# Supplementary material for: A revision of the genus Arenivaga (Rehn) (Blattodea, Corydiidae), with descriptions of new species and key to the males of the genus
Source: Zookeys. 2014 Feb 26;(384):1–256. doi: 10.3897/zookeys.384.6197 (PMC3950428; doi:10.3897/zookeys.384.6197)
Supplement: XML Treatment for Arenivaga [file zookeys.384.6197-treatment1.xml]

<!DOCTYPE tp:taxon-treatment
  PUBLIC "-//TaxonX//DTD Taxonomic Treatment Publishing DTD v0 20100105//EN" "tax-treatment-NSO.dtd">
<tp:taxon-treatment xmlns:tp="http://www.plazi.org/taxpub"><tp:treatment-meta><mixed-citation publication-type="journal"><person-group><name><surname>Hopkins</surname><given-names>Heidi</given-names></name></person-group><article-title>A revision of the genus <italic>Arenivaga</italic> (Rehn) (Blattodea, Corydiidae), with descriptions of new species and key to the males of the genus</article-title><source>Zookeys</source><day>26</day><month>2</month><year>2014</year><volume>2014</volume><issue>384</issue><fpage>1</fpage><lpage>256</lpage><pub-id pub-id-type="doi">10.3897/zookeys.384.6197</pub-id></mixed-citation></tp:treatment-meta><tp:nomenclature><label>Genus</label><tp:taxon-name>
                            <tp:taxon-name-part taxon-name-part-type="genus">Arenivaga</tp:taxon-name-part>
                            <object-id xmlns:xlink="http://www.w3.org/1999/xlink" xlink:type="simple">http://species-id.net/wiki/Arenivaga</object-id>
                        </tp:taxon-name><tp:taxon-authority>(Rehn, 1903)</tp:taxon-authority><xref ref-type="fig" rid="F33">Figures 33</xref><xref ref-type="fig" rid="F34">–34</xref><tp:nomenclature-citation-list><tp:nomenclature-citation><tp:taxon-name>Homoeogamia (Arenivaga)</tp:taxon-name><comment> Rehn 1903, Proceedings of the Academy of Natural Sciences of Philadelphia, Vol. 55, p. 188.</comment></tp:nomenclature-citation><tp:nomenclature-citation><tp:taxon-name>Arenivaga</tp:taxon-name><comment>, Caudell 1913, Proceedings of the United States National Museum, Vol. 44, p. 605.</comment></tp:nomenclature-citation></tp:nomenclature-citation-list></tp:nomenclature><tp:treatment-sec sec-type="Type species"><title>Type species.</title><p><italic><tp:taxon-name>Arenivaga bolliana</tp:taxon-name></italic> (Saussure) by original designation.</p></tp:treatment-sec><tp:treatment-sec sec-type="Distribution"><title>Distribution.</title><p>The genus <italic><tp:taxon-name>Arenivaga</tp:taxon-name></italic> is found in central Florida and from Texas to California south into Mexico. They occur from about 39°N south to about 18°N (See <xref ref-type="fig" rid="F10">Fig. 10</xref>).</p><fig id="F10" position="float" orientation="portrait"><label>Figure 10.</label><caption><p>Previously documented and extended range of the genus <italic><tp:taxon-name>Arenivaga</tp:taxon-name></italic>.</p></caption><graphic xmlns:xlink="http://www.w3.org/1999/xlink" xlink:href="ZooKeys-384-001-g010.jpg" position="float" orientation="portrait" xlink:type="simple"/></fig></tp:treatment-sec><tp:treatment-sec sec-type="Diagnosis"><title>Diagnosis.</title><p>Until now, <!--PageBreak--><italic><tp:taxon-name>Arenivaga</tp:taxon-name></italic> were diagnosed from other Corydiid genera by the presence of cercal tricholiths (<xref ref-type="fig" rid="F7">Fig. 7</xref>) and genicular spines on the meta- and mesothoracic legs (<xref ref-type="fig" rid="F5">Fig. 5</xref>). The sister genus <italic><tp:taxon-name>Eremoblatta</tp:taxon-name></italic>, has cercal tricholiths but no genicular spines on the legs. A new species described in this work (<italic><tp:taxon-name>Arenivaga diaphana</tp:taxon-name></italic>) has polymorphic genicular spines, the majority of specimens studied having no genicular spines but two specimens were found with the characteristic <italic><tp:taxon-name>Arenivaga</tp:taxon-name></italic> genicular spine distribution. This undermines the character that until now separated <italic><tp:taxon-name>Arenivaga</tp:taxon-name></italic> from <italic><tp:taxon-name>Eremoblatta</tp:taxon-name></italic>. A gestalt of the phenotype of both sexes of the two genera allow easy determination between the two. But without some familiarity with both genera, or examples of both genera side by side, this method of determination is difficult. Generally speaking, <italic><tp:taxon-name>Eremoblatta</tp:taxon-name></italic> are smaller than <italic><tp:taxon-name>Arenivaga</tp:taxon-name></italic> and have pronota of consistent size with no pattern; the wings of the males are consistently glossy and wrinkled, and the females are considerably more hirsute than <italic><tp:taxon-name>Arenivaga</tp:taxon-name></italic> females. <italic><tp:taxon-name>Eremoblatta</tp:taxon-name></italic> do not appear to show intraspecific phenotypic variability due to variation in environment as do many <italic><tp:taxon-name>Arenivaga</tp:taxon-name></italic> species. The vast majority of <italic><tp:taxon-name>Arenivaga</tp:taxon-name></italic> specimens possess genicular spines on the meta- and mesothoracic legs, and the majority of specimens that lack genicular spines will be <italic><tp:taxon-name>Eremoblatta</tp:taxon-name></italic>. Genitalia provide a clear distinction as <italic><tp:taxon-name>Arenivaga</tp:taxon-name></italic> has a single-pronged genital hook and <italic><tp:taxon-name>Eremoblatta</tp:taxon-name></italic>’s is double-pronged.</p></tp:treatment-sec><tp:treatment-sec sec-type="Description"><title>Description.</title><p><bold>Male.</bold> <!--PageBreak--><italic>Measurements</italic>. Holotype TL = 24.6 mm, GW = 13.0 mm, PW = 8.64 mm, PL = 5.60 mm, TL/GW = 1.89, PL/PW = 0.65. EW = 0.40 mm; OW = 0.60 mm. Among paratypes range of TL 20.1–30.7 mm; range of GW 9.6–15.3 mm; range of PW 7.25–10.10 mm; range of PL 4.74–6.17 mm.</p><p><italic>Head</italic>. Two ocelli large, ovoid and protruding; vertex flat, variable in color and width, most species with small ridges between apices of eyes that extend onto ocellar tubercles; interocellar space concave, of varying width, concavity depth and color. Frons color variable, tectiform, concave and/or with fine horizontal corrugations; margined on each side by ridges extending from medial margins of ocelli laterally to margins of clypeus with long or very long setae. Anterior portion of frons of variable color, bulbous to very bulbous in most species; clypeal suture with two proximal setae demarcating anteclypeus; labrum wide. Eyes large and reniform, medially emarginate, dark brown in life but color various in dried specimens. Antennae long, delicate and filiform, arising from medial emargination of eyes; antennomere number variable from ~53–67, though determination is made difficult by frequency of broken antennae on specimens.</p><p><italic>Pronotum</italic>. Pronotum elliptical, variable in size, anterior margin convex, extending anteriorly over head; broad anterior margin translucent, waxy light brown. Setae of variable length along anterior margin; pale short dense setae projecting from ventral side of posterior margin; dorsal surface of pronotum covered with short setae; pronotal pattern may be impressed into surface or not, well demarcated or not, widely variable in color even within some species, with varying extent of aura; the pattern itself varies across the group and takes on certain distinctive appearances including semblance of “panther” or “hippo” faces, and, more rarely, a “koala” face pattern (<xref ref-type="fig" rid="F8">Fig. 8</xref>).</p><p><italic>Body</italic>. Abdomen and legs dorso-ventrally flattened; all legs heavily spinous and setose. Legs and body varying in color, often within a species; white deposits of uric acid visible through exoskeleton throughout body, legs, pronotum, and wing venation. Sternites rounded and setose laterally in most species. Wing brace (<xref ref-type="fig" rid="F5">Fig. 5</xref>) may be present or absent but is consistent within each species. Tarsi with tarsomere I length equal to length of II-V combined; tarsomere IV shortest; with genicular spines on meso and metalegs (but see Diagnosis, above). Two tarsal claws present in all species but one. Subgenital plate asymmetrical with posterior edge emarginated, apices variable in shape; setose along posterior edge and posterior half of dorsal and ventral surfaces.</p><p><italic>Forewings</italic>. Wings extended beyond abdominal apex to varying degrees; veins distinctly raised above surface anteriorly and laterally, becoming increasingly embedded in surface posteriorly and centrally; color ranges from pale clear golden tan to very dark brown; blotchiness absent in some species, consistent in others, variable in others; surface ranges from opaque to semi-opaque to translucent, and from matte to shiny; with variable length setae on anterior lateral edges decreasing to uniformly small posteriorly.</p><!--PageBreak--><p><italic>Genitalia</italic>. Distinctive and highly sculptural, the genitalia of <italic><tp:taxon-name>Arenivaga</tp:taxon-name></italic> distinguish and delimit species. This revision names and describes four phallomeres, though alternate interpretations of the limits of these structures are possible. While the structures are easy to homologize between species of the genus and close relatives, they are extremely difficult to homologize with the genitalia of other cockroach families or with a “generic” cockroach and no such analysis is attempted here. The phallomeres used in this revision are the right dorsal phallomere, the right ventral phallomere, the small central sclerite, and the left phallomere which includes the genital hook (<xref ref-type="fig" rid="F7">Fig. 7</xref>). The two right phallomeres are hinged together on the lateral side of the animal but are disarticulated here prior to drawing so that as much detail as possible may be shown (<xref ref-type="fig" rid="F7">Fig. 7</xref>).</p></tp:treatment-sec><tp:treatment-sec sec-type="Habitat and natural history"><title>Habitat and natural history.</title><p><italic><tp:taxon-name>Arenivaga</tp:taxon-name></italic>, Latin for “sand runner”, are found in the American southwest, Mexico, and Florida (<xref ref-type="fig" rid="F10">Fig. 10</xref>). Females and nymphs are subterranean in sandy, dune habitats, feeding on mycorrhizal fungi, leaf detritus of desert shrubs, and the seeds collected by the mammals whose burrows they cohabit (<xref ref-type="bibr" rid="B6">Cohen and Cohen 1976</xref>, <xref ref-type="bibr" rid="B18">Hawke and Farley 1973</xref>). Their cryptic life history has never been fully documented although their adaptations for life in the desert are well-studied (<xref ref-type="bibr" rid="B31">Walthall and Hartman 1981</xref>, <xref ref-type="bibr" rid="B9">Edney 1968</xref>, <xref ref-type="bibr" rid="B16">Hawke and Farley 1971a</xref>, <xref ref-type="bibr" rid="B17">1971b</xref>, <xref ref-type="bibr" rid="B18">1973</xref>, <xref ref-type="bibr" rid="B6">Cohen and Cohen 1976</xref>, <xref ref-type="bibr" rid="B7">1981</xref>, <xref ref-type="bibr" rid="B12">Edney and McFarlane 1974</xref>, <xref ref-type="bibr" rid="B15">Hartman et al. 1987</xref>, <xref ref-type="bibr" rid="B11">Edney et al. 1974</xref>, <xref ref-type="bibr" rid="B10">1978</xref>, <xref ref-type="bibr" rid="B21">Jackson 1983</xref>, <xref ref-type="bibr" rid="B25">O’Donnell 1977</xref>, <xref ref-type="bibr" rid="B26">1981</xref>, <xref ref-type="bibr" rid="B27">1982</xref>, <xref ref-type="bibr" rid="B1">Appel et al. 1983</xref>). Mature males, the only winged form, live most of their short lives above-ground (<xref ref-type="bibr" rid="B1">Appel et al. 1983</xref>). Females are most active near and at the surface during summer, which is most likely the mating season. Mature females “swim” to the surface after dark when the first few centimeters of sand have cooled. There, they wander the surface of the sand, presumably attracting males using pheromones (<xref ref-type="bibr" rid="B18">Hawke and Farley 1973</xref>). Courtship has never been observed, but mating proceeds in the typical end-to-end manner found in other <tp:taxon-name>Blattodea</tp:taxon-name> (<xref ref-type="fig" rid="F11">Figure 11</xref>).</p><fig id="F11" position="float" orientation="portrait"><label>Figure 11.</label><caption><p><italic><tp:taxon-name>Arenivaga</tp:taxon-name></italic> pair in copula.</p></caption><graphic xmlns:xlink="http://www.w3.org/1999/xlink" xlink:href="ZooKeys-384-001-g011.jpg" position="float" orientation="portrait" xlink:type="simple"/></fig><!--PageBreak--></tp:treatment-sec><tp:treatment-sec><!--Section generated to contain objects referenced in tp:taxon-treatment.--><fig id="F33" position="float" orientation="portrait"><label>Figure 33.</label><caption><p><italic><tp:taxon-name>Arenivaga bolliana</tp:taxon-name></italic>, <bold>a</bold> dorsal habitus <bold>b</bold> ventral habitus <bold>c</bold> pronotum <bold>d</bold> head.</p></caption><graphic xmlns:xlink="http://www.w3.org/1999/xlink" xlink:href="ZooKeys-384-001-g033.jpg" position="float" orientation="portrait" xlink:type="simple"/></fig><fig id="F34" position="float" orientation="portrait"><label>Figure 34.</label><caption><p><italic><tp:taxon-name>Arenivaga bolliana</tp:taxon-name></italic>, genitalia: <bold>a</bold> right dorsal phallomere <bold>b</bold> right ventral phallomere <bold>c</bold> small central sclerite <bold>d</bold> genital hook. Arrow(s) indicate diagnostic characters (see text).</p></caption><graphic xmlns:xlink="http://www.w3.org/1999/xlink" xlink:href="ZooKeys-384-001-g034.jpg" position="float" orientation="portrait" xlink:type="simple"/></fig><fig id="F7" position="float" orientation="portrait"><label>Figure 7.</label><caption><p>Labeled genitalia of <italic><tp:taxon-name>Arenivaga</tp:taxon-name></italic>.</p></caption><graphic xmlns:xlink="http://www.w3.org/1999/xlink" xlink:href="ZooKeys-384-001-g007.jpg" position="float" orientation="portrait" xlink:type="simple"/></fig><fig id="F5" position="float" orientation="portrait"><label>Figure 5.</label><caption><p>Labeled ventral habitus of <italic><tp:taxon-name>Arenivaga</tp:taxon-name></italic>.</p></caption><graphic xmlns:xlink="http://www.w3.org/1999/xlink" xlink:href="ZooKeys-384-001-g005.jpg" position="float" orientation="portrait" xlink:type="simple"/></fig><fig id="F8" position="float" orientation="portrait"><label>Figure 8.</label><caption><p>Examples of pronotal patterns, auras, and uric acid patches.</p></caption><graphic xmlns:xlink="http://www.w3.org/1999/xlink" xlink:href="ZooKeys-384-001-g008.jpg" position="float" orientation="portrait" xlink:type="simple"/></fig></tp:treatment-sec><ref-list><ref id="B6"><mixed-citation xmlns:xlink="http://www.w3.org/1999/xlink" xlink:type="simple"><person-group><name name-style="western"><surname>Cohen</surname><given-names>AC</given-names></name><name name-style="western"><surname>Cohen</surname><given-names>JL</given-names></name></person-group> (<year>1976</year>) <article-title>Nest Structure and Micro-climate of the Desert Cockroach, <italic>Arenivaga apacha</italic> (Polyphagidae, Dictyoptera).</article-title><source>Bulletin of the Southern California Academy of Sciences</source><volume>75</volume>: <fpage>273</fpage>-<lpage>277</lpage>.</mixed-citation></ref><ref id="B18"><mixed-citation xmlns:xlink="http://www.w3.org/1999/xlink" xlink:type="simple"><person-group><name name-style="western"><surname>Hawke</surname><given-names>SD</given-names></name><name name-style="western"><surname>Farley</surname><given-names>RD</given-names></name></person-group> (<year>1973</year>) <article-title>Ecology and Behavior of the Desert Burrowing Cockroach, <italic>Arenivaga</italic> sp. (Dictyoptera, Polyphagidae).</article-title><source>Oecologia</source><volume>11</volume>: <fpage>263</fpage>-<lpage>279</lpage>. doi: <ext-link ext-link-type="uri" xlink:href="http://dx.doi.org/10.1007/BF01882784" xlink:type="simple">10.1007/BF01882784</ext-link></mixed-citation></ref><ref id="B31"><mixed-citation xmlns:xlink="http://www.w3.org/1999/xlink" xlink:type="simple"><person-group><name name-style="western"><surname>Walthall</surname><given-names>WW</given-names></name><name name-style="western"><surname>Hartman</surname><given-names>HB</given-names></name></person-group> (<year>1981</year>) <article-title>Receptors and Giant Interneurons Signaling Gravity Orientation Information in the Cockroach <italic>Arenivaga</italic>.</article-title><source>Journal of Comparative Physiology A</source><volume>142</volume>: <fpage>359</fpage>-<lpage>369</lpage>. doi: <ext-link ext-link-type="uri" xlink:href="http://dx.doi.org/10.1007/BF00605448" xlink:type="simple">10.1007/BF00605448</ext-link></mixed-citation></ref><ref id="B9"><mixed-citation xmlns:xlink="http://www.w3.org/1999/xlink" xlink:type="simple"><person-group><name name-style="western"><surname>Edney</surname><given-names>EB</given-names></name></person-group> (<year>1968</year>) <article-title>The effect of water loss on the Haemolymph of <italic>Arenivaga</italic> sp. and <italic>Periplaneta</italic> Americana.</article-title><source>Comparative Biochemical Physiology</source><volume>25</volume>: <fpage>149</fpage>-<lpage>158</lpage>. doi: <ext-link ext-link-type="uri" xlink:href="http://dx.doi.org/10.1016/0010-406X(68)90921-3" xlink:type="simple">10.1016/0010-406X(68)90921-3</ext-link></mixed-citation></ref><ref id="B16"><mixed-citation xmlns:xlink="http://www.w3.org/1999/xlink" xlink:type="simple"><person-group><name name-style="western"><surname>Hawke</surname><given-names>SE</given-names></name><name name-style="western"><surname>Farley</surname><given-names>RD</given-names></name></person-group> (<year>1971a</year>) <article-title>Antennal Chemoreceptors of the Desert Burrowing Cockroach, <italic>Arenivaga</italic> sp.</article-title><source>Tissue and Cell</source><volume>3</volume>: <fpage>649</fpage>-<lpage>664</lpage>. doi: <ext-link ext-link-type="uri" xlink:href="http://dx.doi.org/10.1016/S0040-8166(71)80011-3" xlink:type="simple">10.1016/S0040-8166(71)80011-3</ext-link></mixed-citation></ref><ref id="B17"><mixed-citation xmlns:xlink="http://www.w3.org/1999/xlink" xlink:type="simple"><person-group><name name-style="western"><surname>Hawke</surname><given-names>SD</given-names></name><name name-style="western"><surname>Farley</surname><given-names>RD</given-names></name></person-group> (<year>1971b</year>) <article-title>The Role of Pore Structures in the Selective Permeability of Antennal Sensilla of the Desert Burrowing Cockroach, <italic>Arenivaga</italic> sp.</article-title><source>Tissue and Cell</source><volume>3</volume>: <fpage>665</fpage>–<lpage>674</lpage>. doi: <ext-link ext-link-type="uri" xlink:href="http://dx.doi.org/10.1016/S0040-8166(71)80012-5" xlink:type="simple">10.1016/S0040-8166(71)80012-5</ext-link></mixed-citation></ref><ref id="B7"><mixed-citation xmlns:xlink="http://www.w3.org/1999/xlink" xlink:type="simple"><person-group><name name-style="western"><surname>Cohen</surname><given-names>AC</given-names></name><name name-style="western"><surname>Cohen</surname><given-names>JL</given-names></name></person-group> (<year>1981</year>) <article-title>Microclimate, Temperature and Water Relations of Two Species of Desert Cockroaches.</article-title><source>Comparative Biochemical Physiology</source><volume>69A</volume>: <fpage>165</fpage>–<lpage>167</lpage>. doi: <ext-link ext-link-type="uri" xlink:href="http://dx.doi.org/10.1016/0300-9629(81)90656-3" xlink:type="simple">10.1016/0300-9629(81)90656-3</ext-link></mixed-citation></ref><ref id="B12"><mixed-citation xmlns:xlink="http://www.w3.org/1999/xlink" xlink:type="simple"><person-group><name name-style="western"><surname>Edney</surname><given-names>EB</given-names></name><name name-style="western"><surname>McFarlane</surname><given-names>J</given-names></name></person-group> (<year>1974</year>) <article-title>The Effect of Temperature on Transpiration in the Desert Burrowing Cockroach, <italic>Arenivaga investigata</italic> and in <italic>Periplaneta americana</italic>.</article-title><source>Physiological Zoology</source><volume>47</volume>: <fpage>1</fpage>-<lpage>12</lpage>.</mixed-citation></ref><ref id="B15"><mixed-citation xmlns:xlink="http://www.w3.org/1999/xlink" xlink:type="simple"><person-group><name name-style="western"><surname>Hartman</surname><given-names>HB</given-names></name><name name-style="western"><surname>Bennett</surname><given-names>LP</given-names></name><name name-style="western"><surname>Moulton</surname><given-names>BA</given-names></name></person-group> (<year>1987</year>) <article-title>Anatomy of Equilibrium Receptors and Cerci of the Burrowing Desert Cockroach <italic>Arenivaga</italic> (Insecta, Blattodea).</article-title><source>Zoomorphology</source><volume>107</volume>: <fpage>81</fpage>–<lpage>87</lpage>. doi: <ext-link ext-link-type="uri" xlink:href="http://dx.doi.org/10.1007/BF00312117" xlink:type="simple">10.1007/BF00312117</ext-link></mixed-citation></ref><ref id="B11"><mixed-citation xmlns:xlink="http://www.w3.org/1999/xlink" xlink:type="simple"><person-group><name name-style="western"><surname>Edney</surname><given-names>EB</given-names></name><name name-style="western"><surname>Haynes</surname><given-names>S</given-names></name><name name-style="western"><surname>Gibo</surname><given-names>D</given-names></name></person-group> (<year>1974</year>) <article-title>Distribution and Activity of the Desert Cockroach <italic>Arenivaga investigata</italic> (Polyphagidae) in Relation to Microclimate.</article-title><source>Ecology</source><volume>55</volume>: <fpage>420</fpage>-<lpage>427</lpage>. doi: <ext-link ext-link-type="uri" xlink:href="http://dx.doi.org/10.2307/1935230" xlink:type="simple">10.2307/1935230</ext-link></mixed-citation></ref><ref id="B10"><mixed-citation xmlns:xlink="http://www.w3.org/1999/xlink" xlink:type="simple"><person-group><name name-style="western"><surname>Edney</surname><given-names>EB</given-names></name><name name-style="western"><surname>Franco</surname><given-names>P</given-names></name><name name-style="western"><surname>Wood</surname><given-names>R</given-names></name></person-group> (<year>1978</year>) <article-title>The Reponses of <italic>Arenivaga investigata</italic> (Dictyoptera) to Gradients of Temperature and Humidity in Sand Studies by Tagging with Technetium 99m.</article-title><source>Physiological Zoology</source><volume>51</volume>: <fpage>241</fpage>-<lpage>255</lpage>.</mixed-citation></ref><ref id="B21"><mixed-citation xmlns:xlink="http://www.w3.org/1999/xlink" xlink:type="simple"><person-group><name name-style="western"><surname>Jackson</surname><given-names>LL</given-names></name></person-group> (<year>1983</year>) <article-title>Epicuticular Lipid Composition of the Sand Cockroach, <italic>Arenivaga investigata</italic>.</article-title><source>Comparative Biochemical Physiology</source><volume>74B</volume>: <fpage>225</fpage>–<lpage>257</lpage>.</mixed-citation></ref><ref id="B25"><mixed-citation xmlns:xlink="http://www.w3.org/1999/xlink" xlink:type="simple"><person-group><name name-style="western"><surname>O’Donnell</surname><given-names>MJ</given-names></name></person-group> (<year>1977</year>) <article-title>Site of Water Vapour Absorption in the Desert Cockroach, <italic>Arenivaga investigata</italic>.</article-title><source>Proceedings of the National Academy of Sciences of the USA</source><volume>4</volume>: <fpage>1757</fpage>-<lpage>1760</lpage>. doi: <ext-link ext-link-type="uri" xlink:href="http://dx.doi.org/10.1073/pnas.74.4.1757" xlink:type="simple">10.1073/pnas.74.4.1757</ext-link></mixed-citation></ref><ref id="B26"><mixed-citation xmlns:xlink="http://www.w3.org/1999/xlink" xlink:type="simple"><person-group><name name-style="western"><surname>O’Donnell</surname><given-names>MJ</given-names></name></person-group> (<year>1981</year>) <article-title>Fluid Movements During Water-Vapor Absorption by the Desert Burrowing Cockroach, <italic>Arenivaga investigata</italic>.</article-title><source>Journal of Insect Physiology</source><volume>27</volume>: <fpage>877</fpage>-<lpage>887</lpage>. doi: <ext-link ext-link-type="uri" xlink:href="http://dx.doi.org/10.1016/0022-1910(81)90089-5" xlink:type="simple">10.1016/0022-1910(81)90089-5</ext-link></mixed-citation></ref><ref id="B27"><mixed-citation xmlns:xlink="http://www.w3.org/1999/xlink" xlink:type="simple"><person-group><name name-style="western"><surname>O’Donnell</surname><given-names>MJ</given-names></name></person-group> (<year>1982</year>) <article-title>Hydrophilic Cuticle–The Basis for Water Vapour Absorption by the Desert Burrowing Cockroach, <italic>Arenivaga investigata</italic>.</article-title><source>Journal of Experimental Biology</source><volume>99</volume>: <fpage>43</fpage>–<lpage>60</lpage>.</mixed-citation></ref><ref id="B1"><mixed-citation xmlns:xlink="http://www.w3.org/1999/xlink" xlink:type="simple"><person-group><name name-style="western"><surname>Appel</surname><given-names>AG</given-names></name><name name-style="western"><surname>Van Dyke</surname><given-names>AM</given-names></name><name name-style="western"><surname>Rust</surname><given-names>MK</given-names></name></person-group> (<year>1983</year>) <article-title>A Technique for Rearing and Some Notes on the Biology of a Desert Sand Cockroach <italic>Arenivaga investigata</italic> (Dictyoptera: Polyphagidae).</article-title><source>Proceedings of the Entomological Society of Washington</source><volume>85</volume>: <fpage>598</fpage>-<lpage>600</lpage>.</mixed-citation></ref></ref-list></tp:taxon-treatment>
