# Supplementary material for: A revision of the genus Arenivaga (Rehn) (Blattodea, Corydiidae), with descriptions of new species and key to the males of the genus
Source: Zookeys. 2014 Feb 26;(384):1–256. doi: 10.3897/zookeys.384.6197 (PMC3950428; doi:10.3897/zookeys.384.6197)
Supplement: XML Treatment for Arenivaga adamsi [file zookeys.384.6197-treatment2.xml]

<!DOCTYPE tp:taxon-treatment
  PUBLIC "-//TaxonX//DTD Taxonomic Treatment Publishing DTD v0 20100105//EN" "tax-treatment-NSO.dtd">
<tp:taxon-treatment xmlns:tp="http://www.plazi.org/taxpub"><tp:treatment-meta><mixed-citation publication-type="journal"><person-group><name><surname>Hopkins</surname><given-names>Heidi</given-names></name></person-group><article-title>A revision of the genus <italic>Arenivaga</italic> (Rehn) (Blattodea, Corydiidae), with descriptions of new species and key to the males of the genus</article-title><source>Zookeys</source><day>26</day><month>2</month><year>2014</year><volume>2014</volume><issue>384</issue><fpage>1</fpage><lpage>256</lpage><pub-id pub-id-type="doi">10.3897/zookeys.384.6197</pub-id></mixed-citation></tp:treatment-meta><tp:nomenclature><tp:taxon-name>
                            <tp:taxon-name-part taxon-name-part-type="genus">Arenivaga</tp:taxon-name-part>
                            <tp:taxon-name-part taxon-name-part-type="species">adamsi</tp:taxon-name-part>
                            <object-id xmlns:xlink="http://www.w3.org/1999/xlink" content-type="zoobank" xlink:type="simple">http://zoobank.org/0FCD7D02-CD7F-41B9-82D3-2AD1F0B5F3E9</object-id>
                            <object-id xmlns:xlink="http://www.w3.org/1999/xlink" xlink:type="simple">http://species-id.net/wiki/Arenivaga_adamsi</object-id>
                        </tp:taxon-name><tp:taxon-status xmlns:xlink="http://www.w3.org/1999/xlink" xlink:type="simple">sp. n.</tp:taxon-status><xref ref-type="fig" rid="F12">Figures 12</xref><xref ref-type="fig" rid="F13">–</xref><xref ref-type="fig" rid="F14">14</xref></tp:nomenclature><tp:treatment-sec sec-type="Type locality"><title>Type locality.</title><p>MEXICO, Sonora, Arroyo Cuchujaqui.</p></tp:treatment-sec><tp:treatment-sec sec-type="Material examined"><title>Material examined.</title><p>Holotype: ♂ in EMEC labeled “Arroyo Cuchujaqui, 7 mi. SE Alamos, Son., Mex. VI-19-63, Collr: W. A. Foster” “HOLOTYPE <italic><tp:taxon-name>Arenivaga adamsi</tp:taxon-name></italic> Hopkins, 2012” [red label with black border].</p><p>Paratypes (32): MEXICO: Sonora,Nogales, 6/1/1966, alive with fruit on truck (1, USNM); Sonora, Guaymas area, Ejido Buenos Aires, citrus, 5/22/2004, 27.59.093N 110.57.437W, SIB 2004.0040 (1, UAIC); Sonora, Guaymas area, Nacapule Canyon, 5/27/2003, <named-content xmlns:xlink="http://www.w3.org/1999/xlink" content-type="dwc:verbatimCoordinates" xlink:type="simple">28.01N, 111.03W</named-content>, SIB 2003.0027, Blue Tag 9000 (2, UAIC), Sonora, Guaymas area, SW bajada of Aguaje Mts., 5/19/2003, <named-content xmlns:xlink="http://www.w3.org/1999/xlink" content-type="dwc:verbatimCoordinates" xlink:type="simple">28.001N, 111.06W</named-content>, SIB 2003.0004, Blue Tag 9000 (1, UAIC); Sonora, Guaymas area, Nacapule Canyon, 5/21/2004, <named-content xmlns:xlink="http://www.w3.org/1999/xlink" content-type="dwc:verbatimCoordinates" xlink:type="simple">28.01N, 111.03W</named-content>, SIB 2004.0039 (1, UAIC); Sonora, Guaymas, 11/23/1969, Vars &amp; Clifford (1, USNM); Sonora, Guaymas, 6/21/1962, AE Michelbacher (1, EMEC); Sonora, Guaymas, 7/23/1959, HE Evans (1, CUIC); Sonora, Navajoa, 6/24/1962, AE Michelbacher (1, EMEC); Sonora, Navajoa, 8/3/1952, C &amp; P Vaurie (1, AMNH); Sonora, Navajoa, 8/18/1962, AE Michelbacher (1, EMEC); Sonora, Navajoa, 7/18/1972, J &amp; MA Chemsak,A &amp; M Michelbacher, at light (1, EMEC); Sonora, Arroyo Cuchujaqui,7 mi SE of Alamos, 6/19/1963, WA Foster (2, EMEC); Sonora, Alamos, 7/25-8/7/1953, Fred S. Truxal (4, LACM); Sonora, Cocorit, 6/11/1961, Menke &amp; Stange (1, LACM); Sonora, 1.5 mi S of Presa de Mocuzari, 11/25/1967, R Rice, in rock pile (1, UAIC); Sinaloa, Baviri (playa) W of Los Mochis, 9/8/1986, Faulkner &amp; Bloomfield (2, SDMC); Sinaloa, Los Mochis, 6/26/1962, AE Michelbacher (1, EMEC); Sinaloa, Los Mochis, 7/8/1922, CT Dodds, [Entire body missing] (1, CAS); Sonora, W side of Mazatan, 6/17/2012, N29.0017 W110.0863, 550 m, TR VanDevender &amp; AL Reina-G, mesquite bosque, foothills thorn scrub on slopes (1, HEH); Sonora, W side of Mazatan, 8/13/12, <named-content xmlns:xlink="http://www.w3.org/1999/xlink" content-type="dwc:verbatimCoordinates" xlink:type="simple">29.00472N, 110.14806W</named-content>, 550 m, TR VanDevender &amp; J. Palling (3, HEH); Sonora, 6 mi. NNW of C. Obregon, 6/2/1954, AA Alcorn (1, SEMC). USA: AZ, Cochise Co., Douglas, 7/22-25/1969, VD Roth (1, SWRS); AZ, Cochise Co. 28 mi E Douglas, Guadalupe Canyon, 6/24/1970 (1, SWRS). All paratypes labeled “Paratype <italic><tp:taxon-name>Arenivaga adamsi</tp:taxon-name></italic> Hopkins 2012” [blue label with black border].</p></tp:treatment-sec><tp:treatment-sec sec-type="Etymology"><title>Etymology.</title><p>The name is a noun in the genitive case. This species is named in honor and fond remembrance of Douglas Adams, whose writing makes me laugh, and who loved and respected all life on this planet.</p></tp:treatment-sec><tp:treatment-sec sec-type="Distribution"><title>Distribution.</title><p>This species is found in central Sonora and northern Sinaloa Mexico and southeastern Arizona. See <xref ref-type="fig" rid="F14">Fig. 14</xref>.</p></tp:treatment-sec><tp:treatment-sec sec-type="Diagnosis"><title>Diagnosis.</title><p><italic><tp:taxon-name>Arenivaga adamsi</tp:taxon-name></italic> may be confused with <italic><tp:taxon-name>Arenivaga moctezuma</tp:taxon-name></italic> but can be distinguished by the single large spine on the posterior end of the medial margin of the right dorsal phallomere. See <xref ref-type="fig" rid="F11">Figs 11</xref> and <xref ref-type="fig" rid="F104">104</xref>.</p></tp:treatment-sec><tp:treatment-sec sec-type="Description"><title>Description.</title><p><bold>Male.</bold> <italic>Measurements</italic>. Holotype TL = 17.5 mm, GW = 9.0 mm, PW = 6.13 mm, PL = 4.33 mm, TL/GW = 1.94, PL/PW = 0.71. EW = 0.30 mm; OW = 0.30 mm. Among paratypes range of TL 15.8–20.7 mm; range of GW 7.3–10.3 mm; range of PW 5.47–6.33 mm; range of PL 3.60–4.57 mm.</p><!--PageBreak--><!--PageBreak--><!--PageBreak--><p><italic>Head</italic>. Two ocelli large, ovoid and protruding (0.40 × 0.30 mm); vertex dark brown with small ridges in rays around upper apices of eyes and extending onto ocellar tubercles; interocellar space concave, medium brown. Frons translucent peach-brown, unusually wide, posterior concave; anterior portion of frons bulbous and translucent peach-brown; translucent peach-brown smooth anteclypeus. See <xref ref-type="fig" rid="F12">Fig. 12d</xref>.</p><p><italic>Pronotum</italic>. Pronotum translucent waxy beige; dorsal surface of pronotum with short orange-brown setae that are thicker and longer laterally; pronotal pattern orange-brown or red-brown “panther face”, with scattered maculations of same color as pattern; discernible detail within pattern variable; slight aura. See <xref ref-type="fig" rid="F12">Fig. 12c</xref>.</p><p><italic>Body</italic>. Wing brace present. Two tarsal claws present. Legs and body light orange-brown; many specimens with brown maculations laterally on each sternite; subgenital plate light orange-brown; asymmetrical with rounded apices. See <xref ref-type="fig" rid="F12">Fig. 12b</xref>.</p><p><italic>Forewings</italic>. Wings extended well beyond abdominal apex (up to 40% of wing length); blotchy medium to dark brown depending on specimen; surface matte and opaque. See <xref ref-type="fig" rid="F12">Fig. 12a</xref>.</p><p><italic>Genitalia</italic>. Right dorsal phallomere composed of lightly sclerotized, long, bulbous hook-shaped lobe, articulated with right ventral phallomere on lateral side; medial side of lobe deeply emarginated from medial edge of remainder of phallomere; central field shallow, cupped, lightly sclerotized; medial margin more heavily sclerotized, smooth, with long posterior projecting spine. Small central sclerite punctate, with large shagreened, rugose, medially projecting bilobed bulge; right ventral phallomere extends from articulation to form shagreened rounded structure, with prominent medially projecting spine located posteriorly; attached anteriorly is mildly dorsally projecting flanged smooth concave arm, that extends only slightly beyond depth of rest of phallomere, apex punctate. Folded anterior portion of left phallomere dramatically modified with sclerotized anterior wall and posteriorly projecting setose spine located ventrally. Genital hook with short extension to pointed head with moderate hook; arm smoothly curved. See <xref ref-type="fig" rid="F13">Fig. 13</xref>.</p><fig id="F12" position="float" orientation="portrait"><label>Figure 12.</label><caption><p><italic><tp:taxon-name>Arenivaga adamsi</tp:taxon-name></italic>, <bold>a</bold> dorsal habitus <bold>b</bold> ventral habitus <bold>c</bold> pronotum <bold>d</bold> head.</p></caption><graphic xmlns:xlink="http://www.w3.org/1999/xlink" xlink:href="ZooKeys-384-001-g012.jpg" position="float" orientation="portrait" xlink:type="simple"/></fig><fig id="F13" position="float" orientation="portrait"><label>Figure 13.</label><caption><p><italic><tp:taxon-name>Arenivaga adamsi</tp:taxon-name></italic>, genitalia: <bold>a</bold> right dorsal phallomere <bold>b</bold> right ventral phallomere <bold>c</bold> small central sclerite <bold>d</bold> genital hook <bold>e</bold> left phallomere. Arrow(s) indicate diagnostic characters (see text).</p></caption><graphic xmlns:xlink="http://www.w3.org/1999/xlink" xlink:href="ZooKeys-384-001-g013.jpg" position="float" orientation="portrait" xlink:type="simple"/></fig><fig id="F14" position="float" orientation="portrait"><label>Figure 14.</label><caption><p><italic><tp:taxon-name>Arenivaga adamsi</tp:taxon-name></italic>, distribution.</p></caption><graphic xmlns:xlink="http://www.w3.org/1999/xlink" xlink:href="ZooKeys-384-001-g014.jpg" position="float" orientation="portrait" xlink:type="simple"/></fig></tp:treatment-sec><tp:treatment-sec sec-type="Habitat and natural history"><title>Habitat and natural history.</title><p>All life history elements remain unobserved.</p></tp:treatment-sec><tp:treatment-sec><!--Section generated to contain objects referenced in tp:taxon-treatment.--><fig id="F11" position="float" orientation="portrait"><label>Figure 11.</label><caption><p><italic><tp:taxon-name>Arenivaga</tp:taxon-name></italic> pair in copula.</p></caption><graphic xmlns:xlink="http://www.w3.org/1999/xlink" xlink:href="ZooKeys-384-001-g011.jpg" position="float" orientation="portrait" xlink:type="simple"/></fig><fig id="F104" position="float" orientation="portrait"><label>Figure 104.</label><caption><p><italic><tp:taxon-name>Arenivaga milleri</tp:taxon-name></italic>, distribution.</p></caption><graphic xmlns:xlink="http://www.w3.org/1999/xlink" xlink:href="ZooKeys-384-001-g104.jpg" position="float" orientation="portrait" xlink:type="simple"/></fig></tp:treatment-sec></tp:taxon-treatment>
