# Supplementary material for: A revision of the genus Arenivaga (Rehn) (Blattodea, Corydiidae), with descriptions of new species and key to the males of the genus
Source: Zookeys. 2014 Feb 26;(384):1–256. doi: 10.3897/zookeys.384.6197 (PMC3950428; doi:10.3897/zookeys.384.6197)
Supplement: XML Treatment for Arenivaga akanthikos [file zookeys.384.6197-treatment3.xml]

<!DOCTYPE tp:taxon-treatment
  PUBLIC "-//TaxonX//DTD Taxonomic Treatment Publishing DTD v0 20100105//EN" "tax-treatment-NSO.dtd">
<tp:taxon-treatment xmlns:tp="http://www.plazi.org/taxpub"><tp:treatment-meta><mixed-citation publication-type="journal"><person-group><name><surname>Hopkins</surname><given-names>Heidi</given-names></name></person-group><article-title>A revision of the genus <italic>Arenivaga</italic> (Rehn) (Blattodea, Corydiidae), with descriptions of new species and key to the males of the genus</article-title><source>Zookeys</source><day>26</day><month>2</month><year>2014</year><volume>2014</volume><issue>384</issue><fpage>1</fpage><lpage>256</lpage><pub-id pub-id-type="doi">10.3897/zookeys.384.6197</pub-id></mixed-citation></tp:treatment-meta><tp:nomenclature><tp:taxon-name>
                            <tp:taxon-name-part taxon-name-part-type="genus">Arenivaga</tp:taxon-name-part>
                            <tp:taxon-name-part taxon-name-part-type="species">akanthikos</tp:taxon-name-part>
                            <object-id xmlns:xlink="http://www.w3.org/1999/xlink" content-type="zoobank" xlink:type="simple">http://zoobank.org/7ED6E664-C9A5-4BEA-A5C7-EDDAF4284DA7</object-id>
                            <object-id xmlns:xlink="http://www.w3.org/1999/xlink" xlink:type="simple">http://species-id.net/wiki/Arenivaga_akanthikos</object-id>
                        </tp:taxon-name><tp:taxon-status xmlns:xlink="http://www.w3.org/1999/xlink" xlink:type="simple">sp. n.</tp:taxon-status><xref ref-type="fig" rid="F15">Figures 15</xref><xref ref-type="fig" rid="F16">–</xref><xref ref-type="fig" rid="F17">17</xref></tp:nomenclature><tp:treatment-sec sec-type="Type locality"><title>Type locality.</title><p>MEXICO, Sonora, 8 km W of Carbo.</p></tp:treatment-sec><tp:treatment-sec sec-type="Material examined"><title>Material examined.</title><p>Holotype: ♂ in UAIC labeled “8 km. W. of Carbo, Son. Mex. 5-X-60, at light, Wm. W. Gibson Collector” “HOLOTYPE <italic><tp:taxon-name>Arenivaga akanthikos</tp:taxon-name></italic> Hopkins, 2012” [red label with black border].</p><p>Paratypes (1): MEXICO: Sonora, 8 mi W of Caborca, 3/20/1980, CE Griswold (1, EMEC). All paratypes labeled “Paratype <italic><tp:taxon-name>Arenivaga akanthikos</tp:taxon-name></italic> Hopkins 2012” [blue label with black border].</p><!--PageBreak--></tp:treatment-sec><tp:treatment-sec sec-type="Etymology"><title>Etymology.</title><p>The name is an adjective in the nominative singular. This species is named from the Greek meaning thorny because of the amazing number of thorns present on its genitalia.</p></tp:treatment-sec><tp:treatment-sec sec-type="Distribution"><title>Distribution.</title><p>This species is found in the northwest part of Sonora, Mexico. See <xref ref-type="fig" rid="F17">Fig. 17</xref>.</p></tp:treatment-sec><tp:treatment-sec sec-type="Diagnosis"><title>Diagnosis.</title><p><italic><tp:taxon-name>Arenivaga akanthikos</tp:taxon-name></italic> can be distinguished by its having three spines on right dorsal phallomere, one on the right ventral phallomere, one on the small central sclerite, and one on the left phallomere. See <xref ref-type="fig" rid="F16">Fig. 16</xref>.</p></tp:treatment-sec><tp:treatment-sec sec-type="Description"><title>Description.</title><p><bold>Male.</bold> <italic>Measurements</italic>. Holotype TL = 18.3 mm, GW = 8.1 mm, PW = 5.84 mm, PL = 4.20 mm, TL/GW = 2.26, PL/PW = 0.72. EW = 0.25 mm; OW = 0.30 mm. No notable difference in size among paratypes.</p><p><italic>Head</italic>. Two ocelli large, ovoid and protruding (0.40 × 0.30 mm); vertex dark brown with small ridges in rays around upper apex of eyes and extending onto ocellar tubercles; interocellar space concave, dark brown, with two small round indentations. Frons waxy white with brown edges near ocelli; posterior concave with occasional long setae; bound on either side by ridges extending from inner apex of ocelli outwards to lateral edges of clypeus. Anterior portion of frons bulbous and waxy white; clypeal suture with two proximal setae, demarcates waxy white smooth anteclypeus. See <xref ref-type="fig" rid="F15">Fig. 15d</xref>.</p><p><italic>Pronotum</italic>. Pronotum average in size for genus; translucent waxy beige; variable length orange-brown setae along anterior margin; setae on dorsal surface of pronotum thicker and longer laterally; pronotal pattern dark orange-brown “panther face”, not impressed, detail discernible; small lateral and anterior aura. See <xref ref-type="fig" rid="F15">Fig. 15c</xref>.</p><p><italic>Body</italic>. Wing brace present. Legs and body light brown; one specimen with brown maculations laterally on each sternite; subgenital plate light brown with rounded apices. See <xref ref-type="fig" rid="F15">Fig. 15b</xref>.</p><p><italic>Forewings</italic>. Wings extended well beyond abdominal apex (~35% of wing length); blotchy medium to dark brown; surface matte and opaque. See <xref ref-type="fig" rid="F15">Fig. 15a</xref>.</p><p><italic>Genitalia</italic>. Right dorsal phallomere composed of lightly sclerotized, unusually curved, bulbous hook-shaped lobe, articulated with right ventral phallomere on lateral side; medial side of lobe deeply emarginated from medial edge of remainder of phallomere; central field shallow, cupped, lightly sclerotized; medial margin more heavily sclerotized, smooth, with long posterior projecting spine and two medially projecting spines located on anterior third of medial margin. Small central sclerite concave, punctate, with large shagreened medially projecting wide upside down V-shape on ventral edge, point of which extends into small spine; right ventral phallomere extends from articulation to form shagreened rounded structure, with prominent medially projecting spine located posteriorly; attached anteriorly is flanged punctate concave arm that extends slightly beyond depth of rest of phallomere, edge shagreened. Folded anterior portion of left phallomere dramatically modified with sclerotized anterior wall and posteriorly projecting smooth spine located ventrally. Genital hook with short extension to pointed head with short hook. See <xref ref-type="fig" rid="F16">Fig. 16</xref>.</p><fig id="F15" position="float" orientation="portrait"><label>Figure 15.</label><caption><p><italic><tp:taxon-name>Arenivaga akanthikos</tp:taxon-name></italic>, <bold>a</bold> dorsal habitus <bold>b</bold> ventral habitus <bold>c</bold> pronotum <bold>d</bold> head.</p></caption><graphic xmlns:xlink="http://www.w3.org/1999/xlink" xlink:href="ZooKeys-384-001-g015.jpg" position="float" orientation="portrait" xlink:type="simple"/></fig><fig id="F16" position="float" orientation="portrait"><label>Figure 16.</label><caption><p><italic><tp:taxon-name>Arenivaga akanthikos</tp:taxon-name></italic>, genitalia: <bold>a</bold> right dorsal phallomere <bold>b</bold> right ventral phallomere <bold>c</bold> small central sclerite <bold>d</bold> genital hook <bold>e</bold> left phallomere. Arrow(s) indicate diagnostic characters (see text).</p></caption><graphic xmlns:xlink="http://www.w3.org/1999/xlink" xlink:href="ZooKeys-384-001-g016.jpg" position="float" orientation="portrait" xlink:type="simple"/></fig><fig id="F17" position="float" orientation="portrait"><label>Figure 17.</label><caption><p><italic><tp:taxon-name>Arenivaga akanthikos</tp:taxon-name></italic>, distribution.</p></caption><graphic xmlns:xlink="http://www.w3.org/1999/xlink" xlink:href="ZooKeys-384-001-g017.jpg" position="float" orientation="portrait" xlink:type="simple"/></fig></tp:treatment-sec><tp:treatment-sec sec-type="Habitat and natural history"><title>Habitat and natural history.</title><p>All life history elements remain unobserved.</p><!--PageBreak--><!--PageBreak--><!--PageBreak--></tp:treatment-sec></tp:taxon-treatment>
