# Supplementary material for: A revision of the genus Arenivaga (Rehn) (Blattodea, Corydiidae), with descriptions of new species and key to the males of the genus
Source: Zookeys. 2014 Feb 26;(384):1–256. doi: 10.3897/zookeys.384.6197 (PMC3950428; doi:10.3897/zookeys.384.6197)
Supplement: XML Treatment for Arenivaga alichenas [file zookeys.384.6197-treatment4.xml]

<!DOCTYPE tp:taxon-treatment
  PUBLIC "-//TaxonX//DTD Taxonomic Treatment Publishing DTD v0 20100105//EN" "tax-treatment-NSO.dtd">
<tp:taxon-treatment xmlns:tp="http://www.plazi.org/taxpub"><tp:treatment-meta><mixed-citation publication-type="journal"><person-group><name><surname>Hopkins</surname><given-names>Heidi</given-names></name></person-group><article-title>A revision of the genus <italic>Arenivaga</italic> (Rehn) (Blattodea, Corydiidae), with descriptions of new species and key to the males of the genus</article-title><source>Zookeys</source><day>26</day><month>2</month><year>2014</year><volume>2014</volume><issue>384</issue><fpage>1</fpage><lpage>256</lpage><pub-id pub-id-type="doi">10.3897/zookeys.384.6197</pub-id></mixed-citation></tp:treatment-meta><tp:nomenclature><tp:taxon-name>
                            <tp:taxon-name-part taxon-name-part-type="genus">Arenivaga</tp:taxon-name-part>
                            <tp:taxon-name-part taxon-name-part-type="species">alichenas</tp:taxon-name-part>
                            <object-id xmlns:xlink="http://www.w3.org/1999/xlink" content-type="zoobank" xlink:type="simple">http://zoobank.org/CD31B67A-EF22-4F49-A50B-2B978ABB63E9</object-id>
                            <object-id xmlns:xlink="http://www.w3.org/1999/xlink" xlink:type="simple">http://species-id.net/wiki/Arenivaga_alichenas</object-id>
                        </tp:taxon-name><tp:taxon-status xmlns:xlink="http://www.w3.org/1999/xlink" xlink:type="simple">sp. n.</tp:taxon-status><xref ref-type="fig" rid="F18">Figures 18</xref><xref ref-type="fig" rid="F19">–</xref><xref ref-type="fig" rid="F20">20</xref></tp:nomenclature><tp:treatment-sec sec-type="Type locality"><title>Type locality.</title><p>MEXICO, BC, hills S of Laguna el Rosario.</p></tp:treatment-sec><tp:treatment-sec sec-type="Material examined"><title>Material examined.</title><p>Holotype: ♂ in USNM labeled “MEXICO: Baja Calif., hills S of Laguna El Rosario 5-VIII-1973, leg. L.J. Oraak, ?.?. Simpson, ex. Lichen, bee collecting notes of L.J. Oraak (LJO-1076)” “HOLOTYPE <italic><tp:taxon-name>Arenivaga alichenas</tp:taxon-name></italic> Hopkins, 2012” [red label with black border].</p><p>Paratypes (1): MEXICO: BC, Valle de la Trinidad, 7/?/1927, LM Muey (1, SDMC). All paratypes labeled “Paratype <italic><tp:taxon-name>Arenivaga alichenas</tp:taxon-name></italic> Hopkins 2012” [blue label with black border].</p></tp:treatment-sec><tp:treatment-sec sec-type="Etymology"><title>Etymology.</title><p>This species is named from the Latin meaning “from lichen” because the holotype was taken from lichen.</p></tp:treatment-sec><tp:treatment-sec sec-type="Distribution"><title>Distribution.</title><p>This species is found in western and north-central Baja California Norte, Mexico. See <xref ref-type="fig" rid="F20">Fig. 20</xref>.</p></tp:treatment-sec><tp:treatment-sec sec-type="Diagnosis"><title>Diagnosis.</title><p><italic><tp:taxon-name>Arenivaga alichenas</tp:taxon-name></italic> may be diagnosed by very narrow hook-shaped lobe on the right dorsal phallomere and the sclerotized edge of the anterior portion of the small central sclerite. See <xref ref-type="fig" rid="F19">Fig. 19</xref>.</p></tp:treatment-sec><tp:treatment-sec sec-type="Description"><title>Description.</title><p><bold>Male.</bold> <italic>Measurements</italic>. Holotype TL = 14.3 mm, GW = 7.2 mm, PW = 5.00 mm, PL = 3.55 mm, TL/GW = 1.97, PL/PW = 0.71. EW = 0.70 mm; OW = 0.45 mm. No notable difference in measurements among paratypes.</p><p><italic>Head</italic>. Two ocelli large, ovoid and protruding (0.30 × 0.20 mm); vertex medium brown, with small ridges in rays around upper apices of eyes and extending onto ocellar tubercles; interocellar space deeply concave, medium brown, lighter medially. Frons waxy white, concave; anterior portion of frons waxy white, bulbous; light brown anteclypeus. See <xref ref-type="fig" rid="F18">Fig. 18d</xref>.</p><p><italic>Pronotum</italic>. Pronotum small; translucent waxy beige with fine dark brown margin; dorsal surface of pronotum covered with dense golden brown setae, could be called furry; pronotal pattern dark orange-brown “panther face” with medium to dark brown aura; detail impressed. See <xref ref-type="fig" rid="F18">Fig. 18c</xref>.</p><p><italic>Body</italic>. Wing brace present. Legs and body light brown; subgenital plate dissected and cleared with angular apices. See <xref ref-type="fig" rid="F18">Fig. 18b</xref>.</p><p><italic>Forewings</italic>. Wings extended beyond abdominal apex (up to ~30% of total wing length); no blotchiness, medium to dark brown; surface translucent, with slight sheen. See <xref ref-type="fig" rid="F18">Fig. 18a</xref>.</p><!--PageBreak--><p><italic>Genitalia</italic>. Right dorsal phallomere composed of bulbous lightly sclerotized narrow hook-shaped lobe, articulated with right ventral phallomere on lateral side; central field broad, lightly sclerotized, punctate; medial margin heavily sclerotized, shagreened with straight toothed edge. Small central sclerite concave, with punctate crescent shape with more sclerotized margins anteriorly; anterior rounded point curves back on itself; posterior margin attached to dorsal side of right dorsal phallomere. Right ventral phallomere extends from articulation to form flattened smooth lobe, increasingly punctate and sclerotized anteriorly; after narrow gap, wide rounded concave shagreened arm extending to depth of rest of phallomere. Folded anterior portion of left phallomere narrow, setose, otherwise unmodified. Genital hook with long extension to pointed head with slight concavity on short hook; arm smoothly curved. See <xref ref-type="fig" rid="F19">Fig. 19</xref>.</p><fig id="F18" position="float" orientation="portrait"><label>Figure 18.</label><caption><p><italic><tp:taxon-name>Arenivaga alichenas</tp:taxon-name></italic>, <bold>a</bold> dorsal habitus <bold>b</bold> ventral habitus <bold>c</bold> pronotum <bold>d</bold> head.</p></caption><graphic xmlns:xlink="http://www.w3.org/1999/xlink" xlink:href="ZooKeys-384-001-g018.jpg" position="float" orientation="portrait" xlink:type="simple"/></fig><fig id="F19" position="float" orientation="portrait"><label>Figure 19.</label><caption><p><italic><tp:taxon-name>Arenivaga alichenas</tp:taxon-name></italic>, genitalia: <bold>a</bold> right dorsal phallomere <bold>b</bold> right ventral phallomere <bold>c</bold> small central sclerite <bold>d</bold> genital hook. Arrow(s) indicate diagnostic characters (see text).</p></caption><graphic xmlns:xlink="http://www.w3.org/1999/xlink" xlink:href="ZooKeys-384-001-g019.jpg" position="float" orientation="portrait" xlink:type="simple"/></fig><fig id="F20" position="float" orientation="portrait"><label>Figure 20.</label><caption><p><italic><tp:taxon-name>Arenivaga alichenas</tp:taxon-name></italic>, distribution.</p></caption><graphic xmlns:xlink="http://www.w3.org/1999/xlink" xlink:href="ZooKeys-384-001-g020.jpg" position="float" orientation="portrait" xlink:type="simple"/></fig></tp:treatment-sec><tp:treatment-sec sec-type="Habitat and natural history"><title>Habitat and natural history.</title><p>All life history elements remain unobserved.</p></tp:treatment-sec></tp:taxon-treatment>
