# Supplementary material for: A revision of the genus Arenivaga (Rehn) (Blattodea, Corydiidae), with descriptions of new species and key to the males of the genus
Source: Zookeys. 2014 Feb 26;(384):1–256. doi: 10.3897/zookeys.384.6197 (PMC3950428; doi:10.3897/zookeys.384.6197)
Supplement: XML Treatment for Arenivaga apacha [file zookeys.384.6197-treatment5.xml]

<!DOCTYPE tp:taxon-treatment
  PUBLIC "-//TaxonX//DTD Taxonomic Treatment Publishing DTD v0 20100105//EN" "tax-treatment-NSO.dtd">
<tp:taxon-treatment xmlns:tp="http://www.plazi.org/taxpub"><tp:treatment-meta><mixed-citation publication-type="journal"><person-group><name><surname>Hopkins</surname><given-names>Heidi</given-names></name></person-group><article-title>A revision of the genus <italic>Arenivaga</italic> (Rehn) (Blattodea, Corydiidae), with descriptions of new species and key to the males of the genus</article-title><source>Zookeys</source><day>26</day><month>2</month><year>2014</year><volume>2014</volume><issue>384</issue><fpage>1</fpage><lpage>256</lpage><pub-id pub-id-type="doi">10.3897/zookeys.384.6197</pub-id></mixed-citation></tp:treatment-meta><tp:nomenclature><tp:taxon-name>
                            <tp:taxon-name-part taxon-name-part-type="genus">Arenivaga</tp:taxon-name-part>
                            <tp:taxon-name-part taxon-name-part-type="species">apacha</tp:taxon-name-part>
                            <object-id xmlns:xlink="http://www.w3.org/1999/xlink" xlink:type="simple">http://species-id.net/wiki/Arenivaga_apacha</object-id>
                        </tp:taxon-name><tp:taxon-authority>(Saussure)</tp:taxon-authority><xref ref-type="fig" rid="F21">Figures 21</xref><xref ref-type="fig" rid="F22">–</xref><xref ref-type="fig" rid="F23">23</xref><tp:nomenclature-citation-list><tp:nomenclature-citation><tp:taxon-name>[Homoeogamia] apacha</tp:taxon-name><comment> Saussure 1893, Revue Suisse de Zoologie, I, Fasc. 2, p.296. [Chihuahua, Mexico.]</comment></tp:nomenclature-citation><tp:nomenclature-citation><tp:taxon-name>Homoeogamia apacha</tp:taxon-name><comment>, Saussure and Zehntner 1894, Biol. Cent.-Amer., Orthopt., I, pp. 107–108. [Chihuahua, Mexico.]</comment></tp:nomenclature-citation><tp:nomenclature-citation><tp:taxon-name>Homoeogamia (Arenivaga) apacha</tp:taxon-name><comment> Rehn 1903, Proceedings of the Academy of Natural Sciences of Philadelphia, Vol. 55, p. 188.</comment></tp:nomenclature-citation><tp:nomenclature-citation><tp:taxon-name>Homoeogamia (Arenivaga) apacha infuscata</tp:taxon-name><comment> Caudell 1905, Proceedings of the US National Museum, Vol. 28, pp. 462-463. [Phoenix, Arizona.]</comment></tp:nomenclature-citation><tp:nomenclature-citation><tp:taxon-name>Arenivaga apacha</tp:taxon-name><comment> (Saussure) Hebard 1917, Memoirs of the American Entomological Society, No. 2, pp. 236–239.</comment></tp:nomenclature-citation><tp:nomenclature-citation><tp:taxon-name>Arenivaga apacha</tp:taxon-name><comment> (Saussure) 1920, Transactions of the American Entomological Society, Vol. 46, pp. 213–214.</comment></tp:nomenclature-citation></tp:nomenclature-citation-list></tp:nomenclature><tp:treatment-sec sec-type="Material examined"><title>Material examined</title><p><bold>(343).</bold> USA: AZ, Chiricahua Mts., 8/21/1962, D.J. &amp; J.N.Knull (1, OSUC); AZ, Chiricahua Mts., 9/4/1962, D.J. &amp; J.N.Knull (1, OSUC); AZ, Chiricahua Mts., 7/9/1959, D.J. &amp; J.N.Knull (1, OSUC); AZ, Chiricahua Mts., 7/17/1957, D.J. &amp; J.N.Knull (1, OSUC); AZ, Chiricahua Mts., 7/22/1957, D.J. &amp; J.N.Knull (1, OSUC); AZ, Chiricahua Mts., 8/2/1952, D.J. &amp; J.N.Knull (1, OSUC); AZ, Chiricahua Mts., 7/19/1952, D.J. &amp; J.N.Knull (2, OSUC); AZ, Fish Creek, Tonto NF, 5/9-10/1918, J.C.Bradley (1, ANSP); AZ, Gila Co., Tonto Natural Bridge SP, 9/11/2010, 34.19.16N 111.27.24, Warner &amp; Smith, UVBL lights, (1, WB Warner); AZ, Pima Co., 7/27/1927, R.H.Beamer (1, ANSP); AZ, Globe, 6/19/1957, Butler &amp; Werner, at light (3, UAIC); AZ, Globe, 6/2/1935, Parker (1, UCRC); AZ, Pima Co., Santa Rita Mts., Box Canyon, 7/21/1995, Olson,Hall et al. (1, UAIC); AZ, Pima Co., Santa Rita Mts., Box Canyon, 7/9/1976, D.Whitman #581 (1, EMEC); AZ, Pima Co., Rincon Mts., Mack Burn Site, 6/30/1995, Pitfall 5, Pitfall 2 (2, UAIC); AZ, Pima Co., Rincon Mts., Mack Burn Site, 8/12/1995, Pitfall 11 (2, UAIC); AZ, Pima Co., 8 mi. N of Vail, 6/26/1962, F.Werner, UV Light trap (1, UAIC); AZ, Pima Co., 8 mi. N of Vail, 8/30/1962, Werner &amp; Nutting, UV Light trap (1, UAIC); AZ, Cochise Co., Miller Canyon, Huachuca Mts., 7/8/1974, 5000’, E.R.Hoebeke (1, CUIC); AZ, Cochise Co., Chiricahua Mts., Silver Creek Wash, 0.7 mi. W of Portal, 8/2/1966, 4870’, <!--PageBreak--><!--PageBreak--><!--PageBreak--><!--PageBreak--><!--PageBreak-->R.G.Beard, UV Light trap (2, CUIC); AZ, Cochise Co., Guadalupe Canyon in wash at entry into canyon, 8/4/1966, 4200’, R.G.Beard, UV Light trap (1, CUIC); AZ, Cochise Co., Pyeatt’s Ranch, 6/29/1953, 6000’, A &amp; H Dietrich (3, CUIC); AZ, Cochise Co., Portal, 8/22/1959, 5000’, H.E.Evans, at light (1, CUIC); AZ, Cochise Co., Miller Canyon, Huachuca Mts., 6/25/1974, 5000’, E.R.Hoebeke (1, CUIC); AZ, Cochise Co., Miller Canyon, Huachuca Mts., 7/24/1974, 5000’, E.R.Hoebeke (1, CUIC); AZ, Cochise Co., Miller Canyon, Huachuca Mts., 6/28/1974, 5000’, T.L.McCabe (1, CUIC); AZ, Cochise Co., Miller Canyon, Huachuca Mts., 7/8/1974, 5000’, T.L.McCabe (2, CUIC); AZ, Cochise Co., Miller Canyon, Huachuca Mts., 6/25/1974, 5000’, T.L.McCabe (2, CUIC); AZ, Cochise Co., Miller Canyon, Huachuca Mts., 7/13/1974, 5000’, E.R.Hoebeke (1, CUIC); AZ, Cochise Co., Miller Canyon, Huachuca Mts., 7/7/1974, 5000’, E.R.Hoebeke (2, CUIC); AZ, Cochise Co., Miller Canyon, Huachuca Mts., 7/7/1974, 5000’, T.L.McCabe (1, CUIC); AZ, Cochise Co., Miller Canyon, Huachuca Mts., 6/20/1974, 5000’, T.L.McCabe (1, CUIC); AZ, Cochise Co., Miller Canyon, Huachuca Mts., 7/4/1974, 5000’, T.L.McCabe (1, CUIC); AZ, Cochise Co., Miller Canyon, Huachuca Mts., 7/21/1974, 5000’, T.L.McCabe, (1, CUIC); AZ, Cochise Co., Miller Canyon, Huachuca Mts., 7/5/1974, 5000’, T.L.McCabe (6, CUIC); AZ, Cochise Co., Miller Canyon, Huachuca Mts., 7/8/1974, 5000’, E.R.Hoebeke (2, CUIC); AZ, Cochise Co., Miller Canyon, Huachuca Mts., 7/12/1974, 5400’, E.R.Hoebeke (1, CUIC); AZ, Cochise Co., Miller Canyon, Huachuca Mts., 7/4/1974, 5000’, E.R.Hoebeke (1, CUIC); AZ, Graham Co., Noon Creek, Graham Mts., 7/8/1965, Werner &amp; Butler (7, UAIC); AZ, Cave Creek, 8/22/1926, W.W.Jones (1, UAIC); AZ, Noon Creek, Mt. Graham, 7/28/1954, F.G.Werner, light (1, UAIC); AZ, Cochise Co., SWRS, Chiricahua Mts. 4 mi. W of Portal, 6/24/1956, O.L.Cartwright (1, UAIC); AZ, Pima Co., Sabino Canyon, Santa Catalina Mts., 8/5/1949, 3500’, G.M.Bradt (1, AMNH); AZ, Huachuca Mts., 7/8/1932, J.D.Beamer (1, SEMC); AZ, Cochise Co., Carr Canyon, Huachuca Mts., 6/3/1952, Cazier,Gertsch &amp; Schrammel (1, AMNH); AZ, Cochise Co., Paradise, Chiricahua Mts., 7/3/1954, Cazier &amp; Gertsch (1, AMNH); AZ, Chiricahua Mts., 7/8/1932, R.H.Beamer (2, SEMC); AZ, Graham Co., Wet Canyon, Graham Mts., 9/14/1950, 6000’-6500’, Gertsch &amp; Cazier (1, AMNH); AZ, Cochise Co., Portal, 6/1/1952, Cazier,Gertsch &amp; Schrammel (2, AMNH); AZ, Cochise Co., SWRS 5 mi. W of Portal, 6/19/1957, 5400’, M.Statham (1, AMNH); AZ, Cochise Co., SWRS 5 mi. W of Portal, 5/15/1956, 5400’, M.Statham (1, AMNH); AZ, Cochise Co., SWRS 5 mi. W of Portal, 7/19/1955, 5400’, W.J.Gertsch (1, AMNH); AZ, Cochise Co., SWRS 5 mi. W of Portal, 5/3/1956, 5400’, M.Statham (1, AMNH); AZ, Cochise Co., SWRS 5 mi. W of Portal, 7/7/1956, 5400’, C &amp; M Cazier (1, AMNH); AZ, Cochise Co., Palmerlee, Miller Canyon, 6/29/1950, R.F.Smith (2, AMNH); AZ, Cochise Co., Tombstone, 8/?/1975, GSF (1, SDMC); AZ, Cochise Co., 2 mi. E of Portal, 7/15/1955, E.Ordway (1, AMNH); AZ, Gila Co., Globe, 7/16-17/1948, 3600’, Werner &amp; Nutting, at light, mesquite-cholla (1, UAIC); AZ, Cochise Co., SWRS Cave Creek Canyon, Chiricahua Mts., 6/13/1938, 5400’, Burns &amp; Burns (1, EMEC); AZ, Benson, 7/4/1947, E.R.Tinkham (2, USNM); AZ, Huachuca Mts., Catal. No. 28, <!--PageBreak-->Brooklyn Museum Colln. 1929 (1, LACM); AZ, Bowie, 7/14/1917, Wheeler (2, UMMZ); AZ, Santa Rita Mts., 7/10/1950, H.O.Wright (1, SEMC); AZ, Gila Co., White Mts., 5/16/1925, 6000’, O.C.Poling (1, UMMZ); AZ, Cochise Co., 10 mi. E of Sierra Vista, 8/8/1977, Allen &amp; Duffy, collected at blacklight (1, CSCA); AZ, Yuma Co., Wellton, 3/3/1925, O.C.Poling (2, UMMZ); AZ, C.U.Lot 34, Cornell U. Lot 677 Sub.10 (1, CUIC); AZ, Cochise Stronghold, Dragoon Mts., 7/16/1958, C.W.O’Brien (4, UAIC); AZ, Cochise Co., Cochise Stronghold, 6/29/1969, L.S.Hawkins (1, CSCA); AZ, Pima Co., Madera Canyon, Santa Rita Mts., 8/9-20/1978, DKF (1, SDMC); AZ, Santa Rita Mts., 7/9/1947, L.D.Beamer (1, SEMC); AZ, Santa Cruz Co., Madera Canyon, Santa Rita Mts., 7/25/1959, 4880’, J.C.Franclemont (1, CUIC); AZ, Santa Cruz Co., Madera Canyon, Santa Rita Mts., 7/14/1959, 4880’, J.C.Franclemont (1, CUIC); AZ, Cochise Co., Miller Canyon, Huachuca Mts., 7/3/1974, 5000’, E.R.Hoebeke (1, CUIC); AZ, Cochise Co., Miller Canyon, Huachuca Mts., 7/2/1974, 5000’, T.L.McCabe (1, CUIC); AZ, Cochise Co., Miller Canyon, Huachuca Mts., 8/9/1974, 5000’, T.L.McCabe (1, CUIC); AZ, Cochise Co., Miller Canyon, Huachuca Mts., 6/24/1974, 5000’, E.R.Hoebeke (1, CUIC); AZ, Cochise Co., Miller Canyon, Huachuca Mts., 6/23/1974, 5000’, E.R.Hoebeke (2, CUIC); AZ, Cochise Co., Miller Canyon, Huachuca Mts., 7/4/1974, 5000’, E.R.Hoebeke (4, CUIC); AZ, Cochise Co., Miller Canyon, Huachuca Mts., 7/5/1974, 5000’, E.R.Hoebeke (1, CUIC); AZ, Cochise Co., Miller Canyon, Huachuca Mts., 7/16/1974, 5000’, E.R.Hoebeke (1, CUIC); AZ, Cochise Co., Miller Canyon, Huachuca Mts., 6/27/1974, 5000’, E.R.Hoebeke (1, CUIC); AZ, 8 mi. N of Vail, 8/7/1966, F.Werner family, UV trap (1, UAIC); AZ, Pima Co., Catalina Mts. Y camp N side, 7/20/1961, at light (1, FSCA); AZ, Cochise Co., Miller Canyon, Huachuca Mts., 8/3/1974, 5000’, T.L.McCabe (1, CUIC); AZ, Cochise Co., Miller Canyon, Huachuca Mts., 6/22/1974, 5000’, E.R.Hoebeke (1, CUIC); AZ, Gila Co., White Mts., 7/12/1935, 7000’, O.C.Poling (8, UMMZ); AZ, Gila-Pinal Co., Miami, Pinal Mts., 5/18-25/1925, 5000’, O.C.Poling (6, UMMZ); AZ, Cochise Co., Miller Canyon, Huachuca Mts., 8/13/1974, 5000’, E.R.Hoebeke (1, CUIC); AZ, Gila Co., Globe, 7/12/1925, C.J.Alden (2, UMMZ); AZ, Gila Co., White Mts., 7/11/1925, 6000’, O.C.Poling (1, UMMZ); AZ, Gila Co., White Mts., 6/27/1925, 7000’, O.C.Poling (1, UMMZ); AZ, Madera Canyon, Santa Rita Mts., 7/8/1970, W.E &amp; C.A.Triplehorn (1, OSUC); AZ, Santa Cruz Co., Madera Canyon, Santa Rita Mts., 7/4/1980, R.H.Crandall (2, LACM); AZ, Cochise Co., 1 mi. S of Portal, 7/17/1965, 4800’, Davidson,Davidson &amp; Cazier,, at light (1, ASU); AZ, Cochise Co., W side of Wilcox Dry Gulch near Cochise, 9/2/1991, 4200’, Miller &amp; Sta???, (1, FSCA); AZ, Cochise Co., SWRS 5 mi. SW of Portal, 5/23/1979, 5300’, W.B.Warner, at light (1, ASUT); AZ, Cochise Co., SWRS 5 mi. SW of Portal, 7/2/1979, 5300’, W.B.Warner, at light (1, ASUT); AZ, Yavapai Co., Prescott, 7/15/1984, C.R.Ash, (1, UAIC); AZ, Yavapai Co., Prescott, 7/?/1985, D.Tuttle, (1, UAIC); AZ, Yavapai Co., Prescott, 7/?/1987, D.Tuttle, (3, UAIC); AZ, Yavapai Co., Prescott, 6/15/1986, D.Tuttle, (2, UAIC); AZ, Yavapai Co., Prescott, 7/28/1984, C.R.Ash, at light (1, UAIC); AZ, Yavapai Co., Montezuma Castle NM, 5/25/1993, S.W.Fondriest, black light trap, site 12, <!--PageBreak-->round blue label (1, NAUF); AZ, Yavapai Co., Montezuma Well NM, 7/13/1993, S.W.Fondriest, black light trap, site 10, round blue label (1, NAUF); AZ, Greenlee Co., Eagle Creek, 7/1/1977, 3700’, (1, ASUT); AZ, Mescal, 7/28/1927, L.A.Anderson, (1, ANSP); AZ, Huachuca, Kunze, (1, ANSP); AZ, Huachuca Mts., 7/8/1932, R.H.Beamer, (2, ANSP); AZ, Santa Rita Mts., 7/29/1979, R.H.Crandall, (2, LACM); AZ, Chiricahua Mts., 7/8/1932, R.H.Beamer, (1, ANSP); AZ, Santa Rita Mts., 8/29/1924, C.T.Vorhies, (1, ANSP); AZ, Santa Rita Mts., 6/16/1926, 4000’, C.T.Vorhies, (1, ANSP); AZ, Santa Rita Mts., 10/?/1936, Bryant, (1, UCRC); AZ, Santa Rita Mts., 6/21/1936, R.A.Flock, (1, ANSP); AZ, Pima Co., Sycamore Canyon, Santa Rita Mts., 7/8/1981, J.C.S?????, light trap (3, UAIC); AZ, Pima Co., Sycamore Canyon, Santa Rita Mts., 7/22/1981, J.C.Burne, (2, UAIC); AZ, Madera Canyon, Santa Rita Mts., 7/27/1947, L.M.Martin, (1, HEH ); AZ, Cochise Co., Chiricahua Mts. 5 mi. W of Portal, 6/15/1959, 5400’, L.A.Stange, (3, LACM); AZ, Cochise Co., Chiricahua Mts. South Fork, Cave Creek Camp, 5/20/1966, L.M.Martin, (2, LACM); AZ, Cochise Co., 5 mi. W of Portal, 6/6/1959, L.A.Stange, (1, LACM); AZ, Cochise Co., San Bernardino Ranch 13 mi. E of Douglas, 6/12/1959, L.A.Stange, (6, LACM); AZ, Cochise Co., 2 mi. E of Portal, 1/17/1959, L.A.Stange, (1, LACM); AZ, Gila Co., E.Verde River, 7 mi. N of Payson, 10/26/1959, Truxal &amp; Martin, (1, LACM); AZ, Pinal Co., Oak Flat Cpgd. off US60, 9/18/2010, 33.18.28N 111.03.10W,, Warner &amp; Gruber, Bill Warner, head lamp and UV light, (2, HEH); AZ, Cochise Co., SWRS Chiricahua Mts., 6/27/1960, 5400’, M.Cazier, (1, ASUT); AZ, Cochise Co., SWRS, 6/33/1993, L.R.Davis,Jr., (1, FSCA); AZ, Cochise Co., SWRS Chiricahua Mts., 5 mi. SW of Portal, 8/16-20/2000, 31.54.02N 109.13.39W, 5400’, M.J.Yoder, at lights (1, TAMU); AZ, Santa Rita Mts., 7/7/????, genitalia figured H1920 (1, ANSP); AZ, Santa Rita Mts., 7/17/1932, R.H.Beamer, (1, ANSP); AZ, Madera Canyon, Santa Rita Mts., 5/5/1948, L.M.Martin, (1, LACM); AZ, Madera Canyon, Santa Rita Mts., 8/14/1949, L.M.Martin, (1, LACM); AZ, Santa Cruz Co., Madera Canyon, Santa Rita Mts., 6/22/1955, 5800’, L.M.Martin, (1, LACM); AZ, Madera Canyon, Santa Rita Mts., 8/20/1953, R.J.Ford, (1, LACM); AZ, Box Canyon, Santa Rita Mts., 8/25/1949, L.M.Martin, (1, LACM); AZ, Madera Canyon, Santa Rita Mts., 8/7/1952, Kirkwood &amp; Reid, (1, LACM); AZ, Madera Canyon, Santa Rita Mts., 8/18/1949, L.M.Martin, (1, LACM); AZ, Santa Rita Mts., 10/6/????, Univ. of Kan Lot 968 (2, ANSP); AZ, Madera Canyon, Santa Rita Mts., 7/27/1947, L.M.Martin, (1, LACM); AZ, Madera Canyon, Santa Rita Mts., 8/7/1947, L.M.Martin, (2, LACM); AZ, Madera Canyon, Santa Rita Mts., 9/2/1952, L.M.Martin, (1, LACM); AZ, Madera Canyon, Santa Rita Mts., 9/2/1953, L.Martin, (1, LACM); AZ, SWRS 5 mi. W of Portal, Chiricahua Mts., 6/7/1947, 5400’, J.W.Green, (1, CAS); AZ, Cochise Co., Huachuca Mts., floor of Carr Canyon, 8/8-9/1952, 5400’, Leech &amp; Green, (1, CAS); AZ, Sawmill Canyon, Hualapai Mts., 9/10/1919, O.C.Poling, (2, ANSP); AZ, Madera Canyon, Santa Rita Mts., 7/26/1955, F.X.Williams, (2, CAS); AZ, Pima Co., 7/27/1927, R.H.Beamer, (1, ANSP); AZ, Peppersauce Canyon, Santa Catalina Mts., 8/10/1924, J.O.Martin, (1, CAS); AZ, Peppersauce Canyon, Santa Catalina Mts., 8/15/1924, E.P.VanDuzee, (4, CAS); AZ, Chiricahua Mts., 7/4/1940, L.A.Liporsky, (1, ANSP); <!--PageBreak-->AZ, Prescott, 8/21/1917, J.A.Kusche, (1, ANSP); AZ, Santa Rita Mts., E.A.Schwarz, (2, USNM); AZ, Carr Canyon, Huachuca Mts., 8/9/1940, E.S.Ross, (2, CAS); AZ, Portal, 6/17/1956, O.L.Cartwright, (1, USNM); AZ, Ft.Grant, H.G.Hubbard, (2, USNM); AZ, Globe, 8/6/1959, J.Helfer, (1, USNM); AZ, Globe, 8/12/1958, D.K.Duncan, (1, USNM); AZ, Madera Canyon, Santa Rita Mts., 6/17/1898, E.A.Schwarz, (1, USNM); AZ, Huachuca Mts., (1, USNM); AZ, Benson, (1, HEH ); AZ, Santa Rita Mts., 7/26/1925, (1, USNM); AZ, Oracle, (1, USNM); AZ, Pima Co., Stratton, Santa Catalina Mts., 7/27/1917, 6-7000’, Wheeler, (1, USNM); AZ, Huachuca Mts., (2, USNM); AZ, Yavapai Co., Bloody Basin, 9/18/1947, F.H.Parker, (1, HEH); AZ, Yavapai Co., 4 mi. N of Granite Dells, 7/12/1970, L.M.Martin, (3, LACM); AZ, Yavapai Co., Yarnell, Weaver Mts., 6/10/1937, L.K.Gloyd, 110, taken at light (1, UMMZ); AZ, Oracle, 6/16/1967, R.Rice, under stone (3, UAIC); AZ, Bisbee, 10/15/1959, J.M.Kraft, (1, ASUT); AZ, Cochise Co., Portal, 6/18/1964, 4700’, Mortenson &amp; Cazier, at light (1, ASUT); AZ, Catalina Mts., ?/?/1917, 5500’, Cornell U. Lot 892 Sub. 146 (1, CUIC); AZ, Santa Cruz Co., Madera Canyon, Santa Rita Mts., 7/10-26/1964, 5100’, D.R.Davis, (1, USNM); AZ, Pima Co., Madera Canyon, Santa Rita Mts., 5/16/1963, 4400’, J.G.Franclemont, (1, CUIC); AZ, Chiricahua Mts., 7/20/1953, D.J. &amp; J.N. Knull, (1, FSCA); AZ, Madera Canyon, Santa Rita Mts., 6/18-23/1962, 5000’, F.Werner, UV light trap (1, UAIC); AZ, Santa Cruz Co., Madera Canyon, Santa Rita Mts., 7/4/1979, R.H.Crandall, (1, LACM); AZ, Gila Co., Payson, 7/30/1988, 5000’, C.D.Ferris, (1, FSCA); AZ, Cochise Co., Portal, 6/16/1964, 4700’, Puckle,Mortenson &amp; Cazier, at light (1, ASUT); AZ, Cochise Co., Portal, 7/3/1964, 4700’, Puckle,Mortenson &amp; Cazier, at light (4, ASUT); AZ, Cochise Co., Portal, 6/7/1964, 4700’, Puckle,Mortenson &amp; Cazier, at light (1, ASUT); AZ, Cochise Co., 1 mi. S of Portal, 7/31/1965, 4800’, Davidson,Davidson &amp; Cazier, at light (1, ASUT); AZ, Cochise Co., Portal, 7/2/1964, 4700’, Puckle,Mortenson &amp; Cazier, at light (1, ASUT); AZ, Chiricahua Mts., 6/27/1949, D.J. &amp; J.N. Knull, (3, OSUC); AZ, Chiricahua Mts., 7/5/1949, D.J. &amp; J.N. Knull, (1, FSCA); AZ, Chiricahua Mts., 7/9/1959, D.J. &amp; J.N. Knull, (2, FSCA); AZ, Chiricahua Mts., 7/23/1959, D.J. &amp; J.N. Knull, (1, OSUC); AZ, Prescott, 8/22/1917, O.C.Poling, (1, ANSP); AZ, Prescott, 7/14/1904, Kunze, genitalia figured H1920 (1, ANSP); AZ, Prescott, 7/18/1904, Kunze, (2, ANSP); AZ, Chiricahua Mts., 6/15/1939, D.J. &amp; J.N. Knull, (1, OSUC); AZ, Chiricahua Mts., 6/27/1949, D.J. &amp; J.N. Knull, (2, OSUC); AZ, Santa Cruz Co., Sycamore Canyon, 7/3/1974, D.G.Marqua, (1, LACM); AZ, Cochise Co., South Fork, Cave Creek, Chiricahua Mts., 6/1/1964, 5000’, Puckle,Mortenson &amp; Cazier, (1, ASUT); AZ, Stewart For.Camp, Cave Creek Canyon, Chiricahua Mts., 9/13-14/1952, B.Malkin, (1, USNM); AZ, Carr Canyon, Huachuca Mts., 2/25-28/1964, R.F.Sternitsky, (2, PMNH); AZ, Cochise Co., Ramsey Canyon, Huachuca Mts., 9/3/1964, R.F.Sternitsky, (1, PMNH); AZ, Miller Canyon, Huachuca Mts., 6/24/1980, C.A.Olson, (1, UAIC); AZ, Miller Canyon at Tombstone, Huachuca Mts., 6/6/1964, 5800’, J.Burger, (1, UAIC); AZ, Cochise Co., 9 mi. S of MacNeal, 8/30/1958, D.D.Linsdale, (2, FSCA); AZ, Huachuca Mts., 7/20/1937, D.J. &amp; J.N. Knull, (2, OSUC); AZ, Montezuma Pass, Huachuca Mts., 7/6/1956, 6600’, <!--PageBreak-->O.L.Cartwright, (1, USNM); AZ, Huachuca Mts., 8/19/1950, D.J. &amp; J.N. Knull, (2, OSUC); AZ, Pima Co., Santa Rita Mts. N end, Rosemont area, McCleary Canyon, 7/15/1975, 5200’, Busacca &amp; Olson, Anamax Mine Inventory, UV light (3, UAIC); AZ, Pima Co., Santa Rita Mts. N end, Rosemont area, Barrel Canyon, 9/10/1975, 4600’, Busacca &amp; Olson, Anamax Mine Inventory, UV light (1, UAIC); AZ, Pima Co., Florida Canyon, Santa Rita Mts., 5/20/1978, M.W.Hetz, (1, UAIC); AZ, Cochise Co., Portal, 8/29-9/3/1974, J.D.Pinto, (1, UCRC); AZ, Oracle, (1, ANSP); AZ, Graham Co., Dripping Spring, Whitlock Mts., 8/5/1976, D.G.Chandler, <italic><tp:taxon-name>Arenivaga</tp:taxon-name></italic> sp. Det. D.G.Chandler (1, UAIC); AZ, Graham Mts., Noon Creek, 8/1/1957, G.D.Butler, (4, UAIC); AZ, Cochise Co., Portal, 6/27/1963, A.Raske, (1, EMEC); AZ, Cochise Co., Cave Creek Ranch, Portal, 8/1-3/1972, E.G.Linsley, (1, EMEC); AZ, Bog Springs Cpgd., Madera Canyon, Santa Rita Mts., 8/1-3/1975, Menke &amp; Pulawski, (3, USNM); AZ, Pima Co., Bog Springs Cpgd., Madera Canyon, 7/10/1976, Doug Whitman, #575, black light (2, EMEC); AZ, Palmerlee, Banks, erratica (1, MCZ); AZ, Santa Cruz Co., Madera Canyon, Santa Rita Mts., 7/4/1979, R.H.Crandall, (1, LACM); AZ, San Bernardino Ranch 20 mi. E of Douglas, 7/7/1947, E.R.Tinkham, E.R.T., at light, (2, HEH); AZ, Maricopa Co., Wickenberg, 6/14/1963, J Doyen, (1, EMEC); AZ, Maricopa Co., Wickenberg, 8/20/1938, DJ &amp; JN Knull, (1, OSUC); AZ, Cochise Co., Guadalupe Canyon 29 mi. E of Douglas, 8/15-16/1972, J Doyen, Black light trap (2, EMEC); AZ, Cochise Co., Chihuahua Mts. Tex Canyon, 9/8/1927, 5-600 ft., JA Kusche, (1, CAS); NM, Hidalgo Co., Cienega Lake,12.2 mi. N of jct. Portal Rd. &amp; Hwy. 80, 8/9/1973, SI &amp; SL Frommer, UV light, 7.20-10.30 pm (1, UCRC); NM, Cave Creek, 7/3/1947, H.S.Wallace, (2, SEMC); NM, Hidalgo Co., Cienaga Ranch nr. Rodeo, 7/12/1948, C &amp; P Vaurie, (1, AMNH); NM, Hidalgo Co., Pelencio Mts., 7/23/1981, Olson &amp; Thomas, (1, UAIC); AZ, Pima Co., Mt. Lemmon RA, Catalina Hwy. milepost 11.3, 6/11/2012, 32 22 21.0, 110 41 40.2, 5840 ft., DB Weissman, pine forest and shrubs (2, HEH); AZ, Mohave Co., Hualapai Mt. Rd. E of Kingman, milepost 12.5, 6/13/2012, 35 05 26.9, 113 52 17.8, 6000 ft., DB Weissman, pines, (1, HEH); AZ, Chiricahua Mts., Cave Creek Cnyn., Stewart Campground, 8/7/1974, GH Nelson, (1, FSAC); NM, Virden, 6/26/1963, R Enzie, (1, NMSU); AZ, Cochise Co., Tex. Can., 10/24/1958, 4600’, G &amp; A Ferguson, (1, FSAC); AZ, Cochise Co., Tex. Can., 10/5/1960, GR Ferguson, (1, FSAC); AZ, Cochise Co., nr. Double Adobe, 6/28/1977, S McCleve, lite (1, FSAC); AZ, Cochise Co., near Fairbanks, 6/29/1973, S McCleve, lite (1, FSAC); AZ, Cochise Co., San Pedro R, nr. Fairbanks, 6/29/1973, S McCleve, lite (1, FSAC); AZ, Cochise Co., SWRS 5 mi W Portal, 5/2/1967, 5400’, VD Roth, (1, SWRS); AZ, Cochise Co., SWRS 5 mi W Portal, 7/8/1964, VD Roth, <italic><tp:taxon-name>Arenivaga</tp:taxon-name></italic> infuscata (Caud) (1, SWRS); AZ, Cochise Co., SWRS 5 mi W Portal, 5/23/1964, VD Roth, (1, SWRS); AZ, SWRS, 5/12/1956, (1, SWRS). Determiner label <italic><tp:taxon-name>Arenivaga apacha</tp:taxon-name></italic> Hopkins 2011” [white label with black border].</p></tp:treatment-sec><tp:treatment-sec sec-type="Distribution"><title>Distribution.</title><p><italic><tp:taxon-name>Arenivaga apacha</tp:taxon-name></italic> is found in in the entire southeastern portion of Arizona and northwestwards from there. The appearance on the map that the distribution ends at the Mexican and New Mexican borders is without doubt a collection artifact. See <xref ref-type="fig" rid="F23">Fig. 23</xref>.</p><!--PageBreak--></tp:treatment-sec><tp:treatment-sec sec-type="Diagnosis"><title>Diagnosis.</title><p><italic><tp:taxon-name>Arenivaga apacha</tp:taxon-name></italic> may be diagnosed by forward and backward facing spines, one on each end of the medial margin of the right dorsal phallomere. There is also a prominent spine on the right ventral phallomere. See <xref ref-type="fig" rid="F22">Fig. 22</xref>.</p></tp:treatment-sec><tp:treatment-sec sec-type="Description"><title>Description.</title><p><bold>Male.</bold> NB: Ventral surface of holotype shellacked. <italic>Measurements</italic>. Holotype TL = 20.9 mm, GW = 9.7 mm, PW = 6.07 mm, PL = 4.27 mm, TL/GW = 2.15, PL/PW = 0.70. EW = 0.40 mm; OW = 0.40 mm. Among paratypes range of TL 16.7–23.0 mm; range of GW 7.3–10.4 mm; range of PW 5.06–6.30 mm; range of PL 3.98–4.90 mm.</p><p><italic>Head</italic>. Two ocelli large, ovoid and protruding (0.35 × 0.25 mm); vertex medium brown, with small ridges between apices of eyes and extending onto ocellar tubercles; interocellar space concave, medium brown. Frons light brown, concave with occasional very long setae; bound on either side by ridges extending from inner apex of ocelli outwards to lateral edges of clypeus. Anterior portion of frons light brown, bulbous; clypeal suture demarcates light brown anteclypeus. See <xref ref-type="fig" rid="F21">Fig. 21d</xref>.</p><p><italic>Pronotum</italic>. Pronotum translucent waxy beige, often only along anterior margin depending on specimen with remainder of pronotum medium orange-brown; variable length orange-brown setae along anterior margin; dorsal surface of pronotum covered with short orange-brown setae; pronotal pattern “panther face” ranging from light brown through every shade of orange-brown and brown with many shades of aura, usually extensive, depending on specimen; detail ranges from clear to indiscernible. See <xref ref-type="fig" rid="F21">Fig. 21c</xref>.</p><p><italic>Body</italic>. Wing brace present. Legs and body light orange-brown; subgenital plate light orange-brown; asymmetrical with posterior edge emarginated, rounded apices. See <xref ref-type="fig" rid="F21">Fig. 21b</xref>.</p><p><italic>Forewings</italic>. Wings extended beyond abdominal apex (up to ~40% of total wing length); dark-orange brown densely blotchy; majority of specimens with medium to dark brown or orange-brown densely blotchy wings; occasional specimens light or very dark, or with uniform coloration; surface opaque and matte. See <xref ref-type="fig" rid="F21">Fig. 21a</xref>.</p><p><italic>Genitalia</italic>. Right dorsal phallomere composed of bulbous lightly sclerotized narrow hook-shaped lobe, articulated with right ventral phallomere on lateral side; central field broad, slightly sclerotized; medial margin heavily sclerotized, sinuous, with toothed edge; long posteriorly projecting spine and shorter anterior spine; anterior spine of varying sizes depending on specimen. Teeth along medial edge may be variously lengthened depending on specimen. Small central sclerite deeply concave, punctate, with medially projecting punctate lobe on ventral end. Right ventral phallomere extends from articulation into smooth lobe with prominent medially projecting spine at posteroventral corner; increasingly punctate and sclerotized anteriorly; after narrow gap, wide rounded concave shagreened arm extending beyond the depth of rest of phallomere. Folded anterior portion of left phallomere narrow, trifold, punctate, otherwise unmodified. Genital hook (missing from holotype) with moderate extension to pointed head with slight concavity on moderate hook; arm narrow and smoothly curved. See <xref ref-type="fig" rid="F22">Fig. 22</xref>.</p><fig id="F21" position="float" orientation="portrait"><label>Figure 21.</label><caption><p><italic><tp:taxon-name>Arenivaga apacha</tp:taxon-name></italic>, <bold>a</bold> dorsal habitus <bold>b</bold> ventral habitus <bold>c</bold> pronotum <bold>d</bold> head.</p></caption><graphic xmlns:xlink="http://www.w3.org/1999/xlink" xlink:href="ZooKeys-384-001-g021.jpg" position="float" orientation="portrait" xlink:type="simple"/></fig><fig id="F22" position="float" orientation="portrait"><label>Figure 22.</label><caption><p><italic><tp:taxon-name>Arenivaga apacha</tp:taxon-name></italic>, genitalia: <bold>a</bold> right dorsal phallomere <bold>b</bold> right ventral phallomere <bold>c</bold> small central sclerite <bold>d</bold> genital hook. Arrow(s) indicate diagnostic characters (see text).</p></caption><graphic xmlns:xlink="http://www.w3.org/1999/xlink" xlink:href="ZooKeys-384-001-g022.jpg" position="float" orientation="portrait" xlink:type="simple"/></fig><fig id="F23" position="float" orientation="portrait"><label>Figure 23.</label><caption><p><italic><tp:taxon-name>Arenivaga apacha</tp:taxon-name></italic>, distribution.</p></caption><graphic xmlns:xlink="http://www.w3.org/1999/xlink" xlink:href="ZooKeys-384-001-g023.jpg" position="float" orientation="portrait" xlink:type="simple"/></fig></tp:treatment-sec><tp:treatment-sec sec-type="Habitat and natural history"><title>Habitat and natural history.</title><!--PageBreak--><p><italic><tp:taxon-name>Arenivaga apacha</tp:taxon-name></italic> dig shelves in the mounds of <italic><tp:taxon-name>Dipodomys spectabilis</tp:taxon-name></italic> which they then line with materials taken from the mounds of the kangaroo rats (<xref ref-type="bibr" rid="B6">Cohen and Cohen 1976</xref>). They were also observed to cache seeds acquired from the rodent mounds, most particularly <italic><tp:taxon-name>Atriplex</tp:taxon-name></italic> seeds. When Cohen and Cohen measured the temperature of the cockroach shelves they were found to remain at an average of 16.5 degrees Celsius when the surrounding surface soil temperatures were as high as 60 degrees Celsius and never lower than 30 degrees Celsius. Additionally the humidity in the lined cockroach shelves was never found to be lower than 91% while that of the surrounding burrow was as low as 20%. This species of <italic><tp:taxon-name>Arenivaga</tp:taxon-name></italic> has found a way to create an ideal temperature and humidity controlled environment in an otherwise harsh climate. They also use the materials collected by the kangaroo rats for a larder.</p></tp:treatment-sec><ref-list><ref id="B6"><mixed-citation xmlns:xlink="http://www.w3.org/1999/xlink" xlink:type="simple"><person-group><name name-style="western"><surname>Cohen</surname><given-names>AC</given-names></name><name name-style="western"><surname>Cohen</surname><given-names>JL</given-names></name></person-group> (<year>1976</year>) <article-title>Nest Structure and Micro-climate of the Desert Cockroach, <italic>Arenivaga apacha</italic> (Polyphagidae, Dictyoptera).</article-title><source>Bulletin of the Southern California Academy of Sciences</source><volume>75</volume>: <fpage>273</fpage>-<lpage>277</lpage>.</mixed-citation></ref></ref-list></tp:taxon-treatment>
