# Supplementary material for: A revision of the genus Arenivaga (Rehn) (Blattodea, Corydiidae), with descriptions of new species and key to the males of the genus
Source: Zookeys. 2014 Feb 26;(384):1–256. doi: 10.3897/zookeys.384.6197 (PMC3950428; doi:10.3897/zookeys.384.6197)
Supplement: XML Treatment for Arenivaga apaeninsula [file zookeys.384.6197-treatment6.xml]

<!DOCTYPE tp:taxon-treatment
  PUBLIC "-//TaxonX//DTD Taxonomic Treatment Publishing DTD v0 20100105//EN" "tax-treatment-NSO.dtd">
<tp:taxon-treatment xmlns:tp="http://www.plazi.org/taxpub"><tp:treatment-meta><mixed-citation publication-type="journal"><person-group><name><surname>Hopkins</surname><given-names>Heidi</given-names></name></person-group><article-title>A revision of the genus <italic>Arenivaga</italic> (Rehn) (Blattodea, Corydiidae), with descriptions of new species and key to the males of the genus</article-title><source>Zookeys</source><day>26</day><month>2</month><year>2014</year><volume>2014</volume><issue>384</issue><fpage>1</fpage><lpage>256</lpage><pub-id pub-id-type="doi">10.3897/zookeys.384.6197</pub-id></mixed-citation></tp:treatment-meta><tp:nomenclature><tp:taxon-name>
                            <tp:taxon-name-part taxon-name-part-type="genus">Arenivaga</tp:taxon-name-part>
                            <tp:taxon-name-part taxon-name-part-type="species">apaeninsula</tp:taxon-name-part>
                            <object-id xmlns:xlink="http://www.w3.org/1999/xlink" content-type="zoobank" xlink:type="simple">http://zoobank.org/E5D8D314-BF5F-421E-98ED-FBD3DA74FE4C</object-id>
                            <object-id xmlns:xlink="http://www.w3.org/1999/xlink" xlink:type="simple">http://species-id.net/wiki/Arenivaga_apaeninsula</object-id>
                        </tp:taxon-name><tp:taxon-status xmlns:xlink="http://www.w3.org/1999/xlink" xlink:type="simple">sp. n.</tp:taxon-status><xref ref-type="fig" rid="F24">Figures 24</xref><xref ref-type="fig" rid="F25">–</xref><xref ref-type="fig" rid="F26">26</xref></tp:nomenclature><tp:treatment-sec sec-type="Type locality"><title>Type locality.</title><p>MEXICO, BCS, 7 mi SW La Paz.</p></tp:treatment-sec><tp:treatment-sec sec-type="Material examined"><title>Material examined.</title><p>Holotype: ♂ in EMEC labeled “MEX: Baja Calif. Sur, La Paz, 7 mi. SW, VIII-2-66” “HOLOTYPE <italic><tp:taxon-name>Arenivaga apaeninsula</tp:taxon-name></italic> Hopkins, 2012” [red label with black border].</p><p>Paratypes (6): MEXICO: BCS, 7 mi SW of La Paz, 8/2/1966, Linsley,Chemsak &amp; Hurd, at light (6, EMEC). All paratypes labeled “Paratype <italic><tp:taxon-name>Arenivaga apaeninsula</tp:taxon-name></italic> Hopkins 2012” [blue label with black border].</p></tp:treatment-sec><tp:treatment-sec sec-type="Etymology"><title>Etymology.</title><p>This species is named from the Latin meaning “from a peninsula” because all known specimens are from La Paz, BCS, Mexico.</p></tp:treatment-sec><tp:treatment-sec sec-type="Distribution"><title>Distribution.</title><p>This species is known only from the type locality in Baja California Sur, Mexico. See <xref ref-type="fig" rid="F26">Fig. 26</xref>.</p></tp:treatment-sec><tp:treatment-sec sec-type="Diagnosis"><title>Diagnosis.</title><p><italic><tp:taxon-name>Arenivaga apaeninsula</tp:taxon-name></italic> may be distinguished by the dense brown setae on the pronotum and dark red-brown pronotal pattern with no discernible detail. Its striking pronotum and restricted range combine to make it easily diagnosed. See <xref ref-type="fig" rid="F24">Figs 24c</xref> and <xref ref-type="fig" rid="F26">26</xref>.</p></tp:treatment-sec><tp:treatment-sec sec-type="Description"><title>Description.</title><p><bold>Male.</bold> <italic>Measurements</italic>. Holotype TL = 16.1 mm, GW = 7.6 mm, PW = 5.48 mm, PL = 4.17 mm, TL/GW = 2.12, PL/PW = 0.76. EW = 0.50 mm; OW = 0.55 mm. No notable size differences among paratypes.</p><p><italic>Head</italic>. Two ocelli large, ovoid and protruding (0.35 × 0.25 mm); vertex light brown with narrow dark brown band around apex of eyes and ocelli; with small ridges in rays around upper apices of eyes and extending onto ocellar tubercles; interocellar space concave, dark brown, light brown medially. Frons medium brown; posterior tectiform horizontally; anterior portion of frons bulbous, medium brown fading to light brown anteriorly; narrow light brown anteclypeus. See <xref ref-type="fig" rid="F24">Fig. 24d</xref>.</p><p><italic>Pronotum</italic>. Pronotum small, opaque waxy white; dorsal surface of pronotum with dense brown setae that are thicker and longer laterally; pronotal pattern dark red-brown “panther face”, not impressed, with no discernible detail; scattered brown freckles bordering pronotal pattern; no aura. See <xref ref-type="fig" rid="F24">Fig. 24c</xref>.</p><!--PageBreak--><p><italic>Body</italic>. Wing brace absent. Legs and body light brown; large dark brown maculations on ventral surface of procoxa; medium brown maculations at proximal end of meso and meta femurs, located ventrally and wrapping dorsally; scattered medium brown maculations on mesocoxa. Sternites with dark brown maculations laterally on each; subgenital plate light brown with darker border and rounded apices. See <xref ref-type="fig" rid="F24">Fig. 24b</xref>.</p><p><italic>Forewings</italic>. Wings extended well beyond abdominal apex (~30% of wing length); medium to dark brown blotches; surface opaque and matte. See <xref ref-type="fig" rid="F24">Fig. 24a</xref>.</p><p><italic>Genitalia</italic>. Right dorsal phallomere composed of lightly sclerotized, bulbous pointed lobe, articulated with right ventral phallomere on lateral side; central field lightly sclerotized. Small central sclerite so slight and transparent as to be virtually non-existent, unmodified. Articulation between right phallomere dramatically modified with smooth rounded knob posteriorly extending into raised ridge and then to shagreened or toothed flange anteriorly; right ventral phallomere extends from articulation to form shagreened rounded structure; after moderate gap, wide toothed flange with central concavity and rounded apices that extends to depth of rest of phallomere. Folded anterior portion of left phallomere dramatically modified into 3D triangle with rounded edges and concave surfaces; medial surface has deep concave dimple. Genital hook a wide sweeping curve with straight arm. See <xref ref-type="fig" rid="F25">Fig. 25</xref>.</p><fig id="F24" position="float" orientation="portrait"><label>Figure 24.</label><caption><p><italic><tp:taxon-name>Arenivaga apaeninsula</tp:taxon-name></italic>, <bold>a</bold> dorsal habitus <bold>b</bold> ventral habitus <bold>c</bold> pronotum <bold>d</bold> head.</p></caption><graphic xmlns:xlink="http://www.w3.org/1999/xlink" xlink:href="ZooKeys-384-001-g024.jpg" position="float" orientation="portrait" xlink:type="simple"/></fig><fig id="F25" position="float" orientation="portrait"><label>Figure 25.</label><caption><p><italic><tp:taxon-name>Arenivaga apaeninsula</tp:taxon-name></italic>, genitalia: <bold>a</bold> right dorsal phallomere <bold>b</bold> right ventral phallomere <bold>c</bold> small central sclerite <bold>d</bold> genital hook. Arrow(s) indicate diagnostic characters (see text).</p></caption><graphic xmlns:xlink="http://www.w3.org/1999/xlink" xlink:href="ZooKeys-384-001-g025.jpg" position="float" orientation="portrait" xlink:type="simple"/></fig><fig id="F26" position="float" orientation="portrait"><label>Figure 26.</label><caption><p><italic><tp:taxon-name>Arenivaga apaeninsula</tp:taxon-name></italic>, distribution.</p></caption><graphic xmlns:xlink="http://www.w3.org/1999/xlink" xlink:href="ZooKeys-384-001-g026.jpg" position="float" orientation="portrait" xlink:type="simple"/></fig></tp:treatment-sec><tp:treatment-sec sec-type="Habitat and natural history"><title>Habitat and natural history.</title><p>All life history elements remain unobserved.</p></tp:treatment-sec></tp:taxon-treatment>
