# Supplementary material for: A revision of the genus Arenivaga (Rehn) (Blattodea, Corydiidae), with descriptions of new species and key to the males of the genus
Source: Zookeys. 2014 Feb 26;(384):1–256. doi: 10.3897/zookeys.384.6197 (PMC3950428; doi:10.3897/zookeys.384.6197)
Supplement: XML Treatment for Arenivaga aquila [file zookeys.384.6197-treatment7.xml]

<!DOCTYPE tp:taxon-treatment
  PUBLIC "-//TaxonX//DTD Taxonomic Treatment Publishing DTD v0 20100105//EN" "tax-treatment-NSO.dtd">
<tp:taxon-treatment xmlns:tp="http://www.plazi.org/taxpub"><tp:treatment-meta><mixed-citation publication-type="journal"><person-group><name><surname>Hopkins</surname><given-names>Heidi</given-names></name></person-group><article-title>A revision of the genus <italic>Arenivaga</italic> (Rehn) (Blattodea, Corydiidae), with descriptions of new species and key to the males of the genus</article-title><source>Zookeys</source><day>26</day><month>2</month><year>2014</year><volume>2014</volume><issue>384</issue><fpage>1</fpage><lpage>256</lpage><pub-id pub-id-type="doi">10.3897/zookeys.384.6197</pub-id></mixed-citation></tp:treatment-meta><tp:nomenclature><tp:taxon-name>
                            <tp:taxon-name-part taxon-name-part-type="genus">Arenivaga</tp:taxon-name-part>
                            <tp:taxon-name-part taxon-name-part-type="species">aquila</tp:taxon-name-part>
                            <object-id xmlns:xlink="http://www.w3.org/1999/xlink" content-type="zoobank" xlink:type="simple">http://zoobank.org/31D849C4-8517-4A26-AA2E-31B2345DC052</object-id>
                            <object-id xmlns:xlink="http://www.w3.org/1999/xlink" xlink:type="simple">http://species-id.net/wiki/Arenivaga_aquila</object-id>
                        </tp:taxon-name><tp:taxon-status xmlns:xlink="http://www.w3.org/1999/xlink" xlink:type="simple">sp. n.</tp:taxon-status><xref ref-type="fig" rid="F27">Figures 27</xref><xref ref-type="fig" rid="F28">–</xref><xref ref-type="fig" rid="F29">29</xref></tp:nomenclature><tp:treatment-sec sec-type="Type locality"><title>Type locality.</title><p>MEXICO, Morelos, 7.3 mi S of Yautepec.</p></tp:treatment-sec><tp:treatment-sec sec-type="Material examined"><title>Material examined.</title><p>Holotype: ♂ in SEMC labeled “MEXICO Morelos, 7.3 mi. S. Yautepec, 3000’, 17 Aug. 1962, Ordway &amp; Roberts, <italic><tp:taxon-name>Arenivaga</tp:taxon-name></italic> sp. nr. <italic>bolliana</italic> (Saussure) Det. F.W.Fisk ‘80” “HOLOTYPE <italic><tp:taxon-name>Arenivaga aquila</tp:taxon-name></italic> Hopkins, 2012” [red label with black border].</p><p>Paratypes (23): MEXICO: Guerrero, Xalitla, 8 km N of Mezala, 9/17-23/1982, 580 m, Powell &amp; Chemask (1, EMEC); Guerrero, 2.1 mi. NW of Cacahuamilpa, 8/10/1980, Schaffner, Weaver &amp; Friedlander (2, TAMU); Guerrero, 10.3 mi. S of Iguala, 7/23/1981, Bogar,Schaffner &amp;Friedlander (2, TAMU); Guerrero, 6.2 mi. SW of Xochipala, 7/6/1987, 5670 ft., Kovarik &amp; Schaffner (1, TAMU); Guerrero, Cacahuamilpa, 9/11/1964, B.Rotger (1, UCMC); Morelos, 7.3 mi. S of Yautepec, 7/30/1963, 3300 ft., GW Byers (6, SEMC); Morelos, Alpuvec, 8/18/1957, WW Gibson, HIERBA, Rockefeller Collection, return to Cantrell (1, UMMZ); Morelos, 6.7 mi. S of Yautepec, 7/29/1963, Naumann &amp; Willis, <!--PageBreak--><!--PageBreak--><!--PageBreak--><!--PageBreak--><!--PageBreak--><italic><tp:taxon-name>Arenivaga</tp:taxon-name></italic> nr. <italic>bolliana</italic> det. FW Fisk 1980, 135 (1, SEMC); Morelos, Canada de Lobo, 20 km E of Cuernavaca, 7/7/1981, EM Fisher (1, CSCA); Morelos, Barrio de las Piedras #37, Jiutepec, 7/1/1998, E Brambila, under a rock (1, FSAC); Morelos, Canada de Lobo, 9/18/1964, B.Rotger (1, UCMC); Morelos, Iguala, <italic><tp:taxon-name>Arenivaga</tp:taxon-name></italic> nr. or = <italic>rehni</italic> teg:miaculat. as in <italic>grata</italic> det. Hebard 1931 (1, ANSP); Guerrero, Coacoyula, 10/24/1942, WF Foshag (2, USNM); Morelos, Barrio de las Piedras #37, Jiutepec, 6/28/1998, J Brambila, flying (1, FSAC); Morelos, Jojula, ?/?/1929, JJ White, Hebard Collection (1, ANSP). All paratypes labeled “Paratype <italic><tp:taxon-name>Arenivaga aquila</tp:taxon-name></italic> Hopkins 2012” [blue label with black border].</p></tp:treatment-sec><tp:treatment-sec sec-type="Etymology"><title>Etymology.</title><p>The name is an adjective in the nominative singular. This species is named from the Latin meaning dark-colored or swarthy because of its very dark color.</p></tp:treatment-sec><tp:treatment-sec sec-type="Distribution"><title>Distribution.</title><p>This species is found in the states of Morelos and Guerrero, Mexico. See <xref ref-type="fig" rid="F29">Fig. 29</xref>.</p></tp:treatment-sec><tp:treatment-sec sec-type="Diagnosis"><title>Diagnosis.</title><p><italic><tp:taxon-name>Arenivaga aquila</tp:taxon-name></italic> may be distinguished by the small ridge projecting from the ventrolateral edge of the folded portion of the left phallomere. See <xref ref-type="fig" rid="F28">Fig. 28</xref>.</p></tp:treatment-sec><tp:treatment-sec sec-type="Description"><title>Description.</title><p><bold>Male.</bold> <italic>Measurements</italic>. Holotype TL = 19.1 mm, GW = 8.4 mm, PW = 6.00 mm, PL = 4.17 mm, TL/GW = 2.27, PL/PW = 0.70. EW = 0.15 mm; OW = 0.40 mm. Among paratypes range of TL 18.0–21.5 mm; range of GW 8.2–10.1 mm; range of PW 5.60–6.74 mm; range of PL 3.94–4.59 mm.</p><p><italic>Head</italic>. Two ocelli large, ovoid and protruding (0.40 × 0.30 mm); vertex dark brown, with small ridges between apices of eyes and extending onto ocellar tubercles; interocellar space concave, dark brown, with two small oval indentations. Frons light brown; posterior concave; anterior portion of frons bulbous but much less so than in most species, light brown; light brown anteclypeus. See <xref ref-type="fig" rid="F27">Fig. 27d</xref>.</p><p><italic>Pronotum</italic>. Pronotum with translucent waxy beige anterior margin; aura so extensive that remainder of pronotum dark orange-brown and dark brown; pronotal pattern impressed “panther face”, difficult to discern. See <xref ref-type="fig" rid="F27">Fig. 27c</xref>.</p><p><italic>Body</italic>. Wing brace absent. Legs and body medium orange-brown; subgenital plate orange-brown; strongly asymmetrical with angular apices. See <xref ref-type="fig" rid="F27">Fig. 27b</xref>.</p><p><italic>Forewings</italic>. Wings extended well beyond abdominal apex (up to ~40% of wing length); blotchy dark brown to solid dark brown depending on specimen; surface matte and opaque. See <xref ref-type="fig" rid="F27">Fig. 27a</xref>.</p><p><italic>Genitalia</italic>. Right dorsal phallomere composed of lightly sclerotized, short, narrow, bulbous lobe, articulated with right ventral phallomere on lateral side; central field lightly sclerotized, cupped; with narrow medial edge more sclerotized, punctate, ending anteriorly in small shagreened flange. Small central sclerite lightly sclerotized, finely punctate, flat of no discernible shape, posterior end connecting with dorsal side of right dorsal phallomere. Right ventral phallomere arises from deep articulation to form large punctate flattened medially projecting lobe; becoming wider and more sclerotized anteriorly; after narrow gap, wide shagreened flange. Folded anterior portion of left phallomere wide, setose, closed at both ends, with small nipple at one end of fold, and rough-edged, flattened projection offset at an angle from other end. Genital hook with short extension to rounded head and short hook; arm robust and smoothly curving. See <xref ref-type="fig" rid="F28">Fig. 28</xref>.</p><fig id="F27" position="float" orientation="portrait"><label>Figure 27.</label><caption><p><italic><tp:taxon-name>Arenivaga aquila</tp:taxon-name></italic>, <bold>a</bold> dorsal habitus <bold>b</bold> ventral habitus <bold>c</bold> pronotum <bold>d</bold> head.</p></caption><graphic xmlns:xlink="http://www.w3.org/1999/xlink" xlink:href="ZooKeys-384-001-g027.jpg" position="float" orientation="portrait" xlink:type="simple"/></fig><fig id="F28" position="float" orientation="portrait"><label>Figure 28.</label><caption><p><italic><tp:taxon-name>Arenivaga aquila</tp:taxon-name></italic>, genitalia: <bold>a</bold> right dorsal phallomere <bold>b</bold> right ventral phallomere <bold>c</bold> small central sclerite <bold>d</bold> genital hook <bold>e</bold> left phallomere. Arrow(s) indicate diagnostic characters (see text).</p></caption><graphic xmlns:xlink="http://www.w3.org/1999/xlink" xlink:href="ZooKeys-384-001-g028.jpg" position="float" orientation="portrait" xlink:type="simple"/></fig><fig id="F29" position="float" orientation="portrait"><label>Figure 29.</label><caption><p><italic><tp:taxon-name>Arenivaga aquila</tp:taxon-name></italic>, distribution.</p></caption><graphic xmlns:xlink="http://www.w3.org/1999/xlink" xlink:href="ZooKeys-384-001-g029.jpg" position="float" orientation="portrait" xlink:type="simple"/></fig></tp:treatment-sec><tp:treatment-sec sec-type="Habitat and natural history"><title>Habitat and natural history.</title><p>All life history elements remain unobserved.</p><!--PageBreak--></tp:treatment-sec></tp:taxon-treatment>
