# Supplementary material for: A revision of the genus Arenivaga (Rehn) (Blattodea, Corydiidae), with descriptions of new species and key to the males of the genus
Source: Zookeys. 2014 Feb 26;(384):1–256. doi: 10.3897/zookeys.384.6197 (PMC3950428; doi:10.3897/zookeys.384.6197)
Supplement: XML Treatment for Arenivaga belli [file zookeys.384.6197-treatment8.xml]

<!DOCTYPE tp:taxon-treatment
  PUBLIC "-//TaxonX//DTD Taxonomic Treatment Publishing DTD v0 20100105//EN" "tax-treatment-NSO.dtd">
<tp:taxon-treatment xmlns:tp="http://www.plazi.org/taxpub"><tp:treatment-meta><mixed-citation publication-type="journal"><person-group><name><surname>Hopkins</surname><given-names>Heidi</given-names></name></person-group><article-title>A revision of the genus <italic>Arenivaga</italic> (Rehn) (Blattodea, Corydiidae), with descriptions of new species and key to the males of the genus</article-title><source>Zookeys</source><day>26</day><month>2</month><year>2014</year><volume>2014</volume><issue>384</issue><fpage>1</fpage><lpage>256</lpage><pub-id pub-id-type="doi">10.3897/zookeys.384.6197</pub-id></mixed-citation></tp:treatment-meta><tp:nomenclature><tp:taxon-name>
                            <tp:taxon-name-part taxon-name-part-type="genus">Arenivaga</tp:taxon-name-part>
                            <tp:taxon-name-part taxon-name-part-type="species">belli</tp:taxon-name-part>
                            <object-id xmlns:xlink="http://www.w3.org/1999/xlink" content-type="zoobank" xlink:type="simple">http://zoobank.org/C91E2047-7CE9-4610-AFD2-C30629249110</object-id>
                            <object-id xmlns:xlink="http://www.w3.org/1999/xlink" xlink:type="simple">http://species-id.net/wiki/Arenivaga_belli</object-id>
                        </tp:taxon-name><tp:taxon-status xmlns:xlink="http://www.w3.org/1999/xlink" xlink:type="simple">sp. n.</tp:taxon-status><xref ref-type="fig" rid="F30">Figures 30</xref><xref ref-type="fig" rid="F31">–</xref><xref ref-type="fig" rid="F32">32</xref></tp:nomenclature><tp:treatment-sec sec-type="Type locality"><title>Type locality.</title><p>USA, California, San Bernardino Co., Granite Mountains, Cottonwood Wash.</p></tp:treatment-sec><tp:treatment-sec sec-type="Material examined"><title>Material examined.</title><p>Holotype: ♂ in LACM labeled “CALIF: San Bdno. Co., Granite Mts., #148623, Cottonwood Wash, 4000’ T9N, R13E, SE cor. S.31, 14-15 September 1990, J.P. &amp; K.E.S. Donahue “HOLOTYPE <italic><tp:taxon-name>Arenivaga belli</tp:taxon-name></italic> Hopkins, 2012” [red label with black border].</p><p>Paratypes (83): USA: CA, San Bernardino Co., Mescal Range, ~2 air mi S of Mountain Pass, 7/10/1982, 4900 ft., JP &amp; KE Donahue (2, LACM); CA, San Bernardino Co., Keystone Canyon, New York Mts., 9/3/1959, FP Sala (4, LACM); CA, San Bernardino Co., Mex.Well, Ivanpah Mts., 9/1/1945 (2, LACM); CA, San Bernardino Co., New York Mts., 8.5 mi S of Ivanpah, 9/11-12/1955, 5000 ft., CD MacNeill (2, EMEC); CA, San Bernardino Co., Granite Mts., Cottonwood Wash, 9/14-15/1990, 4000 ft., JP &amp; KE Donahue (2, LACM); CA, San Bernardino Co., New York Mts., 9/11/1911?, RC Osburn (1, FSCA); CA, Lone Pine, 7/28/1940, DE Hardy (1, SEMC); CA, Kern Co., Shafter, 8/4/1957, LA Stange (1, LACM); UT, Kane Co., 5 mi N and 40 mi E of Kanab, 3/?-9/?/1985, D Giuliani, Antifreeze pit trap (1, CSCA); UT, Hanksville, WD Stanton (1, SDMC). All paratypes labeled “Paratype <italic><tp:taxon-name>Arenivaga belli</tp:taxon-name></italic> Hopkins 2012” [blue label with black border].</p></tp:treatment-sec><tp:treatment-sec sec-type="Etymology"><title>Etymology.</title><p>The name is a noun in the genitive case. This species is named for the late Dr. William Bell, who spent much time exploring the chemical ecology of social insects such as cockroaches and co-authored “Cockroaches: Ecology, Behavior and Natural History”.</p></tp:treatment-sec><tp:treatment-sec sec-type="Distribution"><title>Distribution.</title><p>This species is distributed from Lone Pine, CA in the west to Hanksville, UT in the north and east, and the Rice Dunes in the south. See <xref ref-type="fig" rid="F32">Fig. 32</xref>.</p></tp:treatment-sec><tp:treatment-sec sec-type="Diagnosis"><title>Diagnosis.</title><p><italic><tp:taxon-name>Arenivaga belli</tp:taxon-name></italic> is average in size and color for <italic><tp:taxon-name>Arenivaga</tp:taxon-name></italic> and very similar to <italic><tp:taxon-name>Arenivaga nalepae</tp:taxon-name></italic> and <italic><tp:taxon-name>Arenivaga milleri</tp:taxon-name></italic>. <italic><tp:taxon-name>Arenivaga belli</tp:taxon-name></italic> has the same right ventral phallomere as <italic><tp:taxon-name>Arenivaga milleri</tp:taxon-name></italic> (see <xref ref-type="fig" rid="F31">Figs 31</xref> and <xref ref-type="fig" rid="F103">103</xref>); it has a right dorsal phallomere very similar to <italic><tp:taxon-name>Arenivaga nalepae</tp:taxon-name></italic> in its medial margin, but the hook-shaped bulges are quite different (see <xref ref-type="fig" rid="F31">Figs 31</xref> and <xref ref-type="fig" rid="F112">112</xref>). Therefore a combination of the right dorsal phallomere and angular hook-shaped bulge as shown in <xref ref-type="fig" rid="F31">Fig. 31</xref> are what distinguish <italic><tp:taxon-name>Arenivaga belli</tp:taxon-name></italic>.</p></tp:treatment-sec><tp:treatment-sec sec-type="Description"><title>Description.</title><p><bold>Male.</bold> <italic>Measurements</italic>. Holotype TL = 19.2 mm, GW = 9.4 mm, PW = 5.47 mm, PL = 3.66 mm, TL/GW = 2.04, PL/PW = 0.67. EW = 0.2 mm; OW = 0.3 mm. Among paratypes range of TL 17.7–21.2 mm; range of GW 7.6–9.4 mm; range of PW 5.32–6.38 mm; range of PL 3.66–4.33 mm.</p><!--PageBreak--><!--PageBreak--><!--PageBreak--><p><italic>Head</italic>. Two ocelli large, ovoid and protruding (0.40 × 0.30 mm); vertex medium brown with small ridges in rays around upper apices of eyes and extending onto ocellar tubercles; interocellar space concave, medium brown, with two deep set dimples medial to inner apex of ocelli; with two smaller dimples anterior to those which may be very hard to see; rugose in some specimens. Frons light brown fading to waxy white towards margin with clypeus; concave with small vertical corrugations. Clypeus waxy white and bulbous; ends in broad flat anteclypeus of same color. See <xref ref-type="fig" rid="F30">Fig. 30d</xref>.</p><p><italic>Pronotum</italic>: Pronotum translucent, waxy beige; dorsal surface of pronotum with short fine orange-brown setae centrally and posteriorly grading to longer, thicker setae laterally and anteriorly; pronotal pattern orange-brown “panther face” with little discernible detail in most specimens; no aura. See <xref ref-type="fig" rid="F30">Fig. 30c</xref>.</p><p><italic>Body</italic>. Wing brace present. Legs and body light orange-brown, subgenital plate with darker margin, strongly asymmetrical with rounded apices. See <xref ref-type="fig" rid="F30">Fig. 30b</xref>.</p><p><italic>Forewings</italic>. Wings extended well beyond abdominal apex (~40% of wing length); color uniform brown, to blotchy brown; surface matte and opaque. See <xref ref-type="fig" rid="F30">Fig. 30a</xref>.</p><p><italic>Genitalia</italic>. Right dorsal phallomere composed of bulbous lightly sclerotized hook-shaped lobe, articulated with right ventral phallomere on lateral side; central field broad, lightly sclerotized; medial margin heavily sclerotized, shagreened, with toothed edge extending into short spine near distal end. Small central sclerite flat and finely punctate with posteriorly projecting, shagreened crescent with elevated and toothed arms; right ventral phallomere extends from articulation to form rounded punctate structure at posterior apex but with shagreened corrugations at anterior apical end, followed by smaller offset shagreened projection, narrow gap, and rounded concave angled arm extending beyond depth of rest of phallomere. Folded anterior portion of left phallomere setose, otherwise unmodified. Genital hook with long extension to pointed head with slight concavity on short hook; arm smoothly curved. See <xref ref-type="fig" rid="F31">Fig. 31</xref>.</p><fig id="F30" position="float" orientation="portrait"><label>Figure 30.</label><caption><p><italic><tp:taxon-name>Arenivaga belli</tp:taxon-name></italic>, <bold>a</bold> dorsal habitus <bold>b</bold> ventral habitus <bold>c</bold> pronotum <bold>d</bold> head.</p></caption><graphic xmlns:xlink="http://www.w3.org/1999/xlink" xlink:href="ZooKeys-384-001-g030.jpg" position="float" orientation="portrait" xlink:type="simple"/></fig><fig id="F31" position="float" orientation="portrait"><label>Figure 31.</label><caption><p><italic><tp:taxon-name>Arenivaga belli</tp:taxon-name></italic>, genitalia: <bold>a</bold> right dorsal phallomere <bold>b</bold> right ventral phallomere <bold>c</bold> small central sclerite <bold>d</bold> genital hook. Arrow(s) indicate diagnostic characters (see text).</p></caption><graphic xmlns:xlink="http://www.w3.org/1999/xlink" xlink:href="ZooKeys-384-001-g031.jpg" position="float" orientation="portrait" xlink:type="simple"/></fig><fig id="F32" position="float" orientation="portrait"><label>Figure 32.</label><caption><p><italic><tp:taxon-name>Arenivaga belli</tp:taxon-name></italic>, distribution.</p></caption><graphic xmlns:xlink="http://www.w3.org/1999/xlink" xlink:href="ZooKeys-384-001-g032.jpg" position="float" orientation="portrait" xlink:type="simple"/></fig></tp:treatment-sec><tp:treatment-sec sec-type="Habitat and natural history"><title>Habitat and natural history.</title><p>All life history elements remain unobserved.</p></tp:treatment-sec><tp:treatment-sec><!--Section generated to contain objects referenced in tp:taxon-treatment.--><fig id="F103" position="float" orientation="portrait"><label>Figure 103.</label><caption><p><italic><tp:taxon-name>Arenivaga milleri</tp:taxon-name></italic>, genitalia: a) right dorsal phallomere <bold>b</bold> right ventral phallomere <bold>c</bold> small central sclerite <bold>d</bold> genital hook. Arrow(s) indicate diagnostic characters (see text).</p></caption><graphic xmlns:xlink="http://www.w3.org/1999/xlink" xlink:href="ZooKeys-384-001-g103.jpg" position="float" orientation="portrait" xlink:type="simple"/></fig><fig id="F112" position="float" orientation="portrait"><label>Figure 112.</label><caption><p><italic><tp:taxon-name>Arenivaga nalepae</tp:taxon-name></italic>, genitalia: a) right dorsal phallomere <bold>b</bold> right ventral phallomere <bold>c</bold> small central sclerite <bold>d</bold> genital hook. Arrow(s) indicate diagnostic characters (see text).</p></caption><graphic xmlns:xlink="http://www.w3.org/1999/xlink" xlink:href="ZooKeys-384-001-g112.jpg" position="float" orientation="portrait" xlink:type="simple"/></fig></tp:treatment-sec></tp:taxon-treatment>
