# Supplementary material for: A revision of the genus Arenivaga (Rehn) (Blattodea, Corydiidae), with descriptions of new species and key to the males of the genus
Source: Zookeys. 2014 Feb 26;(384):1–256. doi: 10.3897/zookeys.384.6197 (PMC3950428; doi:10.3897/zookeys.384.6197)
Supplement: XML Treatment for Arenivaga bolliana [file zookeys.384.6197-treatment9.xml]

<!DOCTYPE tp:taxon-treatment
  PUBLIC "-//TaxonX//DTD Taxonomic Treatment Publishing DTD v0 20100105//EN" "tax-treatment-NSO.dtd">
<tp:taxon-treatment xmlns:tp="http://www.plazi.org/taxpub"><tp:treatment-meta><mixed-citation publication-type="journal"><person-group><name><surname>Hopkins</surname><given-names>Heidi</given-names></name></person-group><article-title>A revision of the genus <italic>Arenivaga</italic> (Rehn) (Blattodea, Corydiidae), with descriptions of new species and key to the males of the genus</article-title><source>Zookeys</source><day>26</day><month>2</month><year>2014</year><volume>2014</volume><issue>384</issue><fpage>1</fpage><lpage>256</lpage><pub-id pub-id-type="doi">10.3897/zookeys.384.6197</pub-id></mixed-citation></tp:treatment-meta><tp:nomenclature><tp:taxon-name>
                            <tp:taxon-name-part taxon-name-part-type="genus">Arenivaga</tp:taxon-name-part>
                            <tp:taxon-name-part taxon-name-part-type="species">bolliana</tp:taxon-name-part>
                            <object-id xmlns:xlink="http://www.w3.org/1999/xlink" xlink:type="simple">http://species-id.net/wiki/Arenivaga_bolliana</object-id>
                        </tp:taxon-name><tp:taxon-authority>(Saussure)</tp:taxon-authority><xref ref-type="fig" rid="F33">Figures 33</xref><xref ref-type="fig" rid="F34">–</xref><xref ref-type="fig" rid="F35">35</xref><tp:nomenclature-citation-list><tp:nomenclature-citation><tp:taxon-name>Homoeogamia bolliana</tp:taxon-name><comment> Saussure 1893, Revue Suisse de Zoologie, I, Fasc. 2, p.296. [Texas.]</comment></tp:nomenclature-citation><tp:nomenclature-citation><tp:taxon-name>Homoeogamia bolliana</tp:taxon-name><comment>, Saussure and Zehntner 1894, Biol. Cent.-Amer., Orthopt., I, pp. 107. [New Mexico; Texas.]</comment></tp:nomenclature-citation><tp:nomenclature-citation><tp:taxon-name>Homoeogamia bolliana</tp:taxon-name><comment>, Scudder 1900, Proc. Davenport Acad. Natu. Sci., VIII, p. 11. [Texas; New Mexico.]</comment></tp:nomenclature-citation><tp:nomenclature-citation><tp:taxon-name>Homoeogamia bolliana</tp:taxon-name><comment>, Rehn 1902, Trans. Amer. Ent. Soc., XXVII, p. 331. [Round Mountain, Texas.]</comment></tp:nomenclature-citation><tp:nomenclature-citation><tp:taxon-name>Homoeogamia bolliana</tp:taxon-name><comment>, Scudder and Cockerell 1902, Proc. Davenport Acad. Sci., IX, p. 19. [New Mexico; Las Cruces, NM.]</comment></tp:nomenclature-citation><tp:nomenclature-citation><tp:taxon-name>Homoeogamia (Arenivaga) bolliana</tp:taxon-name><comment> Rehn 1903, Proceedings of the Academy of Natural Sciences of Philadelphia, Vol. 55, p. 188.</comment></tp:nomenclature-citation><!--PageBreak--><tp:nomenclature-citation><tp:taxon-name>Homoeogamia (Arenivaga) bolliana</tp:taxon-name><comment> var. <italic>nigricans</italic> Caudell 1904, Mus. Brooklyn Inst. A. &amp; S. Sci. Bull., i. p. 107. [Esperanza Ranch, Brownville, Texas.]</comment></tp:nomenclature-citation><tp:nomenclature-citation><tp:taxon-name>Arenivaga bolliana</tp:taxon-name><comment> (Saussure) Hebard 1917, Memoirs of the American Entomological Society, No. 2, pp. 223–227.</comment></tp:nomenclature-citation><tp:nomenclature-citation><tp:taxon-name>Arenivaga bolliana</tp:taxon-name><comment> (Saussure), Hebard 1920, Transactions of the American Entomological Society, Vol. 46, pp. 201–203.</comment></tp:nomenclature-citation></tp:nomenclature-citation-list></tp:nomenclature><tp:treatment-sec sec-type="Material examined"><title>Material examined</title><p><bold>(294).</bold> USA: TX, Abilene, 8/7/1973 (1, UCRC); TX, Uvalde Co., Garner S.P. 8 mi. N of Concan, 10/2-4/2002, 1800’, J.B.Heppner (2, FSCA); TX, Gillespie Co., Lange’s Mill, 6/5/1969, Board &amp; Hafernik (1, TAMU); TX, San Ygnacio, 10/10/1999, W.F.Chamberlain (2, TAMU); TX, Kerr Co., Kerrville, 9/5/1964, W.F.Chamberlain (4, TAMU); TX, Kerr Co., Kerrville, 9/19/1964, W.F.Chamberlain (1, TAMU); TX, Kerr Co., Kerrville, 9/19/1962, W.F.Chamberlain (2, TAMU); TX, Kerr Co., Kerrville, 9/24/1998, W.F.Chamberlain (1, TAMU); TX, Kerr Co., 4 mi. N of Kerrville, 6/11/2004, W.F.Chamberlain (2,TAMU); USA, TX, Kerr Co., 4 mi. N of Kerrville, 6/4/2004, W.F.Chamberlain, (1, TAMU); USA, TX, Kerr Co., Kerrville, 9/16/2001, W.F.Chamberlain, (1, TAMU); USA, TX, Kerr Co., Kerrville, 8/9/1988, W.F.Chamberlain, (2, TAMU); USA, TX, Kerr Co., Kerrville, 6/16/1997, W.F.Chamberlain, (2, TAMU); USA, TX, Kerr Co., Kerrville, 10/16/1996, W.F.Chamberlain, (1, TAMU); USA, TX, Kerr Co., 6 mi. N of Kerrville, 8/17/1996, W.F.Chamberlain, (1, TAMU); USA, TX, Kerr Co., Kerrville, 3/25/2000, W.F.Chamberlain, (1, TAMU); USA, TX, Kerr Co., Kerrville, 6/2/1997, W.F.Chamberlain, (1, TAMU); USA, TX, Kerr Co., Kerrville, 9/20/1960, W.F.Chamberlain, (1, TAMU); TX, Kerr Co., Kerrville, 5/11/1992, W.F.Chamberlain, (1, TAMU); TX, Kerr Co., Kerrville, Guadalupe R., 5/25/1983, Olson, Thomas &amp; Burne, (2, UAIC); TX, Coryell Co., Mother Neff S.P., 12 mi. W of Eddy, 7/17/1962, U KS Mex. Exped., (1, SEMC); TX, Morris Co., 8/22/1960, Cohn &amp; Triplehorn, (1, FSCA); TX, Brazos Co., 11/11/1959, (1, TAMU); TX, Leon Co., 5 mi. N of Flynn, 5/25/1995, E.G.Riley, (1, TAMU); TX, Leon Co.,. 5 mi. SW of Oakwood, 6/29/2000, <named-content xmlns:xlink="http://www.w3.org/1999/xlink" content-type="dwc:verbatimCoordinates" xlink:type="simple">31°34'7"N, 95°51'42"W</named-content>, Godwin &amp; Riley, (1, TAMU); TX, Leon Co., 5 mi. N of Flynn, 5/27/1994, E.G.Riley, (1, TAMU); TX, Maverick Co., Q.L.Nguyen, (1, TAMU); TX, Leon Co., 4 mi. NW Normangee, 9/27-10/6/2001, <named-content xmlns:xlink="http://www.w3.org/1999/xlink" content-type="dwc:verbatimCoordinates" xlink:type="simple">31°04'N, 96°09'W</named-content>, J.Yantis-59, (2, TAMU); TX, Leon Co., 5 mi. N of Flynn, 5/24/1994, E.Riley, (3, TAMU); TX, Wood Co., ca. 15 mi. N of Hawkins, 4/29/2000, <named-content xmlns:xlink="http://www.w3.org/1999/xlink" content-type="dwc:verbatimCoordinates" xlink:type="simple">32°98'42"N, 95°10'04"W</named-content>, W.Godwin, (3, TAMU); TX, Wood Co., Hawkins, 4 mi. N Jct 14 &amp; 2869, 6/8-22/1996, W.Godwin, (1, TAMU); TX, Wood Co., ca. 18 mi. N of Hawkins, 5/14/1999, Yoder &amp; Godwin, (1, TAMU); TX, Henderson Co., Cross Roads, 5/31/2001, E.G.Riley, (1, TAMU); TX, Dimmit Co., 9/10/1933, S.E.Jones, (1, ANSP); TX, Burleson Co., Lake Somerville, 8/9/1979, P.W.Kovarik, (1, TAMU); TX, Comal Co., Bulverde, 6/15-16/1996, Warner &amp; Wappes, Bill Warner, (1, WB Warner); TX, Kleberg Co., 1 mi. SE of Kingsville, 6/9/1989, Schaffner, (1, TAMU); TX, Kleberg Co., Kingsville, C.T.Reed, (1, CUIC); TX, Anderson Co., Engeling WMA, 6/3/1995, E.G.Riley-130, (1, TAMU); TX, Three Rivers, 6/27/1938, D.W.Craik, (1, <!--PageBreak--><!--PageBreak--><!--PageBreak-->ANSP); TX, Kleberg Co., Kingsville, C.Reed, (1, ANSP); TX, San Patricio Co., Corpus Christi Lk. S.P., 8/18/1963, G.W.Byers, (2, SEMC); TX, Uvalde Co., 5/19/1918, J.C.Bradley, (1, ANSP); TX, Big Bend Reg., Summer 1928, F.F.Bibby, (1, ANSP); TX, Kerr Co., Kerrville, 9/14/1990, W.F.Chamberlain, (1, TAMU); TX, LaSalle Co., Chaparral WMA, 9/29-30/1989, J.Schaffner, (5, TAMU); TX, Kerr Co., Kerrville, 9/4/1964, W.F.Chamberlain, (1, TAMU); TX, Dimmit Co., 7/29/? (2, TAMU); TX, Dimmit Co., Chaparral WMA, Pasture 10, 10/10/2000, Raber &amp; Riley, (4, TAMU); TX, Edwards Co., 24 mi. S Junction, Hwy. 377, 4/10/2002, <named-content xmlns:xlink="http://www.w3.org/1999/xlink" content-type="dwc:verbatimCoordinates" xlink:type="simple">30°15'15"N, 99°57'48"W</named-content>, Riley &amp; Yoder, (1, TAMU); TX, Medina Co.,. 75 mi. S of D’Hanis, 9/17/1993, E.G.Riley, (8, TAMU); TX, Mason, 11/22/1969, B.L.Hofmann, (2, TAMU); TX, Chisos Mts., 6/30/1957, D.J. &amp; J. N.Knull, (1, OSU); TX, Val Verde Co., Seminole Canyon SHA, 8/30/1986, East, Kovarik &amp; Haack, (1, TAMU); TX, Val Verde Co., Seminole Canyon SHP, 6/3/1983, C.B.Barr, (1, EMEC); TX, Val Verde Co., Lake Walk near Del Rio, 5/27/1967, E.E.Remington, (1, PMNH); TX, Kerr Co., Kerrville, 5/28/1963, W.F.Chamberlain, (1, TAMU); TX, Nueces Co., Corpus Christi, Hardee’s on S Padre Island Dr., 6/29/1986, Weisman &amp; Lightfoot, (1, CAS); TX, Hidalgo Co., Weslaco, 6/25/1979, G.W.Brooks, (1, TAMU); TX, Sinton, 8/31/1964, M.H.Sweet, (1, TAMU); TX, Hidalgo Co., Weslaco, 11/1/1940, P.T.Rihard, (2, TAMU); TX, San Patricio Co., Cd. Welder WA, 7/16/1989, J. Schaffner, (1, TAMU); TX, San Patricio Co., Corpus Christi SP, 7/12/1963, G.W.Byers &amp; party, (1, SEMC); TX, San Patricio Co., Corpus Christi SP, 8/25/1962, H.R.Burke, (1, TAMU); TX, Brooks Co., 6 mi. S of Falfurrias, 10/10/1970, (1, TAMU); TX, Brooks Co., 7.3 mi. S of Falfurrias on hwy. 281, 4/27/1991, E.G.Riley, (1, TAMU); TX, Brooks Co., 7.3 mi. S of Falfurrias on hwy. 281 rest stop, 5/8/1989, E.G.Riley, (2, TAMU); TX, Milam Co., Sugarloaf Mt. 4 mi. N of Gause, 10/4-23/1992, 300’, Abbott,Godwin,Migura &amp; Riley, (3, TAMU); TX, Milam Co., Sugarloaf Mt., 7/22/1992, 500’, Riley &amp; Godwin, (1, TAMU); TX, Milam Co., 4 mi. N of Gause near Sugarloaf Mt., 4/18/1993, E.Riley, (1, TAMU); TX, Milam Co., Sugarloaf Mt., 5/30/1998, R.Turnbow, (1, FSCA); TX, Caldwell Co., 4.5 mi. E of McMahon, 6/2/1998, R.Turnbow, (1, FSCA); TX, Kenedy Co., 2.7 mi. S of Sarita, 4/27/1991, E.G.Riley, (1, TAMU); TX, Kenedy Co., Kenedy Ranch, Jaboncillos Pasture, sand dunes, 4/6-20/2001, <named-content xmlns:xlink="http://www.w3.org/1999/xlink" content-type="dwc:verbatimCoordinates" xlink:type="simple">26°58'38"N, 97°40'59"W</named-content>, Godwin &amp; Riley, (2, TAMU); TX, Kenedy Co., Kenedy Ranch, Jaboncillos Pasture, sand dunes, 4/21/2001, <named-content xmlns:xlink="http://www.w3.org/1999/xlink" content-type="dwc:verbatimCoordinates" xlink:type="simple">26°59'22"N, 97°40'11"W</named-content>, Raber,Riley &amp; Yoder, (1, TAMU); TX, Padre Island, 7/1/1965, Dr Lenczy, (1, LACM); TX, Bexar Co., Ebony Hill Res Station, 9/4/1984, Kendall &amp; Kendall, (1, TAMU); TX, Bexar Co., Lab. Garden, 9/11/1970, R.O.Kendall, (1, TAMU); TX, Bexar Co., Ebony Hill Res Station, 5/11/1991, Kendall &amp; Kendall, (1, TAMU); TX, Bexar Co., Ebony Hill Res Station, 11/1/1980, Kendall &amp; Kendall, (1, TAMU); TX, Burnet Co., Inks Lake SP, 6/13/1972, J.S.Ashe, (1, TAMU); TX, Duval Co., 8.5 mi. (?) San Diego, 9/18/1993, E.G.Riley, (1, TAMU); TX, Kleberg Co., vicinity of Kingsville, C.Reed, (3, ANSP); TX, Austin, 8/15/1968, (1, UCRC); TX, McLennan Co., Waco, Texarcana, 5/11/1938, (1, ANSP); TX, Three Rivers, 6/27/1938, R.H.Beamer, (1, ANSP); TX, Shovel Mount, 9/5/1901(?), F.G.Schaupp, (1, ANSP); TX, San Antonio, 7/4/1953, E.S.Ross, (1, CAS); TX, <!--PageBreak-->Brownsville, June, (1, ANSP); TX, San Antonio, 7/7/1942, E.S.Ross, (1, CAS); TX, Waco, 7/1910(?), (1, MCZ); TX, San Antonio, Oct. 1942, E.S.Ross, (1, CAS); TX, Nueces Co., Clare (Hazel?) Bazemore Park, 4/10/1970, C.W.Griffin, (1, USNM); TX, Corpus Christi SP, 10/6/1951, A.B.Gurney, (2, USNM); TX, San Antonio, 4/1/1935, E.V.Walter, (1, USNM); TX, Zavalla Co., Nueces Riv., 6/2?/????, F.C.Pratt, (1, USNM); TX, Belfrage, (3, USNM); TX, Kerrville, 9/21/1951, A.B.Gurney, (2, USNM); TX, ?/?/1927, Clyde T. Reed, (1, USNM); TX, Bexar Co., Randolph Field, 10/4/1943, Pierce Brodkorb, (1, UMMZ); TX, Corpus Christi nr. Casa Blanca Lake, 12/17/1939, L.Berner, (1, UMMZ); TX, Ft. Sam Houston, 9/20/1950, J.E.Gentry, (1, UMMZ); TX, Burnet Co., Longhorn Cavern 11 mi. SW Burnet, 7/5/1959, 1200’, T.J.Cohn, (2, UMMZ); TX, Belfrage, H.S.Wallace, (1, UMMZ); TX, Dallas, C.V.Riley, (1, USNM); TX, Hidalgo Co., Edinburg, 4/?/1939, Stanley Mulaik, (3, UMMZ); TX, Cameron Co., Brownsville, 7/31-8/5/1912, (1, ANSP); TX, Austin, 10/?/1900, (1, UMMZ); TX, Kleberg Co., 3.5 mi. N Riviera, 6/29/1961, L.Westcott, (1, LACM); TX, Travis Co., 5 mi. NE Austin PO (WFBlair’s), 7/15/1955, 600-700’, T.J.Cohn, (6, USNM); TX, Goliad Co., 1 mi. S Goliad, 7/22/1955, 100’, T.J.Cohn, (4, USNM); TX, Belfrage, C.V.Riley, (1, USNM); TX, Belfrage [another illegible word], 9/?/1921, S.H.Scudder, (1, USNM); TX, Kerrville, ?/22/1908, F.C.Pratt, (1, USNM); TX, illegible label, S.H.Scudder, (1, USNM); TX, Brownsville, 12/2/1951, (1, USNM); TX, (1, USNM); TX, Austin, 6/4/1952, R.A.Stirton, (1, USNM); TX, Caldwell Lockhart SP, 4 mi. SW of Lockhart, 7/9/1955, 500-600’, Cohn &amp; Matthews, (2, USNM); TX, Shovel Mount, 10/18/1901, F.G.Schaupp, (1, USNM); TX, Travis Co., ?/?/1931, J.K.G.Silvey, (1, UMMZ); TX, Dimmit Co., Catarina, 7/7/1948, Nutting &amp; Werner, (1, UAIC); TX, Gonzales Co., Luling, 6/19/1953, M.Wasbauer, (3, EMEC); TX, Kenedy Co., Armstrong, 3/31/1962, H.Glick, (1, CSCA); TX, Kenedy Co., Armstrong, 6/13/1962, P.A.Glick, (2, CSCA); TX, Ringgold Barracks Schott, S.H.Scudder, (1, USNM); TX, Carrizo Springs, 8/28/1985, Dr. A Wadgynear, (1, USNM); TX, Sonora, 8/28/1924, O.G.Babcock, (1, USNM); TX, San Antonio, Fall 1947, H.C.Barnett, (1, USNM); TX, San Antonio, 8/8/1933, E.V.Walter, (1, USNM); TX, Mercedes, May 1034, Thayer, (1, USNM); TX, Cameron Co., Sabal Palm Grove Sanct., 10/20/1990, Carlow &amp; Riley, (3, TAMU); TX, Cameron Co., Sabal Palm Grove Sanct., 7/26/1991, Riley &amp; Carlow, (2, TAMU); TX, Cameron Co., Sabal Palm Grove WR, 10/18/2002, Raber &amp; Riley, (1, TAMU); TX, LaFeria, 9/26/1963, P.T.Riherd, (1, TAMU); TX, Cameron Co., Sabal Palm Grove Sanct., 10/13-14/1988, E.G.Riley, (1, TAMU); TX, Cameron Co., LRGVNWR Voshell Unit, Brownsville, 6/5-6/2009, <named-content xmlns:xlink="http://www.w3.org/1999/xlink" content-type="dwc:verbatimCoordinates" xlink:type="simple">25.88873°N, 97.43142°W</named-content>, Heffern &amp; Riley-1030, (4, TAMU); TX, LaFeria, 10/21/1959, P.T.Riherd, (1, TAMU); TX, Val Verde Co., 5/24/1948, Knull &amp; Knull, (1, FSCA); TX, Val Verde Co., Comstock, 8/11/1975,Taylor &amp; Sullivan, (4, LACM); TX, Langtry, Sept. 1979, H.Hartman, (1, MCZ); TX, Cameron Co., Brownsville, June, F.H.Snow, (1, ANSP); TX, Cameron Co., Sabal Palm Grove Ref. site 3, 9/18-10/2/2008, <named-content xmlns:xlink="http://www.w3.org/1999/xlink" content-type="dwc:verbatimCoordinates" xlink:type="simple">25.84964°N, 97.41849°W</named-content>, Lindgren FT, King &amp; Riley-193, (2, TAMU); TX, Cameron Co., Sabal Palm Grove Ref. site 1, 9/3-18/2008, <named-content xmlns:xlink="http://www.w3.org/1999/xlink" content-type="dwc:verbatimCoordinates" xlink:type="simple">25.84799°N, 97.41881°W</named-content>, King &amp; Riley, (1, TAMU); TX, Cameron Co., Brownsville, 6/21/1969, <!--PageBreak-->Board &amp; Hafernik, (1, TAMU); TX, Cameron Co., Sabal Palm Grove Audubon Sanct., 5/5/1989, E.G.Riley, (1, TAMU); TX, Cameron Co., Brownsville, 12/9/1911, (1, ANSP); TX, Cameron Co., Sabal Palm Grove Sanct., 4/8/1994, E.G.Riley, (2, TAMU); TX, Val Verde Co., Seminole Canyon SHA, 8/30/1986, East, Kovarik &amp;Haack, (3, TAMU); TX, Cameron Co., Esprza Rch Brownsville, 7/1/1930, (3, USNM); TX, Cameron Co., Brownsville, H.S.Barber, (2, USNM); TX, Cameron Co., Esprza Rch Brownsville, August, (2, USNM); TX, Uvalde Co., Speir Rch. 3 mi. NW Uvalde, 5/6/1977, Eichlin &amp; Wasbauer, (1, CSCA); TX, Uvalde Co., Uvalde, 6/18/1920, Wickham, (1, USNM); TX, Maverick Co., Eagle Pass Horn., S.H. Scudder, (2, USNM); TX, Cameron Co., Brownsville, April, (1, USNM); TX, Cameron Co., 13.4 mi. E of Brownsville, 7/17/1962, (2, SEMC); TX, Hidalgo Co., Mission, 7/1/1961, R.L.Westcott, (1, LACM); TX, Cameron Co., Brownsville, 6 mi. N of PO, 8/20/1955, Bermler &amp; Cohn, (4, UMMZ); TX, Hidalgo Co., Santa Ana WR, 7 mi. S of Alamo, 5/6/1967, A &amp; M.E. Blauchard, (1, LACM); TX, Cameron Co., Esprza Rch Brownsville, 6/1/1915, (1, USNM); TX, Cameron Co., Brownsville, 5/1/1929, (5, USNM); TX, Cameron Co., Brownsville, Los Borregos, 6/5/1904, H.S.Barber, (2, USNM); TX, Cameron Co., Brownsville, 6/9/1962, P.A.Glick, (1, CSCA); TX, Cameron Co., Southmost, 6/13/1952, (1, SEMC); TX, Cameron Co., 8/3/1928, R.H.Beamer, (2, SEMC); TX, Cameron Co., Brownsville, 6/8/1920, R.D.Camp, (1, UMMZ); TX, San Antonio, at light on kitchen door at night, 6/13/1948, H.C.Barnett, (1, USNM); TX, Del Rio KOA, nite lite, 10/6/1974, (1, SDMC); TX, Las Paloma, 9/8/1968, Kirby &amp; Phipps, (1, USNM); TX, Esprza Rch Brownsville, 8/1/1929, (1, USNM); FL, Gainesville, 9/10/1969, D.Bennett, (1, USNM); FL, Seminole, 10/?/1974, BJ Wyckoff, (1, MLBM); TX, Bexar Co., Leon Valley, 7/4/1968, GH &amp; JM Nelson, (1, FSCA); TX, Lake Corpus Christi SP, 6/18/1971, GH Nelson, (2, FSCA); TX, Brewster Co., Big Bend NP near Pulliam Mtn., 8/16/1970, 6000 ft., RE Woodruff, (1, FSCA); TX, Travis Co., Austin, Breckenridge Field Lab, 10/6/1989, 550 ft., CR Nelson #5412, (1, MLBM); TX, Val Verde Co., Devils R, Dolan Falls, 8/5-7/1994, AM Hook &amp; O Hernandez, (1, MLBM); TX, Uvalde Co., Garner SP, 6/17/1968, GH Nelson &amp; family, (2, FSCA); TX, Dimmit Co., Chaparral WMA, 6/7-8/1992, AW Hook, (4, MLBM); TX, Starr Co., Falcon Heights, 10/9/1993, SM Clark, (1, MLBM); TX, Travis Co., BFL, 10/?/1997, SM Brandt, (1, MLBM); TX, Dimmit Co., Chaparral WMA, 8 mi W of Artesia Wells, 5/19/1999, 28.18.41N 99.24.25W, CR Nelson #6940, (1, MLBM); TX, Cameron Co., Sabal Palm Grove Sanctuary, 9/25/1996, SM Clark,(1, MLBM). MEXICO: Tamaulipas, Abasolo, 5/17/1952, Cazier,Gertsch &amp; Schrammel, (2, AMNH); Tamaulipas, San Fernando, 8/26-27/1954, 700 ft., CD Michener &amp; party, (5, SEMC); Tamaulipas, 8 mi. SW of Ciudad Victoria, 10/5/1958, 1500-2000 ft., TJ Cohn, (1, UMMZ); Tamaulipas, Hacienda Clementine 13 mi. ESE of Llera, 8/25/1955, 200 m, TJ Cohn, (1, UMMZ); Nuevo Leon, 16.5 mi. W of Linares, 7/22-24/1977, Peigler &amp; Plitt, (1, TAMU); Nuevo Leon, 15 mi. W of Linares, 7/1-2/1973, Mastro &amp; Schaffner, (1, TAMU); Tamaulipas, 12 mi. S of Nuevo Laredo, 7/9/1936, 400 ft., HR Roberts, (1, ANSP); Tamaulipas, Canon la Libertad, 4/4/1986, RW Jones, (1, TAMU); Nuevo Leon, Garza Garcia, 4/18/1955, L Ayola Jr., (1, <!--PageBreak-->UMMZ); Durango, near Pedricena, 8/27/1932, H Smith, (1, ANSP); Monterey, 12/12/1991, WF Chamberlain, (1, TAMU); Nuevo Leon, 17 km N of Sabinas Hidalgo, 5/24/1948, Nutting &amp; Werner, (1, UAIC); Tamaulipas, 8 mi. E of Padilla Rancho Sta. Ana, 12/21/1941, Cantrell &amp; Friauf, (2, UMMZ). Determiner label <italic><tp:taxon-name>Arenivaga bolliana</tp:taxon-name></italic> Hopkins 2011” [white label with black border].</p></tp:treatment-sec><tp:treatment-sec sec-type="Distribution"><title>Distribution.</title><p><italic><tp:taxon-name>Arenivaga bolliana</tp:taxon-name></italic> is found across southern and eastern Texas and far northeastern Mexico. There are two isolated records in central and western Mexico, and two more in Florida. It is impossible to say if these are established populations or incidents of specimens transported by man or weather. It is hard to imagine four such incidences occurring and then the transported specimens being collected but it is remotely possible. See <xref ref-type="fig" rid="F35">Fig. 35</xref>.</p></tp:treatment-sec><tp:treatment-sec sec-type="Diagnosis"><title>Diagnosis.</title><p><italic><tp:taxon-name>Arenivaga bolliana</tp:taxon-name></italic> may be easily confused with <italic><tp:taxon-name>Arenivaga grata</tp:taxon-name></italic>. Both are large and dark in color, though the territory of <italic><tp:taxon-name>Arenivaga grata</tp:taxon-name></italic> is distinctly to the west of that of <italic><tp:taxon-name>Arenivaga bolliana</tp:taxon-name></italic>. <italic><tp:taxon-name>Arenivaga bolliana</tp:taxon-name></italic> may be diagnosed by the large angular right dorsal phallomere with very simple medial margin and no complexity in the point of articulation of the two right phallomeres. See <xref ref-type="fig" rid="F35">Figs 35</xref> and <xref ref-type="fig" rid="F73">73</xref>.</p></tp:treatment-sec><tp:treatment-sec sec-type="Description"><title>Description.</title><p><bold>Male.</bold> <bold>NB: Holotype is half spread therefore GW is estimated.</bold> <italic>Measurements</italic>. Holotype TL = 24.6 mm, GW = 13.0 mm, PW = 8.64 mm, PL = 5.60 mm, TL/GW = 1.89, PL/PW = 0.65. EW = 0.40 mm; OW = 0.60 mm. Among paratypes range of TL 20.1–30.7 mm; range of GW 9.6–15.3 mm; range of PW 7.25–10.10 mm; range of PL 4.74–6.17 mm.</p><p><italic>Head</italic>. Two ocelli large, ovoid and protruding (0.50 × 0.40 mm); vertex dark brown, with small ridges between apices of eyes; interocellar space concave, dark brown. Frons medium brown, tectiform, concave with fine horizontal corrugations; bound on either side by ridges extending from inner apex of ocelli outwards to lateral edges of clypeus. Anterior portion of frons medium brown, bulbous; clypeal suture demarcates medium brown anteclypeus. See <xref ref-type="fig" rid="F33">Fig. 33d</xref>.</p><p><italic>Pronotum</italic>. Pronotum with broad anterior margin of translucent waxy beige, extending and narrowing laterally; variable length orange-brown setae along anterior margin; dorsal surface of pronotum covered with short orange-brown setae; pronotal pattern impressed ranging from medium brown to very dark brown, all with extensive aura; no discernible detail. See <xref ref-type="fig" rid="F33">Fig. 33c</xref>.</p><p><italic>Body</italic>. Wing brace absent. Legs and body medium orange-brown; subgenital plate asymmetrical with posterior edge emarginated, rounded apices. See <xref ref-type="fig" rid="F33">Fig. 33b</xref>.</p><p><italic>Forewings</italic>. Wings extended beyond abdominal apex (up to ~30% of the total wing length); color ranges from light brown with virtually no blotches to every level of blotchiness to uniform dark brown depending on specimen; surface opaque and matte. See <xref ref-type="fig" rid="F33">Fig. 33a</xref>.</p><!--PageBreak--><p><italic>Genitalia</italic>. Right dorsal phallomere composed of bulbous lightly sclerotized wavy dorsally projecting lobe, articulated with right ventral phallomere on lateral side; central field broad, slightly sclerotized; medial margin sclerotized, with toothed edge and slight central indentation. Small central sclerite finely punctate, folded lengthwise and attached dorsally. Right ventral phallomere extends from articulation into shagreened lobe with broad indentation at posterior end and medial concavity; after narrow gap, wide concave shagreened flange. Folded anterior portion of left phallomere of moderate width, setose, otherwise unmodified. Genital hook with rounded head with moderate hook; arm smoothly curved. See <xref ref-type="fig" rid="F34">Fig. 34</xref>.</p><fig id="F33" position="float" orientation="portrait"><label>Figure 33.</label><caption><p><italic><tp:taxon-name>Arenivaga bolliana</tp:taxon-name></italic>, <bold>a</bold> dorsal habitus <bold>b</bold> ventral habitus <bold>c</bold> pronotum <bold>d</bold> head.</p></caption><graphic xmlns:xlink="http://www.w3.org/1999/xlink" xlink:href="ZooKeys-384-001-g033.jpg" position="float" orientation="portrait" xlink:type="simple"/></fig><fig id="F34" position="float" orientation="portrait"><label>Figure 34.</label><caption><p><italic><tp:taxon-name>Arenivaga bolliana</tp:taxon-name></italic>, genitalia: <bold>a</bold> right dorsal phallomere <bold>b</bold> right ventral phallomere <bold>c</bold> small central sclerite <bold>d</bold> genital hook. Arrow(s) indicate diagnostic characters (see text).</p></caption><graphic xmlns:xlink="http://www.w3.org/1999/xlink" xlink:href="ZooKeys-384-001-g034.jpg" position="float" orientation="portrait" xlink:type="simple"/></fig><fig id="F35" position="float" orientation="portrait"><label>Figure 35.</label><caption><p><italic><tp:taxon-name>Arenivaga bolliana</tp:taxon-name></italic>, distribution.</p></caption><graphic xmlns:xlink="http://www.w3.org/1999/xlink" xlink:href="ZooKeys-384-001-g035.jpg" position="float" orientation="portrait" xlink:type="simple"/></fig></tp:treatment-sec><tp:treatment-sec sec-type="Habitat and natural history"><title>Habitat and natural history.</title><p>All life history elements remain unobserved.</p></tp:treatment-sec><tp:treatment-sec><!--Section generated to contain objects referenced in tp:taxon-treatment.--><fig id="F73" position="float" orientation="portrait"><label>Figure 73.</label><caption><p><italic><tp:taxon-name>Arenivaga grata</tp:taxon-name></italic>, genitalia: a) right dorsal phallomere <bold>b</bold> right ventral phallomere <bold>c</bold> small central sclerite <bold>d</bold> genital hook. Arrow(s) indicate diagnostic characters (see text).</p></caption><graphic xmlns:xlink="http://www.w3.org/1999/xlink" xlink:href="ZooKeys-384-001-g073.jpg" position="float" orientation="portrait" xlink:type="simple"/></fig></tp:treatment-sec></tp:taxon-treatment>
