# Supplementary material for: A revision of the genus Arenivaga (Rehn) (Blattodea, Corydiidae), with descriptions of new species and key to the males of the genus
Source: Zookeys. 2014 Feb 26;(384):1–256. doi: 10.3897/zookeys.384.6197 (PMC3950428; doi:10.3897/zookeys.384.6197)
Supplement: XML Treatment for Arenivaga darwini [file zookeys.384.6197-treatment10.xml]

<!DOCTYPE tp:taxon-treatment
  PUBLIC "-//TaxonX//DTD Taxonomic Treatment Publishing DTD v0 20100105//EN" "tax-treatment-NSO.dtd">
<tp:taxon-treatment xmlns:tp="http://www.plazi.org/taxpub"><tp:treatment-meta><mixed-citation publication-type="journal"><person-group><name><surname>Hopkins</surname><given-names>Heidi</given-names></name></person-group><article-title>A revision of the genus <italic>Arenivaga</italic> (Rehn) (Blattodea, Corydiidae), with descriptions of new species and key to the males of the genus</article-title><source>Zookeys</source><day>26</day><month>2</month><year>2014</year><volume>2014</volume><issue>384</issue><fpage>1</fpage><lpage>256</lpage><pub-id pub-id-type="doi">10.3897/zookeys.384.6197</pub-id></mixed-citation></tp:treatment-meta><tp:nomenclature><tp:taxon-name>
                            <tp:taxon-name-part taxon-name-part-type="genus">Arenivaga</tp:taxon-name-part>
                            <tp:taxon-name-part taxon-name-part-type="species">darwini</tp:taxon-name-part>
                            <object-id xmlns:xlink="http://www.w3.org/1999/xlink" content-type="zoobank" xlink:type="simple">http://zoobank.org/CC9C923E-7E0F-4509-A6DF-8314E6E8BB81</object-id>
                            <object-id xmlns:xlink="http://www.w3.org/1999/xlink" xlink:type="simple">http://species-id.net/wiki/Arenivaga_darwini</object-id>
                        </tp:taxon-name><tp:taxon-status xmlns:xlink="http://www.w3.org/1999/xlink" xlink:type="simple">sp. n.</tp:taxon-status><xref ref-type="fig" rid="F36">Figures 36</xref><xref ref-type="fig" rid="F37">–</xref><xref ref-type="fig" rid="F38">38</xref></tp:nomenclature><tp:treatment-sec sec-type="Type locality"><title>Type locality.</title><p>USA, California, Imperial County, 2 mi. NW of Glamis.</p></tp:treatment-sec><tp:treatment-sec sec-type="Material examined"><title>Material examined.</title><p>Holotype: ♂ in Essig labeled “CAL: Imperial Co., 2 mi. NW Glamis, III-29-77, Powell, on sand dunes”  “HOLOTYPE <italic><tp:taxon-name>Arenivaga darwini</tp:taxon-name></italic> Hopkins, 2012” [red label with black border].</p><p>Paratypes (132): USA: CA, Imperial Co., Algodones Dunes, I8 at Ogilby Road, 3/7/1988, RE Woodruff, dunes at night (4, FSCA); CA, Imperial Co., 13 mi. SE of Glamis, 2/10/1972, AR Hardy, on sand dunes (1, UCRC); CA, Imperial Co., 2 mi. NW of Glamis, 3/29/1977, Powell, on sand dunes (20, EMEC); CA, Imperial Co., 3 mi. NW of Glamis, 4/3/1972, AR Hardy, sand dunes (1, UCRC); CA, Imperial Co., 1 mi. W of Glamis, ?/28/1965, ME Irwin, dunes (1, UCRC); CA, Imperial Co., 12 mi. W of AZ border, I10 dunes S of Ogilby exit, 2/27/1988, P Parrella, collected on sand dunes, <tp:taxon-name>Polyphagidae</tp:taxon-name> det. By P.Parrella 1988 (1, ASUT); CA, Imperial Co., 12 mi. W of AZ border, I10 dunes S of Ogilby exit, 2/27/1988, I Gallicano, collected on sand within 2 mi. of main road, <tp:taxon-name>Polyphagidae</tp:taxon-name> det. By Ian Gallicano 1988 (3, ASUT); CA, Imperial Co., 12 mi. W of AZ border, I10 dunes S of Ogilby exit, 2/27/1988, M Harding, Lying still on sand dunes, <tp:taxon-name>Polyphagidae</tp:taxon-name> det. By M Harding 1988 (1, ASUT); CA, Imperial Co., I10 0.5 mi. S of Ogilby Rd. exit, 2/27/1988, C Bagnoll, Lying still on sand dunes, <tp:taxon-name>Polyphagidae</tp:taxon-name> det. By C. Bagnoll 1988 (1, ASUT); CA, Imperial Co., 12 mi. W of AZ border, I10 dunes S of Ogilby exit, 2/27/1988, M Mustain, dunes at night, <tp:taxon-name>Polyphagidae</tp:taxon-name> det. By M.Mustain 1988 (1, ASUT); CA, Imperial Co., 12 mi. W of AZ border, I10 dunes S of Ogilby exit, 2/27/1988, R Shill, dunes at night, <tp:taxon-name>Polyphagidae</tp:taxon-name> det. By R Shill 1988 (1, ASUT); CA, Imperial Co., 12 mi. W of AZ border, I10 dunes S of Ogilby exit, 2/27/1988, L Davison, dunes at night (1, ASUT); CA, Imperial Co., 3.5 mi. NW of Glamis, 3/10/1973, Andrews &amp; Hardy, on sand dunes (8, CSCA); CA, Imperial Co., Algodones Dunes, 7 mi. SE of Glamis, 3/25/-4/8/1979, 32.55.20N 114.59.14W, Site 4, dunes at night (2, CSCA); CA, Sand dunes E of Grays Well, 4/30/1952, ER Tinkham (2, USNM); CA, Imperial Co., Glamis sand dunes 5 mi. W of Ogilby, 5/29/1981, Werner,Olson,Hetz,Thomas,Burne,Frank,MacLachlan (1, UAIC); CA, Imperial Co., 3 mi. NW of Glamis, 4/4/1972, EA Kane, fluorescent black light (1, CSCA); CA, Imperial Co., 5 mi. W of Ogilby, 5/9/1959, V Roth (1, USNM); CA, Imperial Co., Imperial Sand Dunes RA, Wash Rd. ~7.2 mi. S of <!--PageBreak-->Hwy 78, 3/28/2002, 32.55.31N 114.58.52W, CB Barron, dunes at night (1, EMEC); AZ, Maricopa Co., Tempe, ASU campus, stairwell of life science bldg., 7/12/1988, <tp:taxon-name>Polyphagidae</tp:taxon-name> det. By E Rocklin 1988 (1, ASUT); AZ, Yuma Co., Yuma, 4/3/1959, L Anharal (1, UAIC); AZ, Yuma Co., lg.sand dunes SE of Yuma, 4/16/1994, <named-content xmlns:xlink="http://www.w3.org/1999/xlink" content-type="dwc:verbatimCoordinates" xlink:type="simple">32.27N, 114.25W</named-content>, WB Warner (1, WB Warner); AZ, Yuma Co., Mittry Lake boat launch, 2.5 mi. ??? of Laguna YPG, 11/27/1988, M Childs, <tp:taxon-name>Polyphagidae</tp:taxon-name> det. By M Childs 1988 (1, ASUT); AZ, Maricopa Co., 3 mi. SE of I10 on Ray Rd., 4/6/1988, KK Menze, empty fields dry soil, <tp:taxon-name>Polyphagidae</tp:taxon-name> det. By KK Menze 1988 (1, ASUT); AZ, dunes, 22 mi. E of San Luis, 6/1/1958 150 ft., ER Tinkham (20, USNM). MEXICO: Sonora, 27 mi. E of San Luis, 6/24/1957, ER Tinkham, dunes (2, USNM); Sonora, 10 mi. N of C. Sotelo near Bahia Adair, 3/13/1973,Andrews &amp; Hardy,on sand dunes (10, CSCA); Sonora, 50 mi. SW of Sonoyta,3/12/1973, Andrews &amp; Hardy, on sand dunes (41, CSCA); BC, 4.9 mi. SW of Algodones Dunes, 3/25/1986, 32.48.734N 114.48.234W, RH McPeak, blacklight (1, EMEC). All paratypes labeled “Paratype <italic><tp:taxon-name>Arenivaga darwini</tp:taxon-name></italic> Hopkins 2012” [blue label with black border].</p></tp:treatment-sec><tp:treatment-sec sec-type="Etymology"><title>Etymology.</title><p>The name is a noun in the genitive case. This species is named for Charles Darwin.</p></tp:treatment-sec><tp:treatment-sec sec-type="Distribution"><title>Distribution.</title><p>This species is distributed in and around Yuma, AZ and vicinity and down the eastern coast of the Sea of Cortez. See <xref ref-type="fig" rid="F38">Figure 38</xref>.</p></tp:treatment-sec><tp:treatment-sec sec-type="Diagnosis"><title>Diagnosis.</title><p><italic><tp:taxon-name>Arenivaga darwini</tp:taxon-name></italic> sp. n. has one tarsal claw on each leg, unique to the genus.</p></tp:treatment-sec><tp:treatment-sec sec-type="Description"><title>Description.</title><p><bold>Male.</bold> <italic>Measurements</italic>. Holotype TL = 16.2 mm, GW = 9.8 mm, PW = 7.25 mm, PL = 4.45 mm, TL/GW = 1.65, PL/PW = 0.61. EW = 0.6 mm; OW = 0.5 mm. Among paratypes range in TL 13.1–17.3 mm; range in GW 8.6–10.9 mm; range in PW 5.55–7.67 mm; range in PL 3.5–4.45 mm.</p><p><italic>Head</italic>. Two ocelli large and ovoid (0.40 × 0.30 mm); vertex golden; interocellar space concave, golden fading to white towards frons. Frons concave; clypeus bulbous, golden with no notable sculpturing or setae, ends in broad flat anteclypeus. See <xref ref-type="fig" rid="F36">Fig. 36d</xref>.</p><p><italic>Pronotum</italic>. Pronotum unusually broad relative to length, pale, waxy beige-gold; anterior half of dorsal surface of pronotum covered in fine pale setae; posterior half sparsely setose; pronotal pattern ranges in color from same waxy beige-gold of background, to white and orange-brown depending on specimen; pattern is foreshortened “koala face”, indiscernible detail; no aura. See <xref ref-type="fig" rid="F36">Fig. 36c</xref>.</p><p><italic>Body</italic>. Wing brace present. One tarsal claw present. Legs and body golden with white deposits of uric acid particularly visible on outer margins of forewings. Abdominal sternites end in conspicuous points on lateral edges. Subgenital plate dramatically asymmetrical with pointed apices. See <xref ref-type="fig" rid="F36">Fig. 36b</xref>.</p><p><italic>Forewings</italic>. Wings extend beyond abdominal apex (~25% of wing length); forewings shorter than hindwings; color pale iridescent gold and translucent to transparent. Long golden setae on lateral edges. See <xref ref-type="fig" rid="F36">Fig. 36a</xref>.</p><!--PageBreak--><p><italic>Genitalia</italic>. Right dorsal phallomere composed of large bulbous lightly sclerotized pointed lobe, articulated with right ventral phallomere on lateral side; unmodified, covered in fine punctations. Small central sclerite consists solely of thin half circle of sclerotized material beginning midlaterally on right dorsal phallomere and sweeping around to rear of same phallomere; interior tissue of ring finely punctate. Right ventral phallomere extends from articulation to form structure rounded at posterior apex and expanding to shagreened and more sclerotized area dorsally; attached anteriorly is an L-shaped shagreened lobe bordered by rolled shagreened lip. Left phallomere unmodified. Genital hook with long extension to pointed head with slight indentation on short hook; arm with distinct bend. See <xref ref-type="fig" rid="F37">Fig. 37</xref>.</p><fig id="F36" position="float" orientation="portrait"><label>Figure 36.</label><caption><p><italic><tp:taxon-name>Arenivaga darwini</tp:taxon-name></italic>, <bold>a</bold> dorsal habitus <bold>b</bold> ventral habitus <bold>c</bold> pronotum <bold>d</bold> head.</p></caption><graphic xmlns:xlink="http://www.w3.org/1999/xlink" xlink:href="ZooKeys-384-001-g036.jpg" position="float" orientation="portrait" xlink:type="simple"/></fig><fig id="F37" position="float" orientation="portrait"><label>Figure 37.</label><caption><p><italic><tp:taxon-name>Arenivaga darwini</tp:taxon-name></italic>, genitalia: <bold>a</bold> right dorsal phallomere <bold>b</bold> right ventral phallomere <bold>c</bold> small central sclerite <bold>d</bold> genital hook. Arrow(s) indicate diagnostic characters (see text).</p></caption><graphic xmlns:xlink="http://www.w3.org/1999/xlink" xlink:href="ZooKeys-384-001-g037.jpg" position="float" orientation="portrait" xlink:type="simple"/></fig><fig id="F38" position="float" orientation="portrait"><label>Figure 38.</label><caption><p><italic><tp:taxon-name>Arenivaga darwini</tp:taxon-name></italic>, distribution.</p></caption><graphic xmlns:xlink="http://www.w3.org/1999/xlink" xlink:href="ZooKeys-384-001-g038.jpg" position="float" orientation="portrait" xlink:type="simple"/></fig></tp:treatment-sec><tp:treatment-sec sec-type="Habitat and natural history"><title>Habitat and natural history.</title><p>This species occurs in sparsely vegetated sand dunes that are extremely dry and hot. More than one specimen carried mites. All other life history elements remain unobserved.</p><!--PageBreak--><!--PageBreak--></tp:treatment-sec></tp:taxon-treatment>
