# Supplementary material for: A revision of the genus Arenivaga (Rehn) (Blattodea, Corydiidae), with descriptions of new species and key to the males of the genus
Source: Zookeys. 2014 Feb 26;(384):1–256. doi: 10.3897/zookeys.384.6197 (PMC3950428; doi:10.3897/zookeys.384.6197)
Supplement: XML Treatment for Arenivaga delicata [file zookeys.384.6197-treatment11.xml]

<!DOCTYPE tp:taxon-treatment
  PUBLIC "-//TaxonX//DTD Taxonomic Treatment Publishing DTD v0 20100105//EN" "tax-treatment-NSO.dtd">
<tp:taxon-treatment xmlns:tp="http://www.plazi.org/taxpub"><tp:treatment-meta><mixed-citation publication-type="journal"><person-group><name><surname>Hopkins</surname><given-names>Heidi</given-names></name></person-group><article-title>A revision of the genus <italic>Arenivaga</italic> (Rehn) (Blattodea, Corydiidae), with descriptions of new species and key to the males of the genus</article-title><source>Zookeys</source><day>26</day><month>2</month><year>2014</year><volume>2014</volume><issue>384</issue><fpage>1</fpage><lpage>256</lpage><pub-id pub-id-type="doi">10.3897/zookeys.384.6197</pub-id></mixed-citation></tp:treatment-meta><tp:nomenclature><tp:taxon-name>
                            <tp:taxon-name-part taxon-name-part-type="genus">Arenivaga</tp:taxon-name-part>
                            <tp:taxon-name-part taxon-name-part-type="species">delicata</tp:taxon-name-part>
                            <object-id xmlns:xlink="http://www.w3.org/1999/xlink" content-type="zoobank" xlink:type="simple">http://zoobank.org/5AB46CDA-BE7E-435E-A292-CB50C62A7B05</object-id>
                            <object-id xmlns:xlink="http://www.w3.org/1999/xlink" xlink:type="simple">http://species-id.net/wiki/Arenivaga_delicata</object-id>
                        </tp:taxon-name><tp:taxon-status xmlns:xlink="http://www.w3.org/1999/xlink" xlink:type="simple">sp. n.</tp:taxon-status><xref ref-type="fig" rid="F39">Figures 39</xref><xref ref-type="fig" rid="F40">–</xref><xref ref-type="fig" rid="F41">41</xref></tp:nomenclature><tp:treatment-sec sec-type="Type locality"><title>Type locality.</title><p>USA, California, San Bernardino Co., Old Woman Mts.</p></tp:treatment-sec><tp:treatment-sec sec-type="Material examined"><title>Material examined.</title><p>Holotype: ♂ in LACM labeled “CALIF. S. Bdno. Co: nr Sunflower Wash, 3300 ft., Old Woman Mts., T5N R18E SW ¼ sec 5, 28-29 May ’88, JP and KES Donahue, 121578”  “HOLOTYPE <italic><tp:taxon-name>Arenivaga delicata</tp:taxon-name></italic> Hopkins, 2012” [red label with black border].</p><p>Paratypes (23): USA: CA, Riverside Co., N of Blythe, 1/29/1966, D Park, under rock on ground, Cal.Dept.Agr.6687-25 (1, CSCA); CA, Kern Co., 1 mi S of Willow Spring, 10/4/1960, WE Ferguson, at light (1, EMEC); CA, Riverside Co., 4 mi N of Blythe, 7/22/1975, Sumlin,Garcia &amp; Drake, alluvial fan, UV light (1, UCRC); CA, Cottonwood Springs, 11/7/1950, ER Tinkham, red tag (1, USNM); CA, San Bernardino Co., Halloran Springs, 14 mi E of Baker, 4/15/1964, RL Langston (1, EMEC); CA, San Diego Co., San Diego, GR Crotch (1, ANSP); CA, Riverside Co., 4 mi NW of Desert Center, 6/20/1956, M Wasbauer (1, EMEC); CA, Providence Mts., 4/12/1934, ML Walton, Collection of ML Walton donated to LACM 1975 (1, LACM); CA, San Bernardino Co., Needles, 5/31/1968, JC Lambert, light trap (1, CSCA); CA, San Bernardino Co., Needles, 5/10/1983, D Pendleton (1, SDMC); CA, Mono Co., White Mts., Coldwater Canyon, 4/21-11/15/1983, D Giuliani, antifreeze pit trap (1, CSCA); CA, Kern Co., Iron Canyon E of Garlock, 4/1/1961, CA Toschi (1, EMEC). All paratypes labeled “Paratype <italic><tp:taxon-name>Arenivaga delicata</tp:taxon-name></italic> Hopkins 2012” [blue label with black border].</p></tp:treatment-sec><tp:treatment-sec sec-type="Etymology"><title>Etymology.</title><p>The name is an adjective in the nominative singular. This species is named <italic>delicata</italic> from Latin meaning delicate. Though not as short in total length as <italic><tp:taxon-name>Arenivaga pumila</tp:taxon-name></italic> or <italic><tp:taxon-name>Arenivaga ricei</tp:taxon-name></italic> it is one of the smallest and most delicate of the <italic><tp:taxon-name>Arenivaga</tp:taxon-name></italic>.</p></tp:treatment-sec><tp:treatment-sec sec-type="Distribution"><title>Distribution.</title><p>This species is distributed from Willow Spring, CA in the north and west to Blythe, CA in the south and east. See <xref ref-type="fig" rid="F41">Fig. 41</xref>.</p></tp:treatment-sec><tp:treatment-sec sec-type="Diagnosis"><title>Diagnosis.</title><p><italic><tp:taxon-name>Arenivaga delicata</tp:taxon-name></italic> is smaller than average for <italic><tp:taxon-name>Arenivaga</tp:taxon-name></italic> but may be confused with <italic><tp:taxon-name>Arenivaga mortisvallisensis</tp:taxon-name></italic> which has a sympatric distribution. <italic><tp:taxon-name>Arenivaga delicata</tp:taxon-name></italic> may be distinguished by the clamshell shape of the small central sclerite and the distinctive crossing band of teeth towards the anterior end. See <xref ref-type="fig" rid="F40">Figs 40</xref> and <xref ref-type="fig" rid="F109">109</xref>.</p></tp:treatment-sec><tp:treatment-sec sec-type="Description"><title>Description.</title><p><bold>Male.</bold> <italic>Measurements</italic>. Holotype TL = 17.7 mm, GW = 8.0 mm, PW = 4.76 mm, PL = 3.23 mm, TL/GW = 2.21, PL/PW = 0.68. EW = 0.40 mm; OW = 0.30 mm. Among paratypes range of TL 14.7–17.7 mm; range of GW 6.9–8.4 mm; range of PW 4.28–4.76 mm; range of PL 3.07–3.42 mm.</p><p><italic>Head</italic>. Two ocelli very large, ovoid and protruding (0.4 × 0.3 mm); vertex dark brown with small ridges in rays around upper apex of eyes and extending onto ocellar tubercles; interocellar space concave, smooth, medium brown; two round indentations medial to ocelli. Frons pale beige, concave; clypeus bulbous; pale beige anteclypeus. See <xref ref-type="fig" rid="F39">Fig. 39d</xref>.</p><!--PageBreak--><p><italic>Pronotum</italic>. Pronotum translucent, waxy beige; dorsal surface of pronotum with short fine light orange-brown setae centrally and posteriorly grading to longer, thicker setae laterally and anteriorly; pronotal pattern orange-brown “panther face” with no discernible detail; orange-brown posterior aura. See <xref ref-type="fig" rid="F39">Fig. 39c</xref>.</p><p><italic>Body</italic>. Wing brace present. Two tarsal claws present. Legs and body light brown with darker brown maculations laterally on each sternite; subgenital plate light brown; asymmetrical with rounded apices. See <xref ref-type="fig" rid="F39">Fig. 39b</xref>.</p><p><italic>Forewings</italic>. Wings extended well beyond abdominal apex (~45% of wing length); color golden with light to medium brown splotches depending on specimen; surface translucent and lustrous. See <xref ref-type="fig" rid="F39">Fig. 39a</xref>.</p><p><italic>Genitalia</italic>. Right dorsal phallomere composed of bulbous lightly sclerotized hook-shaped lobe, articulated with right ventral phallomere on lateral side; central field lightly sclerotized; medial margin short, shagreened with toothed margin. Small central sclerite shaped like clamshell, finely punctate with crossing band of teeth one third of distance from anterior end; right ventral phallomere extends from articulation to form rounded punctate structure; attached anteriorly is mildly dorsally projecting flanged arm, shagreened with roughly toothed edge. Folded anterior portion of left phallomere setose, otherwise unmodified. Genital hook with short extension to pointed rounded head and short hook; arm smoothly curving. See <xref ref-type="fig" rid="F40">Fig. 40</xref>.</p><fig id="F39" position="float" orientation="portrait"><label>Figure 39.</label><caption><p><italic><tp:taxon-name>Arenivaga delicata</tp:taxon-name></italic>, <bold>a</bold> dorsal habitus <bold>b</bold> ventral habitus <bold>c</bold> pronotum <bold>d</bold> head.</p></caption><graphic xmlns:xlink="http://www.w3.org/1999/xlink" xlink:href="ZooKeys-384-001-g039.jpg" position="float" orientation="portrait" xlink:type="simple"/></fig><fig id="F40" position="float" orientation="portrait"><label>Figure 40.</label><caption><p><italic><tp:taxon-name>Arenivaga delicata</tp:taxon-name></italic>, genitalia: <bold>a</bold> right dorsal phallomere <bold>b</bold> right ventral phallomere <bold>c</bold> small central sclerite <bold>d</bold> genital hook. Arrow(s) indicate diagnostic characters (see text).</p></caption><graphic xmlns:xlink="http://www.w3.org/1999/xlink" xlink:href="ZooKeys-384-001-g040.jpg" position="float" orientation="portrait" xlink:type="simple"/></fig><fig id="F41" position="float" orientation="portrait"><label>Figure 41.</label><caption><p><italic><tp:taxon-name>Arenivaga delicata</tp:taxon-name></italic>, distribution.</p></caption><graphic xmlns:xlink="http://www.w3.org/1999/xlink" xlink:href="ZooKeys-384-001-g041.jpg" position="float" orientation="portrait" xlink:type="simple"/></fig></tp:treatment-sec><tp:treatment-sec sec-type="Habitat and natural history"><title>Habitat and natural history.</title><p>All life history elements remain unobserved.</p></tp:treatment-sec><tp:treatment-sec><!--Section generated to contain objects referenced in tp:taxon-treatment.--><fig id="F109" position="float" orientation="portrait"><label>Figure 109.</label><caption><p><italic><tp:taxon-name>Arenivaga mortisvallisensis</tp:taxon-name></italic>, genitalia: a) right dorsal phallomere <bold>b</bold> right ventral phallomere <bold>c</bold> small central sclerite <bold>d</bold> genital hook. Arrow(s) indicate diagnostic characters (see text).</p></caption><graphic xmlns:xlink="http://www.w3.org/1999/xlink" xlink:href="ZooKeys-384-001-g109.jpg" position="float" orientation="portrait" xlink:type="simple"/></fig></tp:treatment-sec></tp:taxon-treatment>
