# Supplementary material for: A revision of the genus Arenivaga (Rehn) (Blattodea, Corydiidae), with descriptions of new species and key to the males of the genus
Source: Zookeys. 2014 Feb 26;(384):1–256. doi: 10.3897/zookeys.384.6197 (PMC3950428; doi:10.3897/zookeys.384.6197)
Supplement: XML Treatment for Arenivaga diaphana [file zookeys.384.6197-treatment12.xml]

<!DOCTYPE tp:taxon-treatment
  PUBLIC "-//TaxonX//DTD Taxonomic Treatment Publishing DTD v0 20100105//EN" "tax-treatment-NSO.dtd">
<tp:taxon-treatment xmlns:tp="http://www.plazi.org/taxpub"><tp:treatment-meta><mixed-citation publication-type="journal"><person-group><name><surname>Hopkins</surname><given-names>Heidi</given-names></name></person-group><article-title>A revision of the genus <italic>Arenivaga</italic> (Rehn) (Blattodea, Corydiidae), with descriptions of new species and key to the males of the genus</article-title><source>Zookeys</source><day>26</day><month>2</month><year>2014</year><volume>2014</volume><issue>384</issue><fpage>1</fpage><lpage>256</lpage><pub-id pub-id-type="doi">10.3897/zookeys.384.6197</pub-id></mixed-citation></tp:treatment-meta><tp:nomenclature><tp:taxon-name>
                            <tp:taxon-name-part taxon-name-part-type="genus">Arenivaga</tp:taxon-name-part>
                            <tp:taxon-name-part taxon-name-part-type="species">diaphana</tp:taxon-name-part>
                            <object-id xmlns:xlink="http://www.w3.org/1999/xlink" content-type="zoobank" xlink:type="simple">http://zoobank.org/5AB7F19E-30DE-4DC8-93F0-E86D3C48CAF6</object-id>
                            <object-id xmlns:xlink="http://www.w3.org/1999/xlink" xlink:type="simple">http://species-id.net/wiki/Arenivaga_diaphana</object-id>
                        </tp:taxon-name><tp:taxon-status xmlns:xlink="http://www.w3.org/1999/xlink" xlink:type="simple">sp. n.</tp:taxon-status><xref ref-type="fig" rid="F42">Figures 42</xref><xref ref-type="fig" rid="F43">–</xref><xref ref-type="fig" rid="F44">44</xref></tp:nomenclature><tp:treatment-sec sec-type="Type locality"><title>Type locality.</title><p>MEXICO, BCN, 10.1 mi W Catavina.</p></tp:treatment-sec><tp:treatment-sec sec-type="Material examined"><title>Material examined.</title><p>Holotype: ♂ in SDMC labeled “MEX: Baja California Norte, 10.1 mi W. Catavina, 24-28 Feb 1988, N. Bloomfield, [green dot]” “HOLOTYPE <italic><tp:taxon-name>Arenivaga diaphana</tp:taxon-name></italic> Hopkins, 2012” [red label with black border].</p><p>Paratypes (123): MEXICO: BCN, 6 mi N of Guerrero Negro 3/16/1981, Andrews &amp; Faulkner, Collected on sand dunes at night (1, CSCA); BCN, 6 mi NW of Rancho Ynez, 1/?/1976, <named-content xmlns:xlink="http://www.w3.org/1999/xlink" content-type="dwc:verbatimCoordinates" xlink:type="simple">29.43N, 114.43W</named-content>, 1800 ft, D Ward (1, IMNH); BCN, 36 mi N of San Felipe, 4/18-21/1961, FS Truxal (1, LACM); BCN, Catavina Canyon, 6/1/1981, Werner,Olson,Hetz,Thomas,Burne,Frank, MacLachlan (1, UAIC); BCN, 10.1 mi W of Catavina, 2/24-28/1988, N Bloomfield, green dot (7, SDMC); BCS, 13 mi E of San Ignacio, 3/3/1947, ER Tinkham, mileage 63,817, In pumacy soil by wolf spider hole (1, NMNH); BCN, Arroyo Catavina, 35 mi S of El Progreso, 4/2/1976, Doyen &amp; Rudeblack, light trap (7, EMEC); BCN, El Crucero, 4/3/1976, J Doyen, sifting on sand dunes (1, EMEC); BCN, Punta San Fermin, 4/7-10/71, EL Sleeper, Collected at black light (1, CAS); BCN, Bahia San Luis Gonzaga, 4/3/1973, Doyen,Powell &amp; Szerlip (1, EMEC); BCN, 6 mi. NW Rancho Santa Ynez, 1/?/1976, 29.43.N, 114.43W, 1800’, <!--PageBreak--><!--PageBreak--><!--PageBreak--><!--PageBreak--><!--PageBreak-->Dave Ward (1, IMNH); BCN, 22 mi. S of Catavina, 4/4/1982, Faulkner &amp; Brown (10, SDMC); BC, Catavina, 4/13/1957, <named-content xmlns:xlink="http://www.w3.org/1999/xlink" content-type="dwc:verbatimCoordinates" xlink:type="simple">29.43N, 114.40W</named-content>, Farmer, (7, SDMC); BC, 2 mi. N of Catavina, 4/4/1935, 29.45, 114.40, CF Harbison (6, SDMC); BCN, 8 mi. NW of El Progreso, 4/17/1965, Cavagnaro, Ross &amp; Vesterby (2, CAS); BCN, Diablito Canyon, east face Sierra San Pedro Martir, 4/5/1973, SL Szerlipat light (2, EMEC); BCN, 6 mi. NW Rancho Santa Ynez, 4/6/1977, <named-content xmlns:xlink="http://www.w3.org/1999/xlink" content-type="dwc:verbatimCoordinates" xlink:type="simple">29.43N, 114.43W</named-content>, 1800’, WH Clark, night, ex. Opuntia acanthocarpa (1, IMNH); BCN, Diablito Canyon, east face Sierra San Pedro Martir, 4/5-6/1973, J Powell, at light (1, CAS); BCN, San Pedro Martir Diablito Cyn., 3/26-27/1970, 2000’, Gruwell &amp; Perkins, Collected at black light (4, CSLB); BC, Bahia de Los Angeles, 4/15/1947, 28.56 N, CF Harbison, (1 spec), Valle de Amarga (41 spcms.) (41, SDMC); BC, 51 mi. S of Catavina, Hwy. 1, 4/7/1982, Faulkner &amp; Brown, (1, SDMC); BCN, 7 mi. N of Las Arrastras, 6/8/1967, Sleeper &amp; Fisher, Collected at black light (1, CSLB); Lower Cal., Chapala Dry Lake, 6/21/1938, Michelbacher &amp; Ross (1, CAS); Lower Cal., San Quintin, 6/7/1925, HH Keifer (1, CAS); BC, 4 mi. NW Rancho San Juan, 4/3-4/1961, AG Smith, under dung (1, CAS); BCN, 24 mi. N of Ba. San Luis Gonzaga, 4/14/1962, EL Sleeper, Collected at black light (1, CSLB); BCN, Ba. San Luis Gonzaga, 6/17/1970, A Tilzer, BL (1, CSLB); L. Calif., N end of Laguna Salada, 5/8/1939, ES Ross (15, CAS); Baja, N end of Laguna Salada, 5/8/1939, Ross &amp; Michelbacher (4, CAS). All paratypes labeled “Paratype <italic><tp:taxon-name>Arenivaga diaphana</tp:taxon-name></italic> Hopkins 2012” [blue label with black border].</p></tp:treatment-sec><tp:treatment-sec sec-type="Etymology"><title>Etymology.</title><p>The name is an adjective in the nominative singular. This species is named from the Greek meaning diaphanous, light, or fairy-like because of its diaphanous appearance.</p></tp:treatment-sec><tp:treatment-sec sec-type="Distribution"><title>Distribution.</title><p>This species is located in central to southern Baja California Norte, Mexico. See <xref ref-type="fig" rid="F44">Fig. 44</xref>.</p></tp:treatment-sec><tp:treatment-sec sec-type="Diagnosis"><title>Diagnosis.</title><p><italic><tp:taxon-name>Arenivaga diaphana</tp:taxon-name></italic> may be distinguished by the long serrated edge on the medial margin of the right dorsal phallomere and the deeply incised central field of the same. See <xref ref-type="fig" rid="F44">Fig. 44</xref>.</p></tp:treatment-sec><tp:treatment-sec sec-type="Description"><title>Description.</title><p><bold>Male.</bold> <italic>Measurements</italic>. Holotype TL = 17.1 mm, GW = 8.5 mm, PW = 4.69 mm, PL = 3.73 mm, TL/GW = 2.01, PL/PW = 0.80 EW = 0.70 mm; OW = 0.30 mm. Among paratypes range of TL 15.5–17.9 mm; range of GW 6.2–7.6 mm; range of PW 3.78–4.69 mm; range of PL 2.88–3.71 mm.</p><p><italic>Head</italic>. Two ocelli very large, ovoid and protruding (0.45 × 0.35 mm); vertex medium brown, with small ridges between apices of eyes and extending onto the ocellar tubercles; scattered small setae; interocellar space concave, medium brown. Frons light brown, concave with wide horizontal indentation posteriorly; anterior portion of frons light brown, bulbous; clypeal suture demarcates light brown anteclypeus; very wide labrum. See <xref ref-type="fig" rid="F42">Fig. 42d</xref>.</p><p><italic>Pronotum</italic>. Pronotum very small, translucent waxy beige; dorsal surface of pronotum covered with short pale gold setae that are longer and thicker laterally; pronotal pattern light yellow to dark brown “panther-face” depending on specimen, impressed, often with aura of a lighter shade. See <xref ref-type="fig" rid="F42">Fig. 42c</xref>.</p><!--PageBreak--><p><italic>Body</italic>. Wing brace present. Two tarsal claws present. Legs and body from light brown to dark brown depending on specimen; subgenital plate color matching body color; angular apices. Uniquely amongst <italic><tp:taxon-name>Arenivaga</tp:taxon-name></italic>, specimens of <italic>diaphana</italic> often have no genicular spines. See <xref ref-type="fig" rid="F42">Fig. 42b</xref>.</p><p><italic>Forewings</italic>. Wings extended beyond abdominal apex (up to ~50% of total wing length); particularly diaphanous with band of darker venation laterally; translucent dark brown and hyaline. See <xref ref-type="fig" rid="F42">Fig. 42a</xref>.</p><p><italic>Genitalia</italic>. Right dorsal phallomere composed of a bulbous lightly scleritized hook-shaped lobe, articulated with right ventral phallomere on lateral side; central field deeply emarginated anteriorly, remainder lightly scleritized; medial rim more heavily scleritized and toothed. Small right anterior dorsal sclerite attached to hook-shaped lobe of right dorsal phallomere posteriorly, punctate, with sinuous curve over toothed margin of right dorsal phallomere ending in a broad curve; small pointed extension projecting anteromedially from curve. Right ventral phallomere extends from articulation to form smooth rounded lobe, increasingly punctate and scleritized anteriorly; after a wide gap a rounded anteriorly projecting curved concave shagreenous arm, with toothed outer surface. Folded anterior portion of left phallomere narrow, setose, otherwise unmodified. Genital hook has long extension to pointed head and short hook; arm narrow with distinct bend. See <xref ref-type="fig" rid="F43">Fig. 43</xref>.</p><fig id="F42" position="float" orientation="portrait"><label>Figure 42.</label><caption><p><italic><tp:taxon-name>Arenivaga diaphana</tp:taxon-name></italic>, <bold>a</bold> dorsal habitus <bold>b</bold> ventral habitus <bold>c</bold> pronotum <bold>d</bold> head.</p></caption><graphic xmlns:xlink="http://www.w3.org/1999/xlink" xlink:href="ZooKeys-384-001-g042.jpg" position="float" orientation="portrait" xlink:type="simple"/></fig><fig id="F43" position="float" orientation="portrait"><label>Figure 43.</label><caption><p><italic><tp:taxon-name>Arenivaga diaphana</tp:taxon-name></italic>, genitalia: <bold>a</bold> right dorsal phallomere <bold>b</bold> right ventral phallomere <bold>c</bold> small central sclerite. Arrow(s) indicate diagnostic characters (see text).</p></caption><graphic xmlns:xlink="http://www.w3.org/1999/xlink" xlink:href="ZooKeys-384-001-g043.jpg" position="float" orientation="portrait" xlink:type="simple"/></fig><fig id="F44" position="float" orientation="portrait"><label>Figure 44.</label><caption><p><italic><tp:taxon-name>Arenivaga diaphana</tp:taxon-name></italic>, distribution.</p></caption><graphic xmlns:xlink="http://www.w3.org/1999/xlink" xlink:href="ZooKeys-384-001-g044.jpg" position="float" orientation="portrait" xlink:type="simple"/></fig></tp:treatment-sec><tp:treatment-sec sec-type="Habitat and natural history"><title>Habitat and natural history.</title><p>All life history elements remain unobserved.</p></tp:treatment-sec></tp:taxon-treatment>
