# Supplementary material for: A revision of the genus Arenivaga (Rehn) (Blattodea, Corydiidae), with descriptions of new species and key to the males of the genus
Source: Zookeys. 2014 Feb 26;(384):1–256. doi: 10.3897/zookeys.384.6197 (PMC3950428; doi:10.3897/zookeys.384.6197)
Supplement: XML Treatment for Arenivaga dnopheros [file zookeys.384.6197-treatment13.xml]

<!DOCTYPE tp:taxon-treatment
  PUBLIC "-//TaxonX//DTD Taxonomic Treatment Publishing DTD v0 20100105//EN" "tax-treatment-NSO.dtd">
<tp:taxon-treatment xmlns:tp="http://www.plazi.org/taxpub"><tp:treatment-meta><mixed-citation publication-type="journal"><person-group><name><surname>Hopkins</surname><given-names>Heidi</given-names></name></person-group><article-title>A revision of the genus <italic>Arenivaga</italic> (Rehn) (Blattodea, Corydiidae), with descriptions of new species and key to the males of the genus</article-title><source>Zookeys</source><day>26</day><month>2</month><year>2014</year><volume>2014</volume><issue>384</issue><fpage>1</fpage><lpage>256</lpage><pub-id pub-id-type="doi">10.3897/zookeys.384.6197</pub-id></mixed-citation></tp:treatment-meta><tp:nomenclature><tp:taxon-name>
                            <tp:taxon-name-part taxon-name-part-type="genus">Arenivaga</tp:taxon-name-part>
                            <tp:taxon-name-part taxon-name-part-type="species">dnopheros</tp:taxon-name-part>
                            <object-id xmlns:xlink="http://www.w3.org/1999/xlink" content-type="zoobank" xlink:type="simple">http://zoobank.org/58D8A942-BD79-49E1-A463-7F99C937ECBC</object-id>
                            <object-id xmlns:xlink="http://www.w3.org/1999/xlink" xlink:type="simple">http://species-id.net/wiki/Arenivaga_dnopheros</object-id>
                        </tp:taxon-name><tp:taxon-status xmlns:xlink="http://www.w3.org/1999/xlink" xlink:type="simple">sp. n.</tp:taxon-status><xref ref-type="fig" rid="F45">Figures 45</xref><xref ref-type="fig" rid="F46">–</xref><xref ref-type="fig" rid="F47">47</xref></tp:nomenclature><tp:treatment-sec sec-type="Type locality"><title>Type locality.</title><p>MEXICO, Puebla, 12 mi S of Atlixco.</p></tp:treatment-sec><tp:treatment-sec sec-type="Material examined"><title>Material examined.</title><p>Holotype: ♂ in SEMC labeled “12 mi S Atlixco, Puebla, Mexico, VII-2-1953, 4900’, Univ. Kans. Mex. Expedition” “HOLOTYPE <italic><tp:taxon-name>Arenivaga dnopheros</tp:taxon-name></italic> Hopkins, 2012” [red label with black border].</p><p>Paratypes (8): MEXICO: Puebla, 3 mi. NW of Petlalcinqo, 8/29/1972, 4600 ft., Byers &amp; Thornhill, <italic><tp:taxon-name>Arenivaga</tp:taxon-name></italic> nr. <italic>bolliana</italic> det. FW Fisk, 415 (2, SEMC); Puebla, 3 mi. SE of Petlalcingo, 10/6/1986, Miller &amp; Stane (1, FSAC); Puebla, 13.7 mi. SW of Izucar de Matamoros, 7/31/1981, Bogar, Schaffner &amp; Friedlander (1, TAMU); Puebla, 12 mi. S of Atlixco, 7/2/1953, 4900 ft., UK Mex. Expedition (2, SEMC); Puebla, 12 mi. NW of Petlalcingo, 7/3/1953, 4000 ft., UK Mex. Expedition (1, SEMC); Puebla, 11 mi. SE of Acatlan, 7/10/1952, Gilbert &amp; MacNeil (1, EMEC). All paratypes labeled “Paratype <italic><tp:taxon-name>Arenivaga dnopheros</tp:taxon-name></italic> Hopkins 2012” [blue label with black border].</p></tp:treatment-sec><tp:treatment-sec sec-type="Etymology"><title>Etymology.</title><p>The name is an adjective in the nominative singular. This species is named from the Greek meaning dark, gloomy or murky because of its very dark color.</p></tp:treatment-sec><tp:treatment-sec sec-type="Distribution"><title>Distribution.</title><p>This species is found in the state of Puebla, Mexico. See <xref ref-type="fig" rid="F47">Fig. 47</xref>.</p><!--PageBreak--><!--PageBreak--><!--PageBreak--></tp:treatment-sec><tp:treatment-sec sec-type="Diagnosis"><title>Diagnosis.</title><p><italic><tp:taxon-name>Arenivaga dnopheros</tp:taxon-name></italic> is very similar to <italic><tp:taxon-name>Arenivaga aquila</tp:taxon-name></italic>. <italic><tp:taxon-name>Arenivaga dnopheros</tp:taxon-name></italic> has larger projection on the left phallomere than <italic><tp:taxon-name>Arenivaga aquila</tp:taxon-name></italic>. The anterior arm of the right ventral phallomere is also much more shagreened with pronounced central indentation. These two characters may be used to distinguish <italic><tp:taxon-name>Arenivaga dnopheros</tp:taxon-name></italic>. See <xref ref-type="fig" rid="F46">Figs 46</xref> and <xref ref-type="fig" rid="F28">28</xref>.</p></tp:treatment-sec><tp:treatment-sec sec-type="Description"><title>Description.</title><p><bold>Male.</bold> <italic>Measurements</italic>. Holotype TL = 21.9 mm, GW = 9.6 mm, PW = 6.34 mm, PL = 4.38 mm, TL/GW = 2.28, PL/PW = 0.69. EW = 0.25 mm; OW = 0.60 mm. Among paratypes range of TL 18.5–22.0 mm; range of GW 8.4–10.0 mm; range of PW 5.20–6.70 mm; range of PL 3.62–4.45 mm.</p><p><italic>Head</italic>. Two ocelli large, ovoid and protruding (0.40 × 0.30 mm); vertex dark brown, with small ridges between apices of eyes and extending onto ocellar tubercles; interocellar space deeply concave, dark to medium brown, with &lt;&gt; shaped indentations. Frons medium brown; posterior concave but tectiform horizontally; anterior portion of frons bulbous but much less so than in most species, medium brown; narrow light brown anteclypeus. See <xref ref-type="fig" rid="F45">Fig. 45d</xref>.</p><p><italic>Pronotum</italic>. Pronotum with translucent waxy beige anterior margin; remainder of pronotum very dark orange-brown and dark brown; dorsal surface of pronotum with dense short orange-brown setae; pronotal pattern “panther face”, impressed; extensive dark aura. See <xref ref-type="fig" rid="F45">Fig. 45c</xref>.</p><p><italic>Body</italic>. Wing brace absent. Two tarsal claws present. Legs and body medium orange-brown; subgenital plate orange-brown; strongly asymmetrical with posterior edge only slightly emarginated and rounded apices. See <xref ref-type="fig" rid="F45">Fig. 45b</xref>.</p><p><italic>Forewings</italic>. Wings extended well beyond abdominal apex (up to ~40% of wing length); blotchy dark brown; surface matte or with very slight sheen and opaque. See <xref ref-type="fig" rid="F45">Fig. 45a</xref>.</p><p><italic>Genitalia</italic>. Right dorsal phallomere composed of lightly sclerotized, narrow bulbous lobe, articulated with right ventral phallomere on lateral side; central field lightly sclerotized, slightly cupped; with narrow medial edge more sclerotized, punctate, ending anteriorly in small shagreened knob. Small central sclerite lightly sclerotized, finely punctate, flat of nondescript shape, posterior end connecting with dorsal side of right dorsal phallomere. Right ventral phallomere arises from deep articulation to form large punctate lobe; anteriorly moderate gap followed by two dorsally projecting sclerotized heavily toothed folds. Folded anterior portion of left phallomere wide, setose, closed at both ends, with small nipple at one end of fold, rough-edged, flattened projection offset at an angle from other end. Genital hook with short extension to rounded head; short hook; arm robust. See <xref ref-type="fig" rid="F46">Fig. 46</xref>.</p><fig id="F45" position="float" orientation="portrait"><label>Figure 45.</label><caption><p><italic><tp:taxon-name>Arenivaga dnopheros</tp:taxon-name></italic>, <bold>a</bold> dorsal habitus <bold>b</bold> ventral habitus <bold>c</bold> pronotum <bold>d</bold> head.</p></caption><graphic xmlns:xlink="http://www.w3.org/1999/xlink" xlink:href="ZooKeys-384-001-g045.jpg" position="float" orientation="portrait" xlink:type="simple"/></fig><fig id="F46" position="float" orientation="portrait"><label>Figure 46.</label><caption><p><italic><tp:taxon-name>Arenivaga dnopheros</tp:taxon-name></italic>, genitalia: <bold>a</bold> right dorsal phallomere <bold>b</bold> right ventral phallomere <bold>c</bold> small central sclerite <bold>d</bold> genital hook <bold>e</bold> left phallomere. Arrow(s) indicate diagnostic characters (see text).</p></caption><graphic xmlns:xlink="http://www.w3.org/1999/xlink" xlink:href="ZooKeys-384-001-g046.jpg" position="float" orientation="portrait" xlink:type="simple"/></fig><fig id="F47" position="float" orientation="portrait"><label>Figure 47.</label><caption><p><italic><tp:taxon-name>Arenivaga dnopheros</tp:taxon-name></italic>, distribution.</p></caption><graphic xmlns:xlink="http://www.w3.org/1999/xlink" xlink:href="ZooKeys-384-001-g047.jpg" position="float" orientation="portrait" xlink:type="simple"/></fig></tp:treatment-sec><tp:treatment-sec sec-type="Habitat and natural history"><title>Habitat and natural history.</title><p>All life history elements remain unobserved.</p></tp:treatment-sec><tp:treatment-sec><!--Section generated to contain objects referenced in tp:taxon-treatment.--><fig id="F28" position="float" orientation="portrait"><label>Figure 28.</label><caption><p><italic><tp:taxon-name>Arenivaga aquila</tp:taxon-name></italic>, genitalia: <bold>a</bold> right dorsal phallomere <bold>b</bold> right ventral phallomere <bold>c</bold> small central sclerite <bold>d</bold> genital hook <bold>e</bold> left phallomere. Arrow(s) indicate diagnostic characters (see text).</p></caption><graphic xmlns:xlink="http://www.w3.org/1999/xlink" xlink:href="ZooKeys-384-001-g028.jpg" position="float" orientation="portrait" xlink:type="simple"/></fig></tp:treatment-sec></tp:taxon-treatment>
