# Supplementary material for: A revision of the genus Arenivaga (Rehn) (Blattodea, Corydiidae), with descriptions of new species and key to the males of the genus
Source: Zookeys. 2014 Feb 26;(384):1–256. doi: 10.3897/zookeys.384.6197 (PMC3950428; doi:10.3897/zookeys.384.6197)
Supplement: XML Treatment for Arenivaga erratica [file zookeys.384.6197-treatment14.xml]

<!DOCTYPE tp:taxon-treatment
  PUBLIC "-//TaxonX//DTD Taxonomic Treatment Publishing DTD v0 20100105//EN" "tax-treatment-NSO.dtd">
<tp:taxon-treatment xmlns:tp="http://www.plazi.org/taxpub"><tp:treatment-meta><mixed-citation publication-type="journal"><person-group><name><surname>Hopkins</surname><given-names>Heidi</given-names></name></person-group><article-title>A revision of the genus <italic>Arenivaga</italic> (Rehn) (Blattodea, Corydiidae), with descriptions of new species and key to the males of the genus</article-title><source>Zookeys</source><day>26</day><month>2</month><year>2014</year><volume>2014</volume><issue>384</issue><fpage>1</fpage><lpage>256</lpage><pub-id pub-id-type="doi">10.3897/zookeys.384.6197</pub-id></mixed-citation></tp:treatment-meta><tp:nomenclature><tp:taxon-name>
                            <tp:taxon-name-part taxon-name-part-type="genus">Arenivaga</tp:taxon-name-part>
                            <tp:taxon-name-part taxon-name-part-type="species">erratica</tp:taxon-name-part>
                            <object-id xmlns:xlink="http://www.w3.org/1999/xlink" xlink:type="simple">http://species-id.net/wiki/Arenivaga_erratica</object-id>
                        </tp:taxon-name><tp:taxon-authority>Caudell</tp:taxon-authority><xref ref-type="fig" rid="F48">Figures 48</xref><xref ref-type="fig" rid="F49">–</xref><xref ref-type="fig" rid="F50">50</xref><tp:nomenclature-citation-list><tp:nomenclature-citation><tp:taxon-name>Homoeogamia (Arenivaga) erratica</tp:taxon-name><comment> Rehn 1903, Proceedings of the Academy of Natural Sciences of Philadelphia, 55, pp. 177-192.</comment></tp:nomenclature-citation><!--PageBreak--><tp:nomenclature-citation><tp:taxon-name>Arenivaga erratica</tp:taxon-name><comment> (Rehn) 1913, Proceedings of the United States National Museum 44, pp. 595–614.</comment></tp:nomenclature-citation><tp:nomenclature-citation><tp:taxon-name>Arenivaga erratica</tp:taxon-name><comment> (Rehn) 1917, Memoirs of the American Entomological Society, 2, pp. 1-284 + plates and index.</comment></tp:nomenclature-citation><tp:nomenclature-citation><tp:taxon-name>Arenivaga erratica</tp:taxon-name><comment> (Rehn) 1920, Transactions of the American Entomological Society, 46(2), pp. 197–217.</comment></tp:nomenclature-citation></tp:nomenclature-citation-list></tp:nomenclature><tp:treatment-sec sec-type="Material examined"><title>Material examined</title><p><bold>(565).</bold> USA: AZ, Pima Co., 4 mi. NNW Redington, 6/30/1962, Johnson &amp; Smith, UV light trap (1, UAIC); AZ, Pima Co., Tucson Mts., 8/2/1962, D.J. &amp; J.N.Knull, (1, FSCA); AZ, Pima Co., 8 mi. W of Tucson on Hwy. 86, 7/8/1937, Stange &amp; Harding, (1, FSCA); AZ, Pima Co., 16 mi. W of Tucson, 8/13/1988, (1, LACM); AZ, Pima Co., Tucson Mts., 8/2/1962, D.J. &amp; J.N.Knull, (1, OSUC); AZ, Santa Cruz Co., 10 mi. S of Patagonia, 5/27/1964, R.F.Sternitsky, (1, PMNH); AZ, Cochise Co., SWRS 5 mi. W of Portal, 6/28/1963, 5400’, V.Roth, (1, USNM); AZ, Pima Co., Tumamoc Hill, Tucson, 6/19/1967, R.Rice, UV light trap (4, UAIC); AZ, Douglas, 7/2/1963, black light trap,6318364 (1, USNM); AZ, Pima Co., Tucson Mt. Park, Caretaker’s House, 10/19/1981, S.Pechal, (1, UAIC); AZ, Pima Co., Sonoran desert Museum, 8/5-8/1962, W.L.Nutting, light trap, Soman (2, UAIC); AZ, Pima Co., Sonoran desert Museum, 8/21-24/1962, W.L.Nutting, light trap, Soman (3, UAIC); AZ, Pima Co., Sonoran desert Museum, 8/1-4/1962, W.L.Nutting, light trap, Soman, (1, HEH); AZ, Pima Co., Sonoran desert Museum, 8/5-8/1962, W.L.Nutting, light trap, Soman, (2, HEH); AZ, Ft. Grant, ?/?/1882, C.V.Riley, (1, USNM); AZ, Cochise Co., 5131 Bannock Street, Pueblo Del Sol, Huachuca Mts., 9/24/1985, R.S.Wielgus, UV light trap (1, ASUT); AZ, Cochise Co., 5131 Bannock Street, Pueblo Del Sol, Huachuca Mts., 6/5/1985, R.S.Wielgus, UV light trap (1, ASUT); AZ, Cochise Co., 1 mi. NE of Portal, 9/7/1959, J.M.Burns, (1, EMEC); AZ, Cochise Co., 4 mi. E of Portal, 8/21/1971, J.Doyen, J.Doyen Lot #71H6 outside enclosures (1, EMEC); AZ, Cochise Co., Chiricahua Mts., Portal Ranger Station, 7/30/1966, 4950’, R.G.Beard, UV light trap (1, CUIC); AZ, Cochise Co., SWRS, Portal, 9/5/1970, L.D. &amp; M.D. Anderson, (1, UCRC); AZ, Cochise Co., Cave Creek Ranch, 8/21/1974, E.G. &amp; J.M. Linsley, (1, EMEC); AZ, Pima Co., Peppersauce Canyon, Santa Catalina Mts., 8/17/1924, J.O.Martin, (1, CAS); AZ, Pima Co., Stratton, S Catalina Mts., 7/27/1917, 6-7000’, Wheeler, erratica (1, MCZ); AZ, Pima Co., Sabino Canyon, Santa Catalina Mts., 11/2/1915, J.F.Tucker, (1, ANSP); AZ, Pima Co., Sabino Canyon, Santa Catalina Mts., 7/12/1932, R.H.Beamer, (1, ANSP); AZ, Cochise Co., Portal, 6/17/1956, O.L.Cartweight, (1, USNM); AZ, Cochise Co., Portal, 6/18/1956, R. &amp; K. Dreisbach, Dreisbach Collection return to Crandall (1, UMMZ); AZ, Benson, 9/?/1949, (1, EMEC); AZ, Cochise Co., Portal, 6/27/1963, A.Raske, at light (7, EMEC); AZ, Cochise Co., Portal, 7/18-9/1/1971, J.Doyen, pitfall trap, J.Doyen Lot #71G15 (2, EMEC); AZ, Cochise Co., 1 mi. S of Portal, 8/11/1965, 4800’, Davidson, Davidson &amp; Cazier, at light (1, ASUT); AZ, Cochise Co., 1 mi. S of Portal, 6/23/1965, 4800’, Davidson,Davidson &amp; Cazier, at light (1, ASUT); AZ, Cochise Co., 1 mi. S of Portal, 7/2/1965, 4800’, Davidson,Davidson &amp; Cazier, at light (1, <!--PageBreak-->ASUT); AZ, Cochise Co., 1 mi. S of Portal, 7/18/1965, 4800’, Davidson,Davidson &amp; Cazier, at light (1, ASUT); AZ, Cochise Co., 1 mi. S of Portal, 7/7/1965, 4800’, Davidson,Davidson &amp; Cazier, at light (1, ASUT); AZ, Cochise Co., 1 mi. S of Portal, 7/16/1965, 4800’, Davidson,Davidson &amp; Cazier, at light (1, ASUT); AZ, Cochise Co., 1 mi. S of Portal, 7/23/1965, 4800’, Davidson,Davidson &amp; Cazier, at light (1, ASUT); AZ, Cochise Co., 1 mi. S of Portal, 7/8/1965, 4800’, Davidson,Davidson &amp; Cazier, at light (1, ASUT); AZ, Cochise Co., 1 mi. S of Portal, 7/5/1965, 4800’, Davidson,Davidson &amp; Cazier, at light (2, ASUT); AZ, Cochise Co., 1 mi. S of Portal, 7/4/1965, 4800’, Davidson,Davidson &amp; Cazier, at light (1, ASUT); AZ, Cochise Co., 1 mi. S of Portal, 7/28/1965, 4800’, Davidson,Davidson &amp; Cazier, at light (1, ASUT); AZ, Cochise Co., 1 mi. S of Portal, 6/22/1965, 4800’, Davidson,Davidson &amp; Cazier, at light (1, ASUT); AZ, Cochise Co., Portal, 8/25/1964, L.D.Anderson, light (1, UCRC); AZ, San Simon, 5/?/1907, Hubbard, (1, USNM); AZ, Cochise Co., Portal, 6/4/1917, L.A.Stange, UV light trap (1, LACM); AZ, Cochise Co., Douglas, 10/7/1955, Truxal &amp; Martin, (1, LACM); AZ, Cochise Co., Portal, 6/15/1959, L.A.Stange, (1, LACM); AZ, Cochise Co., San Bernardino Ranch, 13 mi. E of Douglas, 6/12/1959, L.A.Stange, (2, LACM); AZ, Cochise Co., 7/20/1927, R.H.Beamer, (1, SEMC); AZ, Cochise Co., San Bernardino Ranch, 8/?/????, 3750’, F.H.Snow, (1, SEMC); AZ, Mescal, 7/28/1927, L.A.Anderson, (1, SEMC); AZ, Benson, 8/5-6/1947, E.R.Tinkham, E.R.T., (2, HEH); AZ, Benson, 7/4/1947, E.R.Tinkham, E.R.T., (1, HEH); AZ, Benson, 10/10/1947, E.R.Tinkham, (1, USNM); AZ, Pima Co., Tucson, 7/16/1953, R.S.Beal, (1, EMEC); AZ, Cochise Co., Portal, 7/1/1964, 4700’, Puckle,Mortenson &amp; Cazier, at light (19, ASUT); AZ, Cochise Co., Portal, 6/16/1964, 4700’, Puckle,Mortenson &amp; Cazier, at light (7, ASUT); AZ, Cochise Co., Portal, 6/17/1864, 4700’, Puckle,Mortenson &amp; Cazier, at light (5, ASUT); AZ, Cochise Co., Portal, 7/2/1964, 4700’, Puckle,Mortenson &amp; Cazier, at light (6, ASUT); AZ, Cochise Co., Portal, 6/21/1964, 4700’, Puckle,Mortenson &amp; Cazier, at light (2, ASUT); AZ, Cochise Co., Portal, 6/10/1964, 4700’, Puckle, Mortenson &amp; Cazier, at light (3, ASUT); AZ, Cochise Co., Portal, 6/28/1964, 4700’, Puckle,Mortenson &amp; Cazier, at light (4, ASUT); AZ, Cochise Co., Portal, 6/7/1964, 4700’, Puckle,Mortenson &amp; Cazier, at light (1, ASUT); AZ, Cochise Co., Portal, 6/12/1964, 4700’, Puckle,Mortenson &amp; Cazier, at light (2, ASUT); AZ, Cochise Co., Portal, 8/23/1982, R.A.Cunningham, (2, PMNH); AZ, Cochise Co., Portal, 6/25/1964, 4700’, Puckle,Mortenson &amp; Cazier, at light (3, ASUT); AZ, Cochise Co., Portal, 6/29/1964, 4700’, Puckle, Mortenson &amp; Cazier, at light (1, ASUT); AZ, Cochise Co., Portal, 6/22/1964, 4700’, Puckle,Mortenson &amp; Cazier, at light (2, ASUT); AZ, Cochise Co., Portal, 7/15/1964, 4700’, Puckle,Mortenson &amp; Cazier, at light (1, ASUT); AZ, Cochise Co., Portal, 6/2/1964, 4700’, Puckle,Mortenson &amp; Cazier, at light (1, ASUT); AZ, Cochise Co., Portal, 6/3/1964, 4700’, Puckle,Mortenson &amp; Cazier, at light (1, ASUT); AZ, Cochise Co., Portal, 6/23/1964, 4700’, Puckle,Mortenson &amp; Cazier, at light (5, ASUT); AZ, Cochise Co., Portal, 6/20/1964, 4700’, Puckle,Mortenson &amp; Cazier, at light (2, ASUT); AZ, Cochise Co., Portal, 6/19/1964, 4700’, Puckle,Mortenson &amp; Cazier, at light (1, ASUT); AZ, Cochise Co., Portal, 7/3/1964, <!--PageBreak-->4700’, Puckle,Mortenson &amp; Cazier, at light (4, ASUT); AZ, Cochise Co., Portal, 8/16/1964, 4700’, Puckle,Mortenson &amp; Cazier, at light (2, ASUT); AZ, Cochise Co., Portal, 7/25/1964, 4700’, Puckle,Mortenson &amp; Cazier, at light (1, ASUT); AZ, Cochise Co., Portal, 7/23/1964, 4700’, Puckle,Mortenson &amp; Cazier, at light (1, ASUT); AZ, Cochise Co., SWRS Portal, Chiricahua Mts,, 8/8/1968, L.D.Anderson, (1, UCRC); AZ, Cochise Co., US 666 4 mi. N of Sunsites, 8/16/1989, Skelley &amp; Mason, street light (1, FSCA); AZ, Cochise Co., Portal, 6/26/1964, 4700’, Puckle,Mortenson &amp; Cazier, at light (1, ASUT); AZ, Cochise Co., Portal, 6/24/1964, 4700’, Puckle,Mortenson &amp; Cazier, at light (2, ASUT); AZ, Cochise Co., Portal, 6/15/1964, 4700’, Puckle,Mortenson &amp; Cazier, at light (4, ASUT); AZ, Cochise Co., Portal, 6/14/1964, 4700’, Puckle,Mortenson &amp; Cazier, at light (1, ASUT); AZ, Cochise Co., Portal, 6/13/1964, 4700’, Puckle,Mortenson &amp; Cazier, at light (4, ASUT); AZ, Cochise Co., Portal, 6/27/1964, 4700’, Puckle,Mortenson &amp; Cazier, at light (2, ASUT); AZ, Cochise Co., Portal, 6/9/1964, 4700’, Puckle, Mortenson &amp; Cazier, at light (1, ASUT); AZ, Cochise Co., Portal, 6/8/1964, 4700’, Puckle,Mortenson &amp; Cazier, at light (1, ASUT); AZ, Cochise Co., Portal, 6/11/1964, 4700’, Puckle,Mortenson &amp; Cazier, at light (1, ASUT); AZ, Cochise Co., Portal, 6/18/1964, 4700’, Puckle,Mortenson &amp; Cazier, at light (2, ASUT); AZ, Cochise Co., Portal, 6/5/1964, 4700’, Puckle,Mortenson &amp; Cazier, at light (1, ASUT); AZ, Cochise Co., Portal, 6/4/1964, 4700’, Puckle,Mortenson &amp; Cazier, at light (2, ASUT); AZ, Cochise Co., Portal, 7/7/1967, (1, USNM); AZ, Cochise Co., Portal, 7/18/1973, S.Frommer, (1, UCRC); AZ, Cochise Co., Texas Canyon, L.Dragoon Mts., 7/22/1983, Olson &amp; Burns, (2, UAIC); AZ, Cochise Co., 32 mi. E of Douglas, 8/18/1967, (1, USNM); AZ, Cochise Co., Douglas, 7/12/1971, S.McCleve, at light (1, UAIC); AZ, Cochise Co., San Simon, M.J.Westfall, at light, for report to Fla.Pl.Board (1, USNM); AZ, Paradise, 8/?/????, Wickham collection 1933 (1, USNM); AZ, Cochise Co., 4 km. SW of Benson, 6/4/1991, L.R.Davis,Jr., T17S R20E Sec.20 (2, FSCA); AZ, Benson, 8/2/1941, R.A.Flock, (1, UCRC); AZ, Benson, 7/2/1941, R.A.Flock, (1, UCRC); AZ, Benson, 6/19/1941, R.A.Flock, (1, UCRC); AZ, Benson, 7/24/1941, R.A.Flock, (1, UCRC); AZ, San Carlos Reservation, 6/30/1967, (1, USNM); AZ, Cochise Co., San Pedro Reservation near Hereford, 8/20/1994, C.A.Olson, (2, UAIC); AZ, Chiricahua Mts., 8/28/1962, D.J. &amp; J.N.Knull, (2, FSCA); AZ, Chiricahua Mts., 7/5/1949, D.J. &amp; J.N.Knull, (1, FSCA); AZ, Cochise Co., SWRS Chiricahua Mts., 8/25/1968, L.D.Anderson, at lights (1, UCRC); AZ, Pima Co., Santa Rita Mts., Sycamore Canyon, 6/29-7/8/1981, J.C.Burne, Anamax Survey, illegible (2, UAIC); AZ, Apache Co., Canyon De Chelly NM, 8/18/2005, N.Cobb, (1, NAUF); AZ, Chiricahua Mts., 8/24/1962, D.J. &amp; J.N.Knull, (2, OSUC); AZ, Chiricahua Mts., 7/14/1936, J.N.Knull, (3, OSUC); AZ, Chiricahua Mts., 7/15/1953, D.J. &amp; J.N.Knull, (2, OSUC); AZ, Chiricahua Mts., 9/19/1947, D.J. &amp; J.N.Knull, (1, OSUC); AZ, Chiricahua Mts., 7/22/1957, D.J. &amp; J.N.Knull, (1, OSUC); AZ, Chiricahua Mts., 7/27/1957, D.J. &amp; J.N.Knull, (2, OSUC); AZ, Huachuca Mts., 7/20/1937, D.J. &amp; J.N.Knull, (1, OSUC); AZ, Chiricahua Mts., 7/22/1953, D.J. &amp; J.N.Knull, (1, OSUC); AZ, Chiricahua Mts., 7/16/1959, D.J. &amp; J.N.Knull, (1, OSUC); AZ, Chir<!--PageBreak-->icahua Mts., 7/29/1961, D.J. &amp; J.N.Knull, (1, OSUC); AZ, Chiricahua Mts., 8/21/1962, D.J. &amp; J.N.Knull, (1, OSUC); AZ, Chiricahua Mts., 7/23/1959, D.J. &amp; J.N.Knull, (1, FSCA); AZ, Santa Cruz Village, Cobabi Mts., 8/10-12/1916, <named-content xmlns:xlink="http://www.w3.org/1999/xlink" content-type="dwc:verbatimCoordinates" xlink:type="simple">32.1N, 111.54W</named-content>, 3100’, (1, ANSP); AZ, Douglas, F.H.Snow, (1, ANSP); AZ, Santa Cruz Co., Badger, 7/31/1924, J.O.Mastio, (1, CAS); AZ, Chiricahua Mts., 6/3/1935, J.N.Knull, (1, OSUC); AZ, Prescott, 6/10/1902, Oslar, Homoeogamia erratica Paratype, genitalia figured H1920 (1, ANSP); NM, 10 mi. E of Deming, 7/12/1917, Cornell U. Lot 882,Sub.145 (1, CUIC); NM, Mesille Park, 7/12/1917, Cornell U. Lot 677,Sub 547 (1, CUIC); TX, Brewster Co., Hills W of Ord Mts., 8/1-15/1926, O.C.Poling, (2, ANSP); TX, Belfrage, (1, USNM); TX, Reeves Co., Pecos, 8/17/1935, T.H. &amp; G.G.Hubbell, (1, UMMZ); TX, Brewster Co., Marathon, 9/26/1950, 4000’, Gertech &amp; Cazier, (1, AMNH); TX, Culberson Co., Van Horn, 7/10/1948, C. &amp; P. Vaurie, (2, AMNH); TX, Culberson Co., Van Horn, 7/10/1950, R.F.Smith, (4, AMNH); TX, El Paso Co., 7/17/1927, P.A.Radio, (1, SEMC); TX, Valentine, 7/12/1958, R.I.Sailer, (1, SEMC); TX, Valentine, 7/8/1917, (1, ANSP); TX, Hudspeth Co., McNary, 7/14/1948, Nutting &amp; Werner, at light, mesquite area, W.L.N. (6, UAIC); TX, Terrell Co., Lester Canyon, 7/8/1948, 1360’, Nutting &amp; Werner, at light desert, W.L.N. (4, UAIC); TX, Brewster Co., S.G.Ranch, 3/1-15/1926, O.C.Poling, (1, UMMZ); TX, Brewster Co., S.G.Ranch, 4/15-30/1926, O.C.Poling, (1, UMMZ); TX, Brewster Co., Terlingua, 5/3/1927, J.O.Martin, (1, CAS); TX, Brewster Co., Terlingua, 7/9/1994, W.F.Chamberlain, at light (1, TAMU); TX, Jeff Davis Co., Point of Rocks Rest Stop, 8/10/1992, Godwin &amp; Riley, at UV light (1, TAMU); TX, Brewster Co., Hackberry Creek, Boquillas Road, 9/2/1912, Rehn &amp; Hebard, one-figured H1917 (3, ANSP); TX, Brewster Co., Big Bend NP, Castalon area, Cottonwood Cpgd, 8/1/2003, 30.12.24N 103.14.14W, E.Riley, uv light (1, TAMU); TX, Brewster Co., Hills W of Ord Mts., 9/15-20/1926, O.C.Poling, (1, ANSP); TX, Brewster Co., Hills W of Ord Mts., ?/?/1928, O.C.Poling, (4, ANSP); TX, Brewster Co., Hills W of Ord Mts., 8/22-31/1926, O.C.Poling, (6, ANSP); TX, Brewster Co., Hills W of Ord Mts., 6/1-15/1926, O.C.Poling, (1, ANSP); TX, Brewster Co., Hills W of Ord Mts., 9/1-16/1926, O.C.Poling, (1, ANSP); TX, Davis Mts., 7/16/1946, E.C.VanDyke, (1, CAS); TX, Davis Mts., 5/27/1935, J.N.Knull, (1, OSUC); TX, Culberson Co., 3 mi. E of Van Horn, 8/14/1965, J.C.Schaffner, at light (1, TAMU); TX, Presidio, 9/5/1949, at light (3, USNM); TX, Culberson Co., Van Horn, 7/1/1947, B.Malkin, (2, USNM); TX, Presidio, 7/5/1945, Presidio 1334,lights on screen at residence, Lot No.45-16511 (2, USNM); TX, Presidio, 10/1/1947, lights at screen (1, USNM); TX, Presidio, 7/22/1944, lights at screen door (3, USNM); TX, Presidio, 6/6-20/1947, J.H.Russell, at light (2, USNM); TX, Presidio, 5/14/1944, (1, USNM); TX, Presidio, 3/14/1946, lights on screen at residence (1, USNM); TX, Presidio, 8/1/1953, at light (19, USNM); TX, Presidio, 3/26-5/15/1951, J.H.Russell, at lights (1, USNM); TX, Presidio, 2/18/1948, at light (4, USNM); TX, Presidio, May-June 1953, at light (38, USNM); TX, Presidio, 7/1-25/1951, at lights, <!--PageBreak--><!--PageBreak--><!--PageBreak--><italic><tp:taxon-name>Arenivaga apacha</tp:taxon-name></italic> Sauss. Det.Gurney (2, USNM); TX, Presidio, 6/6/1957, J.H.Russell, at lights (1, USNM); TX, Presidio, 5/5/1945, at light (1, USNM); TX, 4 mi. N of El Paso, 8/30/1951, at lights (7, USNM); TX, Presidio, 2/28/1951, at lights (3, USNM); TX, Presidio, 2/2/1950, collected at light, <italic><tp:taxon-name>Arenivaga apacha</tp:taxon-name></italic> (Sauss) det. Gurney (1, USNM); TX, Presidio, 7/24/1948, collected at light (1, USNM); TX, Presidio, 10/15/1944, night on screen (1, USNM); TX, Presidio, June-July 1947, J.H.Russell, at lights (1, USNM); TX, Valentine, 7/13/1927, R.H.Beamer, (1, ANSP); TX, Koebele Collection, Heterogamia sp. (1, CAS); TX, McKelligan Canyon, El Paso, 6/15/1948, H.S.Barber et al., under stone (1, USNM); TX, Jeff Davis Co., Rest stop 9.5 mi. S of jct. Hwy 118 on 166, 8/9/1992, Godwin &amp; Riley, uv light (1, TAMU); TX, El Paso, 7/14/1947, C.F.Haller, in Japanese Beetle trap at municipal airport (1, USNM); TX, Presidio, 7/12/1950, J.H.Russell, in Japanese Beetle trap at end of RR bridge (1, USNM); TX, 4 mi. N of El Paso, 8/30/1951, at lights (1, AMNH); NM, Hidalgo Co., Double Adobe Ranch, Animas Mts., 8/15/1952, 5500 ft., Leech &amp; Green, (2, CAS); NM, Silver City, 9/2/1960, HG Rodeck, (1, UCMC); NM, Dona Ana Co., Anthony US 10 rest stop, 8/23-24/1997, <named-content xmlns:xlink="http://www.w3.org/1999/xlink" content-type="dwc:verbatimCoordinates" xlink:type="simple">32.00675N, 106.58138W</named-content>, Scott &amp; Powers, at lights (1, UCMC); NM, Gage, 7/12/1952, RH &amp; LD Beamer,LaBerge &amp; Liang, (1, SEMC); NM, Chaco Canyon NM, 7/20/1962, SF Wood, (1, LACM); NM, San Juan Co., Ship Rock, 1986/1987, 6500 ft., D.Giuliani, Antifreeze pit trap (1, CSCA); NM, Bernalillo Co., Albuquerque, 9/18/1944, 5000 ft., WO Griesel, at lights (3, LACM); NM, Hidalgo Co., San Simon Valley, Jct. of State Line Rd and Rt.533, 7/8/1992, 4250 ft., SP Cover, 2 ft. deep in active Bannertail Kangaroo rat mound, open desert, mesquite &amp; ephedra (2, MCZ); NM, Hidalgo Co., 9 mi. NW of Rodeo, 7/2/1973, 1300m, M Masters, <tp:taxon-name>Polyphagidae</tp:taxon-name> (1, CUIC); NM, Dona Ana Co., Pyramid Peak, FR Fosberg, Museum Coll.9076 (1, LACM); NM, Dona Ana Co., Pyramid Peak, 8/1/1930, FR Fosberg, Museum Coll.9686 (1, LACM); NM, Dona Ana Co., Pyramid Peak, 8/30/1930, FR Fosberg, Museum Coll.9685 (3, LACM); NM, Dona Ana Co., Pyramid Peak, 8/21/1930, FR Fosberg, Museum Coll.9279 (2, LACM); NM, Dona Ana Co., Pyramid Peak, 8/30/1930, FR Fosberg, Museum Coll.9685 (1, LACM); NM, SanJon, 7/31/1938, RP Allen, (1, CAS); NM, Eddy Co., White’s City Cpgd.Guadalupe Mts., 7/21/1989, JP &amp; KES Donahue, #136,564 (2, LACM); NM, Bent, 7/1-15/1927, OC Poling, (3, ANSP); NM, Las Cruces, TDA Cockerell, (1, ANSP); NM, Luna Co., Deming, 7/19/1907, 4315 ft., Hebard &amp; Rehn, at lights (8, ANSP); NM, Bent, 6/15-30/1927, OC Poling, (1, ANSP); NM, No.262 (1, USNM); NM, Hidalgo Co., Rodeo, 9/4-8/1959, JM Burns, (3, EMEC); NM, Hidalgo Co., Rodeo, 9/8/1959, DD Linsdale, (3, EMEC); NM, Las Cruces, 9/?/1895, Ckll 4713 (1, USNM); NM, Virden, 6/12/1959, GL Nielsen, <italic><tp:taxon-name>Arenivaga apacha</tp:taxon-name></italic> (Sauss.)det.AB Gurney 1959 (1, USNM); NM, Eddy Co., Site 7, 9/24/1979, 32.19.8N 103.47.3W, Murray &amp; Schaffner, at lights (3, TAMU); NM, Socorro Co., La Sevilleta, 9/13/2008, <named-content xmlns:xlink="http://www.w3.org/1999/xlink" content-type="dwc:verbatimCoordinates" xlink:type="simple">34.354N, 106.885W</named-content>, EI Rodriguez, (1, NAUF); NM, Socorro Co., Sevilleta NWR, 9/9-23/2008, <named-content xmlns:xlink="http://www.w3.org/1999/xlink" content-type="dwc:verbatimCoordinates" xlink:type="simple">34.3431N, 106.7417W</named-content>, K.Wetherill, Creosote shrubland, Buchmann Funnel trap (2, MSB); NM, Socorro Co., Gran Quivira NM, 7/1-3/1964, 6600 ft., DR Davis, (1, USNM); NM, 2 mi. E of Tesuque Pueblo, 8/15/1934, 7000 ft., M.Hebard, (1, ANSP); NM, Mesille Park, 7/12/1917, (1, ANSP); NM, Roosevelt Co., Oasis SP, 8/31/1971, 4100 ft., Brown &amp; Petrulis, at lights (2, PMNH); NM, University Park, 6/25/1960, A.Ross, (1, UAIC); NM, Lea Co., site 14, 9/23/1979, 32.22.8N 103.43.3W, Murray &amp; Schaffner, at lights (1, TAMU); NM, McKinley Co., 5 mi. N of Tohatchi, 8/14/1948, Nutting &amp; Werner, at lights, dry grass &amp; juniper, sketch of genitalia, WLN (1, UAIC); NM, Hidalgo Co., 13 mi. N of Rodeo, 6/16/1956, E Ordway, (1, AMNH); NM, Eddy Co., Carlsbad Cavern, 8/15-18/1935, TH &amp; GG Hubbell, (1, UMMZ); NM, Hidalgo Co., Rodeo, 6/8/1959, LA Stange, (1, LACM); NM, Luna Co., Deming, 7/2/1937, Burt, (1, USNM); NM, Luna Co., Deming, 7/12/1917, Wheeler, <italic><tp:taxon-name>Arenivaga</tp:taxon-name></italic> sp. near <italic>rehni</italic> det. TH Hubbell 1928 (1, UMMZ); NM, No.262 (1, AMNH); NM, Santa Fe, pack rat nest, 8/?/1961, B Miller, (1, USNM); NM, Sevilleta NWR, 9/10/2001, deep well fire site south transect, pitfall trap #14 (2, MSB); NM, Sevilleta NWR,McKenzie Flats, 8/10/2001, transect E km 1,West side juniper trap #1 (1, MSB); NM, Sevilleta NWR,McKenzie Flats, 8/10/2001, transect E km 0,East side juniper trap #3 (1, MSB); NM, Sevilleta NWR,McKenzie Flats, 6/26/2001, transect E km 1,East side juniper trap #3 (1, MSB); NM, Sevilleta NWR,McKenzie Flats, 9/10/2001, transect mid km 2,East side pitfall trap #2 (1, MSB); NM, Sevilleta NWR,McKenzie Flats, 10/8/2001, transect mid km 6,West side [pitfall trap#1 (1, MSB); NM, Sevilleta NWR,McKenzie Flats, 7/20/2001, transect mid km 4,East side pitfall trap #2 (1, MSB); NM, Socorro Co., Sevilleta NWR, 7/20/2001, South Transect pitfall trap #13 (1, MSB); NM, Socorro Co., Sevilleta NWR, 7/20/2001, deep well fire site north transect, pitfall trap #4 (1, MSB); NM, Socorro Co., Sevilleta NWR, 9/10/2001, deep well fire site north transect, pitfall trap #14 (1, MSB); NM, Socorro Co., Sevilleta NWR, 9/10/2001, deep well fire site south transect, pitfall trap #4 (1, MSB); TX, Presidio, 8/1/1953, collected at light, <italic><tp:taxon-name>Arenivaga apacha</tp:taxon-name></italic> (Sauss) det. Gurney (1, USNM); TX, Presidio, 7/11/1968, JE Hafernik, black light (2, TAMU); TX, Presidio Co., Big Bend Ranch St. Nat.Ar.,Aqua Adentro, 6/18-23/1990, D Judd, malaise trap (1, TAMU); TX, Presidio, 8/14/1928, ER Tinkham, (1, ANSP); TX, 3 mi. E of Van Horn, 8/14/1965, J.C.Schaffner, at light (1, TAMU); TX, Brewster Co., 22 mi. S of Marathon, 9/3/1960, L.A.Stange, (1, FSCA); TX, Jeff Davis Co., Fort Davis, 10/15-27/1927, 5000’, O.C.Poling, (2, UMMZ); TX, Alpine, 6/4/1952, J.E.Elkins, (1, SEMC); UT, Utah Co., Moab, Slick Rock Cmpgd., 9/5/1999, S. Belnap, (1, MLBM); UT, San Juan Co., Cottonwood Wash 10 mi SW Blanding, (1, MLBM); AZ, Navajo Co., along Rt. 87 N of Winslow, 8/9/2012, N35.04975 W110.59804, 1525 m, H Hopkins, HEH, (1, ); AZ, Cochise Co., Bar Boot Ranch, 9/?/2010, LJ Vitt &amp; JP Caldwell, <italic><tp:taxon-name>Arenivaga</tp:taxon-name></italic> sp. det. K. Menard 2012, Catalog No. OMNH-21117, 21118, 21119 (3, OMNH); AZ, Cochise Co., 3 mi N Douglas, 8/17/1968, V. Roth, at light (1, FSAC); AZ, Cochise Co., SWRS 5 mi W Portal, 9/5/1963, 5400’, (1, SWRS); TX, Brewster Co., Big Bend NP, 7/8/1961, RH Arnett Jr. &amp; E Van Tassell, Lot No. 475 (1, FSAC); AZ, Pima Co., in Sabino Cn., 7/1/1959, RH Arnett Jr., Lot No. 386 (1, FSAC); AZ, Pima Co., in Sabino Cn., 7/9/1959, RH Arnett Jr., Lot No. 399 (1, FSAC); AZ, Cochise Co., near Fairbanks, 6/29/1973, S. McCleve, lite (2, FSAC); AZ, Cochise Co., Portal, 6/25/1966, VD Roth, (1, SWRS); AZ, Cochise Co., Portal, 7/19/1964, VD Roth, <italic><tp:taxon-name>Arenivaga apacha</tp:taxon-name></italic> (Sauss.) (1, SWRS); NM, Hidalgo Co., Rodeo, 6/29/1971, (1, SWRS); NM, Rodeo, 9/17/1963, VD Roth, (1, SWRS); NM, Artesia, 7/19/1962, JR Eyer, (1, NMSU); NM, Carlsbad, 6/22/1964, (2, NMSU); NM, Dona Ana Co., Jornada Expt. Range, 7/28/1971, Ellstrom, 1 specimen-att. to light (2, NMSU); NM, Dona Ana Co., Mouth Baylor Can., 8/4-5/1979, 5100’, C. Ferris, (2, FSAC);MEXICO, Chihuahua, Samalayuca, 6/24/1947, Schramel, D. Rockefeller Exp. (24, AMNH); Chihuahua, Samalayuca, 6/24/1947, Gertsch, D. Rockefeller Exp. (2, AMNH); Chihuahua, Samalayuca, 6/24/1947, Cazier, D. Rockefeller Exp. (4, AMNH); Chihuahua, Samalayuca, 6/24/1947, Spieth, D. Rockefeller Exp. (10, AMNH); Chihuahua, Samalayuca, 6/24/1947, Michener, D. Rockefeller Exp. (1, AMNH); Durango, 2 mi. S of Menores de Arriba, 9/14/1950, RF Smith, (2, AMNH); Chihuahua, Samalayuca Dunes,33 mi. S of Ciudad Juarez, 6/25/1959, ER Tinkham, (2, USNM); Chihuahua, 16 mi. SE of Chihuahua, 7/27/1953, 4000 ft., SEMC Mex.Expedition (2, SEMC); Chihuahua, Ojo Laguna, 6/30/1947, Gertsch, D. Rockefeller Exp. (1, AMNH); Chihuahua, Primavera, 6/30/1947, 5500-6000 ft., Cazier, D. Rockefeller Exp. (1, AMNH); Chihuahua, Namiquipa Dist., 7/3/1947, 6500 ft., Cazier, D. Rockefeller Exp. (1, AMNH); Chihuahua, 15 mi. E of Parral, 7/15/1947, 5500 ft., Cazier, D. Rockefeller Exp. (1, AMNH); Chihuahua, 15 mi. E of Parral, 7/15/1947, 5500 ft., Schramel, D. Rockefeller Exp. (1, AMNH); Chihuahua, 8 mi. S of Gallego, 7/27/1953, 5000 ft., SEMC Mex.Expedition (1, SEMC); Chihuahua, Colonia Dublan, ?/?/1931, Beck &amp; Call, (1, HEH); Chihuahua, 25 mi. SW of Camargo, 7/14/1947, Gertsch, D. Rockefeller Exp. (2, AMNH); Chihuahua, 25 mi. SW of Camargo, 7/14/1947, Michener, D. Rockefeller Exp. (1, AMNH); Chihuahua, 10 mi. N of Jimenez, 9/10/1950, RF Smith, (2, AMNH); Coahuila, 6 mi. W of Matamoros, 6/8/1961, UCM EI MEI (1, UCMC); Chihuahua, Catarinas, 7/25/1947, 5800 ft., Michener, D. Rockefeller Exp. (1, AMNH); Chihuahua, Catarinas, 7/25/1947, 5800 ft., Gertsch, D. Rockefeller Exp. (1, AMNH); Chihuahua, 20 mi. SW of Camargo, 7/13/1947, 4500 ft., Michener, D. Rockefeller Exp. (2, AMNH); Chihuahua, 20 mi. SW of Camargo, 7/13/1947, 4500 ft., Spieth, D. Rockefeller Exp. (1, AMNH); Durango, Durango, 8/4/1951, PD Hurd, (3, EMEC); Durango, 9 mi. W of Durango, 9/6/1950, RF Smith, (1, AMNH); Durango, 41 mi. NE of Durango, 7/28/1956, RE Beer &amp; party, at light (1, SEMC); Chihuahua, 63 mi. W of Santa Barbara, 7/20/1947, 5500 ft., Cazier, D. Rockefeller Exp. (2, AMNH); Chihuahua, 13 mi. E of Cuauhtemoc, 7/11/1964, 6600ft, Chemsak &amp; Powell, at lights (2, EMEC); Chihuahua, Chihuahua, 8/26/1981, Chemsak, at lights (1, EMEC); Chihuahua, Hwy.45 vicinity of Laguna Encinillas, 7/1/1987, GF Ballmer, at lights (1, UCRC); Chihuahua, Camargo, 6/16/1965, SJ Arnold, at lights (1, EMEC); Chihuahua, 15 mi S El Sueco, 9/?/1983, Gary Fritz, (1, NMSU); Chihuahua City, 7/10/1983, Gary Fritz, (1, NMSU); Chihuahua, Colonia Dublan, Anson Ca?l Jr, <italic><tp:taxon-name>Arenivaga apacha</tp:taxon-name></italic> (Sauss.) det. ABGurney ‘53 (1, MLBM). Determiner label <italic><tp:taxon-name>Arenivaga erratica</tp:taxon-name></italic> Hopkins 2011” [white label with black border].</p></tp:treatment-sec><tp:treatment-sec sec-type="Distribution"><title>Distribution.</title><p>This is a widespread species widely in New Mexico, the eastern half of Arizona, the far western part of Texas located south of New Mexico, south into central Mexico. Isolated records from Utah, Nevada, and a record from Colorado not included in the distribution map. See <xref ref-type="fig" rid="F50">Fig. 50</xref>.</p><!--PageBreak--><!--PageBreak--><!--PageBreak--></tp:treatment-sec><tp:treatment-sec sec-type="Diagnosis"><title>Diagnosis.</title><p><italic><tp:taxon-name>Arenivaga erratica</tp:taxon-name></italic> may be diagnosed by shagreened or toothed ridge running along the anterolateral edge of the small dorsal sclerite. See <xref ref-type="fig" rid="F49">Fig. 49</xref>.</p></tp:treatment-sec><tp:treatment-sec sec-type="Description"><title>Description.</title><p><bold>Male.</bold> <italic>Measurements</italic>. Holotype stand-in TL = 17.3 mm, GW = 8.8 mm, PW = 5.73 mm, PL = 3.76 mm, TL/GW = 1.97, PL/PW = 0.66. EW = 0.25 mm; OW = 0.40 mm. Among paratypes range of TL 16.3–23.5 mm; range of GW 7.4–10.0 mm; range of PW 5.10–6.62 mm; range of PL 3.76–4.70 mm.</p><p><italic>Head</italic>. Two ocelli large, ovoid and protruding (0.40 × 0.30 mm); vertex medium brown, with small ridges between apices of eyes extending on to ocellar tubercles; interocellar space slightly concave, medium brown with light brown medial line; two oval indentations laterally at base of interocellar space. Frons waxy white, flat; bound on either side by ridges extending from inner apex of ocelli outwards to lateral edges of clypeus; scattered long setae on frons and ridges. Anterior portion of frons waxy white, bulbous; clypeal suture demarcates waxy white anteclypeus. See <xref ref-type="fig" rid="F48">Fig. 48d</xref>.</p><p><italic>Pronotum</italic>. Pronotum translucent waxy beige; variable length orange-brown setae along anterior margin; dorsal surface of pronotum covered with short orange-brown setae that are denser and longer anteriorly and laterally; pronotal pattern medium orange-brown “panther face”, but runs through every shade to dark brown in other specimens; with no aura and little discernible detail, though considerable detail seen in some specimens. See <xref ref-type="fig" rid="F48">Fig. 48c</xref>.</p><p><italic>Body</italic>. Wing brace present. Legs and body light orange-brown; subgenital plate asymmetrical with posterior edge emarginated, rounded apices. See <xref ref-type="fig" rid="F48">Fig. 48b</xref>.</p><p><italic>Forewings</italic>. Wings extended beyond abdominal apex (up to ~35% of total wing length); color highly variable from light beige, to light brown, to light orange-brown, to medium brown; usually blotchy; surface semi-transparent and matte, or with faint sheen on many specimens. See <xref ref-type="fig" rid="F48">Fig. 48a</xref>.</p><p><italic>Genitalia</italic>. Right dorsal phallomere composed of bulbous lightly sclerotized hook-shaped lobe, articulated with right ventral phallomere on lateral side; central field lightly sclerotized; medial margin sclerotized, shagreened, often with one or two small dorsally projecting teeth; medial margin extends beyond rest of phallomere at each end. Small central sclerite punctate, with sclerotized shagreened ridge, toothed along edge, along anterolateral side. Right ventral phallomere extends from articulation into bulbous love that narrows anteriorly; after narrow gap, rounded, punctate arm extending to depth of rest of phallomere. Genital hook with pointed head and moderate hook; arm moderate with smooth curve. See <xref ref-type="fig" rid="F49">Fig. 49</xref>.</p><fig id="F48" position="float" orientation="portrait"><label>Figure 48.</label><caption><p><italic><tp:taxon-name>Arenivaga erratica</tp:taxon-name></italic>, <bold>a</bold> dorsal habitus <bold>b</bold> ventral habitus <bold>c</bold> pronotum <bold>d</bold> head.</p></caption><graphic xmlns:xlink="http://www.w3.org/1999/xlink" xlink:href="ZooKeys-384-001-g048.jpg" position="float" orientation="portrait" xlink:type="simple"/></fig><fig id="F49" position="float" orientation="portrait"><label>Figure 49.</label><caption><p><italic><tp:taxon-name>Arenivaga erratica</tp:taxon-name></italic>, genitalia: <bold>a</bold> right dorsal phallomere <bold>b</bold> right ventral phallomere <bold>c</bold> small central sclerite <bold>d</bold> genital hook. Arrow(s) indicate diagnostic characters (see text).</p></caption><graphic xmlns:xlink="http://www.w3.org/1999/xlink" xlink:href="ZooKeys-384-001-g049.jpg" position="float" orientation="portrait" xlink:type="simple"/></fig><fig id="F50" position="float" orientation="portrait"><label>Figure 50.</label><caption><p><italic><tp:taxon-name>Arenivaga erratica</tp:taxon-name></italic>, distribution.</p></caption><graphic xmlns:xlink="http://www.w3.org/1999/xlink" xlink:href="ZooKeys-384-001-g050.jpg" position="float" orientation="portrait" xlink:type="simple"/></fig></tp:treatment-sec><tp:treatment-sec sec-type="Habitat and natural history"><title>Habitat and natural history.</title><p>All life history elements remain unobserved.</p></tp:treatment-sec></tp:taxon-treatment>
