# Supplementary material for: A revision of the genus Arenivaga (Rehn) (Blattodea, Corydiidae), with descriptions of new species and key to the males of the genus
Source: Zookeys. 2014 Feb 26;(384):1–256. doi: 10.3897/zookeys.384.6197 (PMC3950428; doi:10.3897/zookeys.384.6197)
Supplement: XML Treatment for Arenivaga estelleae [file zookeys.384.6197-treatment15.xml]

<!DOCTYPE tp:taxon-treatment
  PUBLIC "-//TaxonX//DTD Taxonomic Treatment Publishing DTD v0 20100105//EN" "tax-treatment-NSO.dtd">
<tp:taxon-treatment xmlns:tp="http://www.plazi.org/taxpub"><tp:treatment-meta><mixed-citation publication-type="journal"><person-group><name><surname>Hopkins</surname><given-names>Heidi</given-names></name></person-group><article-title>A revision of the genus <italic>Arenivaga</italic> (Rehn) (Blattodea, Corydiidae), with descriptions of new species and key to the males of the genus</article-title><source>Zookeys</source><day>26</day><month>2</month><year>2014</year><volume>2014</volume><issue>384</issue><fpage>1</fpage><lpage>256</lpage><pub-id pub-id-type="doi">10.3897/zookeys.384.6197</pub-id></mixed-citation></tp:treatment-meta><tp:nomenclature><tp:taxon-name>
                            <tp:taxon-name-part taxon-name-part-type="genus">Arenivaga</tp:taxon-name-part>
                            <tp:taxon-name-part taxon-name-part-type="species">estelleae</tp:taxon-name-part>
                            <object-id xmlns:xlink="http://www.w3.org/1999/xlink" content-type="zoobank" xlink:type="simple">http://zoobank.org/0AF54DC2-9A96-494E-B967-976A5AAFD8ED</object-id>
                            <object-id xmlns:xlink="http://www.w3.org/1999/xlink" xlink:type="simple">http://species-id.net/wiki/Arenivaga_estelleae</object-id>
                        </tp:taxon-name><tp:taxon-status xmlns:xlink="http://www.w3.org/1999/xlink" xlink:type="simple">sp. n.</tp:taxon-status><xref ref-type="fig" rid="F51">Figures 51</xref><xref ref-type="fig" rid="F52">–</xref><xref ref-type="fig" rid="F53">53</xref></tp:nomenclature><tp:treatment-sec sec-type="Type locality"><title>Type locality.</title><p>USA, California, San Diego Co., north of Fallbrook.</p><!--PageBreak--></tp:treatment-sec><tp:treatment-sec sec-type="Material examined"><title>Material examined.</title><p>Holotype: ♂ in LACM labeled “July 27, 1957, 2.3 mi N. Fallbrook, San Diego Co., Calif., Lionel A Stange  “HOLOTYPE <italic><tp:taxon-name>Arenivaga estelleae</tp:taxon-name></italic> Hopkins, 2012” [red label with black border].</p><p>Paratypes (41): USA: CA, San Diego Co., NAS Miramar 4, 11/13/1996, N Bloomfield, blacklite (1, SDMC); CA, San Diego Co., MCAS Miramar, 9/18/1998, N Bloomfield, blacklite (1, SDMC); CA, San Diego Co., Mission Gorge Dam, 7/26/1976, illegible (1, SDMC); CA, San Diego Co., San Diego, 6/10/1953, J Powell, at light (1, EMEC); CA, San Diego Co., Lake Hodges, 8/24/1976, DK Faulkner (1, SDMC); CA, San Diego Co., N San Vicente Res, 8/19/1976, DK Faulkner (1, SDMC); CA, San Diego Co., 2.3 mi N of Fallbrook, 7/27/1957, LA Stange (1, LACM); CA, San Diego Co., Boulevard Manzanita, 10/10/1980, R Messner (1, SDMC); CA, San Diego Co., Boulevard Manzanita, 10/5/1979, R Messner (1, SDMC); CA, San Diego Co., Boulevard Manzanita, 8/7/1979, R Messner (1, SDMC); CA, San Diego Co., Boulevard Manzanita, 7/12/1979, R Messner (4, SDMC); CA, San Diego Co., Boulevard Manzanita, 6/3/1980, R Messner (1, SDMC); CA, San Diego Co., Boulevard Manzanita, 5/28/1980, R Messner (1, SDMC); CA, San Diego Co., Rancho Santa Fe, 8/25/1958, JR Northern (1, LACM); CA, San Diego Co., San Diego, 6/19/1974, Munzenmaier &amp; Patten, Japanese beetle trap, 74524-38, <italic><tp:taxon-name>Arenivaga</tp:taxon-name></italic> sp. Det. AR Hardy 1974 (1, CSCA); CA, San Diego Co., Boulevard Manzanita, 7/29/1979, R Messner (1, SDMC); CA, San Diego Co., Alpine, 7/18/1990, J Mitchell (1, SDMC); CA, San Diego Co.,, NAS Miramar 2, 5/19/1997, N Bloomfield, blacklite (1, USNM); CA, San Diego Co., San Diego, 7/17/1912, FE Maisdell (1, CAS); MEXICO: BC, 4 mi SW of La Zapopita, Valle de Trinidad, 4/16/1961, FS Truxal (4, LACM); BC, 11 mi E of Ojos Negros on road to Laguna Hanson, 8/9/1988, 1160 m, Weissman &amp; Lightfoot, Stop #88-85 (1, CAS); BC, 8 mi E of Tecate, 7/6/1984, Brown &amp; Tocco, green dot (1, CAS); BC, Ensenada, 8/30/1952 (2, USNM); BC, turnoff Hwy 1 to Motel Durado, 3 km S of Ensenada, 7/18/1977, D Weissman, coastal sand dunes (1, CAS); BC, 17 mi S of Ensenada, 6/14/1938, Michelbacher &amp; Ross (1, CAS); BC, Hwy 2, 5.7 km W of El Condor at KM 88.7, 8/19/1995, 1210 m, Weissman &amp; Lightfoot, Stop #95-65 (1, CAS); BC, 13 mi SW of La Zapopita, 6/14/1963, EL Sleeper, blacklite (2, CAS); BC, 17 mi S of Ensenada, 6/14/1938, Michelbacher &amp; Ross, photo.spec. (1, LACM); BC, Km 56 on road to Sierra San Pedro Martir Park off Hwy 1, 8/4/1981, 900 m, Lightfoot &amp; Weissman, #81-64 (1, CAS). All paratypes labeled “Paratype <italic><tp:taxon-name>Arenivaga estelleae</tp:taxon-name></italic> Hopkins 2012” [blue label with black border].</p></tp:treatment-sec><tp:treatment-sec sec-type="Etymology"><title>Etymology.</title><p>The name is a noun in the genitive case. This species is named for my grandmother, Estelle Beaumont, who taught me so much including how to be firm yet kind; also for the Latin stella, meaning star, because it is a lovely little roach.</p></tp:treatment-sec><tp:treatment-sec sec-type="Distribution"><title>Distribution.</title><p>This species is found in far southwestern California and northwestern Baja California Norte, Mexico. See <xref ref-type="fig" rid="F53">Fig. 53</xref>.</p></tp:treatment-sec><tp:treatment-sec sec-type="Diagnosis"><title>Diagnosis.</title><p><italic><tp:taxon-name>Arenivaga estelleae</tp:taxon-name></italic> is smaller and browner than average for <italic><tp:taxon-name>Arenivaga</tp:taxon-name></italic> and could be confused with the parapatric species <italic><tp:taxon-name>Arenivaga gaiophanes</tp:taxon-name></italic> (in its external appearance) and <italic><tp:taxon-name>Arenivaga paradoxa</tp:taxon-name></italic> (in its genitalia). These three species are most likely closely related. <italic><tp:taxon-name>Arenivaga estelleae</tp:taxon-name></italic> may be distinguished by the broad central field on the right dorsal phallomere and very wide gap on the right ventral phallomere. See <xref ref-type="fig" rid="F52">Figs 52</xref> and <xref ref-type="fig" rid="F124">124</xref>.</p><!--PageBreak--><!--PageBreak--><!--PageBreak--></tp:treatment-sec><tp:treatment-sec sec-type="Description"><title>Description.</title><p><bold>Male.</bold> <italic>Measurements</italic>. Holotype TL = 16.5 mm, GW = 8.9 mm, PW = 4.93 mm, PL = 3.31 mm, TL/GW = 1.85, PL/PW = 0.67. EW = 0.45 mm; OW = 0.45 mm. Among paratypes range of TL 15.1–20.6 mm; range of GW 7.2–9.8 mm; range of PW 4.57–5.91 mm; range of PL 3.31–4.25 mm.</p><p><italic>Head</italic>. Two ocelli large, ovoid and protruding (0.3 × 0.2 mm); vertex flat and medium brown with small ridges in rays around upper apex of eyes and extending onto ocellar tubercles; interocellar space concave with fine horizontal corrugations; medium brown laterally shading to light brown in concavity; deep vertical indentations medial to ocelli. Frons light brown, concave; anterior portion of frons bulbous, light brown medially shading darker laterally; pale beige anteclypeus with one horizontal corrugation. See <xref ref-type="fig" rid="F51">Fig. 51d</xref>.</p><p><italic>Pronotum</italic>. Pronotum translucent, waxy beige; dorsal surface of pronotum with short fine brown setae centrally and posteriorly grading to longer, thicker setae laterally and anteriorly; pronotal pattern brown “panther face”; brown maculations scattered across posterior 80% of dorsal surface of pronotum; no aura. See <xref ref-type="fig" rid="F51">Fig. 51c</xref>.</p><p><italic>Body</italic>. Wing brace present. Two tarsal claws present. Legs beige, body light brown with dark brown markings on lateral anterior portion of each sternite; subgenital plate light brown; strongly asymmetrical with rounded apices. See <xref ref-type="fig" rid="F51">Fig. 51b</xref>.</p><p><italic>Forewings</italic>. Wings extended well beyond abdominal apex (~40% of wing length); color light brown to dark medium brown depending on specimen, faintly blotchy; surface matte and opaque. See <xref ref-type="fig" rid="F51">Fig. 51a</xref>.</p><p><italic>Genitalia</italic>. Right dorsal phallomere composed of bulbous lightly sclerotized hook-shaped lobe, articulated with right ventral phallomere on lateral side; central field sclerotized; medial margin with slight concavity, shagreened with toothed margin; anterior and posterior margins deeply emarginate, posterior margin curving back out to several teeth; interior of lateral articulation setose; broad rolled sclerotized lip projecting posteriorly from lateral articulation to several teeth. Small central sclerite broad, flat and finely punctate with posteriorly projecting, sclerotized lip at anterior end; right ventral phallomere extends from articulation to form rounded shagreened structure with acute edge; attached anteriorly is mildly dorsally projecting flanged arm, shagreened with roughly toothed edge. Folded anterior portion of left phallomere dramatically modified into heavily setose, medially projecting, scoop shape. Genital hook with short extension to pointed head with average hook; arm robust. See <xref ref-type="fig" rid="F52">Fig. 52</xref>.</p><fig id="F51" position="float" orientation="portrait"><label>Figure 51.</label><caption><p><italic><tp:taxon-name>Arenivaga estelleae</tp:taxon-name></italic>, <bold>a</bold> dorsal habitus <bold>b</bold> ventral habitus <bold>c</bold> pronotum <bold>d</bold> head.</p></caption><graphic xmlns:xlink="http://www.w3.org/1999/xlink" xlink:href="ZooKeys-384-001-g051.jpg" position="float" orientation="portrait" xlink:type="simple"/></fig><fig id="F52" position="float" orientation="portrait"><label>Figure 52.</label><caption><p><italic><tp:taxon-name>Arenivaga estelleae</tp:taxon-name></italic>, genitalia: <bold>a</bold> right dorsal phallomere <bold>b</bold> right ventral phallomere <bold>c</bold> small central sclerite <bold>d</bold> genital hook <bold>e</bold> left phallomere. Arrow(s) indicate diagnostic characters (see text).</p></caption><graphic xmlns:xlink="http://www.w3.org/1999/xlink" xlink:href="ZooKeys-384-001-g052.jpg" position="float" orientation="portrait" xlink:type="simple"/></fig><fig id="F53" position="float" orientation="portrait"><label>Figure 53.</label><caption><p><italic><tp:taxon-name>Arenivaga estelleae</tp:taxon-name></italic>, distribution.</p></caption><graphic xmlns:xlink="http://www.w3.org/1999/xlink" xlink:href="ZooKeys-384-001-g053.jpg" position="float" orientation="portrait" xlink:type="simple"/></fig></tp:treatment-sec><tp:treatment-sec sec-type="Habitat and natural history"><title>Habitat and natural history.</title><p>All life history elements remain unobserved.</p></tp:treatment-sec><tp:treatment-sec><!--Section generated to contain objects referenced in tp:taxon-treatment.--><fig id="F124" position="float" orientation="portrait"><label>Figure 124.</label><caption><p><italic><tp:taxon-name>Arenivaga paradoxa</tp:taxon-name></italic>, genitalia: a) right dorsal phallomere <bold>b</bold> right ventral phallomere <bold>c</bold> small central sclerite <bold>d</bold> genital hook <bold>e</bold> left phallomere. Arrow(s) indicate diagnostic characters (see text).</p></caption><graphic xmlns:xlink="http://www.w3.org/1999/xlink" xlink:href="ZooKeys-384-001-g124.jpg" position="float" orientation="portrait" xlink:type="simple"/></fig></tp:treatment-sec></tp:taxon-treatment>
