# Supplementary material for: A revision of the genus Arenivaga (Rehn) (Blattodea, Corydiidae), with descriptions of new species and key to the males of the genus
Source: Zookeys. 2014 Feb 26;(384):1–256. doi: 10.3897/zookeys.384.6197 (PMC3950428; doi:10.3897/zookeys.384.6197)
Supplement: XML Treatment for Arenivaga floridensis [file zookeys.384.6197-treatment16.xml]

<!DOCTYPE tp:taxon-treatment
  PUBLIC "-//TaxonX//DTD Taxonomic Treatment Publishing DTD v0 20100105//EN" "tax-treatment-NSO.dtd">
<tp:taxon-treatment xmlns:tp="http://www.plazi.org/taxpub"><tp:treatment-meta><mixed-citation publication-type="journal"><person-group><name><surname>Hopkins</surname><given-names>Heidi</given-names></name></person-group><article-title>A revision of the genus <italic>Arenivaga</italic> (Rehn) (Blattodea, Corydiidae), with descriptions of new species and key to the males of the genus</article-title><source>Zookeys</source><day>26</day><month>2</month><year>2014</year><volume>2014</volume><issue>384</issue><fpage>1</fpage><lpage>256</lpage><pub-id pub-id-type="doi">10.3897/zookeys.384.6197</pub-id></mixed-citation></tp:treatment-meta><tp:nomenclature><tp:taxon-name>
                            <tp:taxon-name-part taxon-name-part-type="genus">Arenivaga</tp:taxon-name-part>
                            <tp:taxon-name-part taxon-name-part-type="species">floridensis</tp:taxon-name-part>
                            <object-id xmlns:xlink="http://www.w3.org/1999/xlink" xlink:type="simple">http://species-id.net/wiki/Arenivaga_floridensis</object-id>
                        </tp:taxon-name><tp:taxon-authority>Caudell</tp:taxon-authority><xref ref-type="fig" rid="F54">Figures 54</xref><xref ref-type="fig" rid="F55">–</xref><xref ref-type="fig" rid="F56">56</xref><tp:nomenclature-citation-list><tp:nomenclature-citation><tp:taxon-name>Arenivaga floridensis</tp:taxon-name><comment> Caudell 1918, Proceedings of the Entomological Society of Washington, 20(7), pp. 156–157.</comment></tp:nomenclature-citation><tp:nomenclature-citation><tp:taxon-name>Arenivaga floridensis</tp:taxon-name><comment> Caudell 1920, Hebard, Transactions of the American Entomological Society, 46(2), pp. 197–217.</comment></tp:nomenclature-citation><!--PageBreak--></tp:nomenclature-citation-list></tp:nomenclature><tp:treatment-sec sec-type="Material examined"><title>Material examined</title><p><bold>(44).</bold> USA: FL, Polk Co., Auburndale, Lake Blue Scrub, 4/8/2009, P. Skelley, (1, FSCA); FL, Polk Co., Tiger Creek Preserve, 2.5 mi. SE Babson Park, 5/18-19/2006, Skelley and Almquist, sand sifts (2, FSCA); FL, Marion Co., Juniper Spring SP, 5/19/1990, P. Skelley, light (1, FSCA); FL, Levy Co.,. 25 mi. SW of Alachua Co. line, 6/28/1992, L.R.Davis Jr., (5, FSCA); FL, Volusia Co., in malt trap (1, FSCA); FL, Hillsborough Co., USF campus, 6/29/1972, (1, FSCA); FL, Putnam Co., Interlachen, 6/26/1992, L.R.Davis Jr., leg removed for DNA analysis T.Lamb X-2006 (1, FSCA); FL, Hillsborough Co., Vestavia Apts., 4/4/1977, Boyd, <tp:taxon-name>Blattidae</tp:taxon-name> (1, FSCA); FL, Alachua Co., 6/2/1986, E.G.Farnworth, (1, FSCA); FL, Levy Co.,. 25 mi. SW of Alachua Co. line on Rt. 24, 7/17/1993, L.R.Davis Jr., (1, UCRC); FL, Hillsborough Co., USF, Tampa, 6/6/1972, (1, FSCA); FL, Hillsborough Co., N. Tampa, 7/29/1972, (1, FSCA); FL, Levy Co., 3.9 mi. SW Archer, 4/1-7/1991, P. Skelley, pawpaw bloom (1, FSCA); FL, Highlands Co., Archbold Biol. Station, 3/22/1969, L.L.Pechuman, (1, CUIC); FL, Highlands Co., Archbold Biol. Station, 6/3/1966, R.G.Beard, (1, CUIC); FL, Highlands Co., Archbold Biol. Station, Lake Placid, 3/27-30/1959, J.G.Francelemont, (3, CUIC); FL, Highlands Co., Archbold Biol. Station, 3/27/1967, R.G.Beard, at 15 watt UV light (1, CUIC); FL, Highlands Co., Lake Placid, 7/13/1948, B.W.Crowder, (5, SEMC); FL, Lake Co., Ocala NF, 3/16/1956, Howden and Howell, (1, FSCA); FL, Highlands Co., 3/31/1961, J.C.Hanlon, in blacklight trap (1, FSCA); FL, Highlands Co., Archbold Biol. Station, 8 mi. S Lake Placid, 4/3/1974, G.C.Eickwort, (1, CUIC); FL, Tarpon Springs, 7/18/1983, Konger, (1, FSCA); FL, Orange Co., Orlando, 5/31/1924, F.W.Walker, (1, ANSP); FL, Co., Lakeland, 5/4/1912, W.T.Davis, genitalia figured H1920 (1, ANSP); FL, Highlands Co., Archbold Biol. Station, 2/14/1951, floridensis (1, USNM); FL, Orange Co., Orlando, 5/31/1924, F.W.Walker, (1, USNM); FL, Polk Co., Lake Streaty, 8/10/1938, T32S,R27E,Sec25 110/111, Hubbell and Friauf, (2, USNM); FL, Highlands Co., Archbold Biol. Station, Lake Placid, 2/2/1959, S.W.Frost, (1, USNM); FL, Clay Co., Gold Head Branch SP, 3/31/1956, T.H.Hubbell, (1, USUSNM); FL, Clay Co., Gold Head Branch SP, 5/6/1954, L.H.Krombein, (1, USNM); FL, Orange Co., Orlando, 5/10/1924, F.W.Walker, (1, UMMZ); FL, Levy Co.,. 2 mi SW Alachua County Line, Rt. 24, 6/6/1977, LR Davis, Jr., (1, FSCA). Determiner label <italic><tp:taxon-name>Arenivaga floridensis</tp:taxon-name></italic> Hopkins 2011” [white label with black border].</p></tp:treatment-sec><tp:treatment-sec sec-type="Distribution"><title>Distribution.</title><p>This species is found in central Florida. See <xref ref-type="fig" rid="F56">Figure 56</xref>.</p></tp:treatment-sec><tp:treatment-sec sec-type="Diagnosis"><title>Diagnosis.</title><p><italic><tp:taxon-name>Arenivaga floridensis</tp:taxon-name></italic> may be diagnosed by its locality or by the medially projecting knob by the posterior end of the point of articulation between the two right phallomeres. See <xref ref-type="fig" rid="F55">Fig. 55</xref>.</p></tp:treatment-sec><tp:treatment-sec sec-type="Description"><title>Description.</title><p><bold>Male. NB: Holotype is half spread therefore GW is estimated.</bold> <italic>Measurements</italic>. Holotype TL = 17.4 mm, GW = 9.0 mm, PW = 6.71 mm, PL = 4.26 mm, TL/GW = 1.93, PL/PW = 0.63. EW = 0.50 mm; OW = 0.55 mm. Among paratypes range of TL 13.8–20.7 mm; range of GW 7.7–10.7 mm; range of PW 5.43–7.24 mm; range of PL 3.82–4.69 mm.</p><!--PageBreak--><p><italic>Head</italic>. Two ocelli large, ovoid and protruding (0.40 × 0.30 mm); vertex dark brown, with small ridges between apices of eyes and scattered short setae; interocellar space concave, dark brown. Frons medium brown fading posteriorly to light brown, tectiform, concave; bound on either side by ridges extending from inner apex of ocelli outwards to lateral edges of clypeus; scattered long setae on ridges. Anterior portion of frons light brown with medium brown maculations, bulbous; clypeal suture demarcates light brown anteclypeus. See <xref ref-type="fig" rid="F54">Fig. 54d</xref>.</p><p><italic>Pronotum</italic>. Pronotum translucent waxy beige. Variable length orange-brown setae along anterior margin; dorsal surface of pronotum covered with short orange-brown setae; pronotal pattern “panther face” dark brown, with small to extensive aura depending on specimen; discernibility of detail variable but generally poor. See <xref ref-type="fig" rid="F54">Fig. 54c</xref>.</p><p><italic>Body</italic>. Wing brace present. Legs and body medium orange-brown; subgenital plate symmetrical with posterior edge emarginated, rounded apices. See <xref ref-type="fig" rid="F54">Fig. 54b</xref>.</p><p><italic>Forewings</italic>. Wings extended beyond abdominal apex (up to ~30% of total wing length); color uniform dark brown depending on specimen; surface opaque and matte, or with faint sheen on many specimens. See <xref ref-type="fig" rid="F54">Fig. 54a</xref>.</p><!--PageBreak--><!--PageBreak--><p><italic>Genitalia</italic>. Right dorsal phallomere composed of bulbous lightly sclerotized hook-shaped lobe, articulated with right ventral phallomere on lateral side; central field lightly sclerotized; medial margin sclerotized, heavily toothed, curving ventrally at anterior end. Small central sclerite finely punctate, concave, with shagreened bulge along ventral edge. Right ventral phallomere extends from articulation into smooth flattened posteriorly projecting lobe with anteriorly projecting spine on medial edge; after ridge and moderate gap, rounded concave smooth flange. Folded anterior portion of left phallomere wide, setose, otherwise unmodified. Genital hook with pointed head with dimple along extension to a moderate hook. See <xref ref-type="fig" rid="F55">Fig. 55</xref>.</p><fig id="F54" position="float" orientation="portrait"><label>Figure 54.</label><caption><p><italic><tp:taxon-name>Arenivaga floridensis</tp:taxon-name></italic>, <bold>a</bold> dorsal habitus <bold>b</bold> ventral habitus <bold>c</bold> pronotum <bold>d</bold> head.</p></caption><graphic xmlns:xlink="http://www.w3.org/1999/xlink" xlink:href="ZooKeys-384-001-g054.jpg" position="float" orientation="portrait" xlink:type="simple"/></fig><fig id="F55" position="float" orientation="portrait"><label>Figure 55.</label><caption><p><italic><tp:taxon-name>Arenivaga floridensis</tp:taxon-name></italic>, genitalia: <bold>a</bold> right dorsal phallomere <bold>b</bold> right ventral phallomere <bold>c</bold> small central sclerite <bold>d</bold> genital hook. Arrow(s) indicate diagnostic characters (see text).</p></caption><graphic xmlns:xlink="http://www.w3.org/1999/xlink" xlink:href="ZooKeys-384-001-g055.jpg" position="float" orientation="portrait" xlink:type="simple"/></fig><fig id="F56" position="float" orientation="portrait"><label>Figure 56.</label><caption><p><italic><tp:taxon-name>Arenivaga floridensis</tp:taxon-name></italic>, distribution.</p></caption><graphic xmlns:xlink="http://www.w3.org/1999/xlink" xlink:href="ZooKeys-384-001-g056.jpg" position="float" orientation="portrait" xlink:type="simple"/></fig></tp:treatment-sec><tp:treatment-sec sec-type="Habitat and natural history"><title>Habitat and natural history.</title><p>All life history elements remain unobserved.</p></tp:treatment-sec></tp:taxon-treatment>
