# Supplementary material for: A revision of the genus Arenivaga (Rehn) (Blattodea, Corydiidae), with descriptions of new species and key to the males of the genus
Source: Zookeys. 2014 Feb 26;(384):1–256. doi: 10.3897/zookeys.384.6197 (PMC3950428; doi:10.3897/zookeys.384.6197)
Supplement: XML Treatment for Arenivaga florilega [file zookeys.384.6197-treatment17.xml]

<!DOCTYPE tp:taxon-treatment
  PUBLIC "-//TaxonX//DTD Taxonomic Treatment Publishing DTD v0 20100105//EN" "tax-treatment-NSO.dtd">
<tp:taxon-treatment xmlns:tp="http://www.plazi.org/taxpub"><tp:treatment-meta><mixed-citation publication-type="journal"><person-group><name><surname>Hopkins</surname><given-names>Heidi</given-names></name></person-group><article-title>A revision of the genus <italic>Arenivaga</italic> (Rehn) (Blattodea, Corydiidae), with descriptions of new species and key to the males of the genus</article-title><source>Zookeys</source><day>26</day><month>2</month><year>2014</year><volume>2014</volume><issue>384</issue><fpage>1</fpage><lpage>256</lpage><pub-id pub-id-type="doi">10.3897/zookeys.384.6197</pub-id></mixed-citation></tp:treatment-meta><tp:nomenclature><tp:taxon-name>
                            <tp:taxon-name-part taxon-name-part-type="genus">Arenivaga</tp:taxon-name-part>
                            <tp:taxon-name-part taxon-name-part-type="species">florilega</tp:taxon-name-part>
                            <object-id xmlns:xlink="http://www.w3.org/1999/xlink" content-type="zoobank" xlink:type="simple">http://zoobank.org/6686685E-AA73-42D2-9D9B-F974A5DB8016</object-id>
                            <object-id xmlns:xlink="http://www.w3.org/1999/xlink" xlink:type="simple">http://species-id.net/wiki/Arenivaga_florilega</object-id>
                        </tp:taxon-name><tp:taxon-status xmlns:xlink="http://www.w3.org/1999/xlink" xlink:type="simple">sp. n.</tp:taxon-status><xref ref-type="fig" rid="F57">Figures 57</xref><xref ref-type="fig" rid="F58">–</xref><xref ref-type="fig" rid="F59">59</xref></tp:nomenclature><tp:treatment-sec sec-type="Type locality"><title>Type locality.</title><p>MEXICO, Hidalgo, Zimapan.</p></tp:treatment-sec><tp:treatment-sec sec-type="Material examined"><title>Material examined.</title><p>Holotype: ♂ in EMEC labeled “Zimapan Hdgo. Mex. VI-11-14-51, on fls. of Eysenhardtia polystachya (Ort.), P.D.Hurd Collector” “HOLOTYPE <italic><tp:taxon-name>Arenivaga florilega</tp:taxon-name></italic> Hopkins, 2012” [red label with black border].</p><p>Paratypes: None at this time.</p></tp:treatment-sec><tp:treatment-sec sec-type="Etymology"><title>Etymology.</title><p>The name is an adjective in the nominative singular. This species is named from the Latin meaning flower gathering because the only known specimen was collected off the flowers of <italic><tp:taxon-name>Eysenhardtia polystachya</tp:taxon-name></italic>.</p></tp:treatment-sec><tp:treatment-sec sec-type="Distribution"><title>Distribution.</title><p>This species is known only from the type locality. See <xref ref-type="fig" rid="F59">Fig. 59</xref>.</p></tp:treatment-sec><tp:treatment-sec sec-type="Diagnosis"><title>Diagnosis.</title><p><italic><tp:taxon-name>Arenivaga florilega</tp:taxon-name></italic> may be confused with <italic><tp:taxon-name>Arenivaga galeana</tp:taxon-name></italic> but may be distinguished by the almost complete lack of sculpturing or sclerotization on the right dorsal phallomere, the posteriorly projecting lobe on the right ventral phallomere, and a round curved genital hook. See <xref ref-type="fig" rid="F58">Figs 58</xref> and <xref ref-type="fig" rid="F64">64</xref>.</p></tp:treatment-sec><tp:treatment-sec sec-type="Description"><title>Description.</title><p><bold>Male.</bold> <italic>Measurements</italic>. Holotype TL = 19.7 mm, GW = 9.5 mm, PW = 5.37 mm, PL = 3.98 mm, TL/GW = 2.07, PL/PW = 0.74. EW = 0.15 mm; OW = 0.40 mm.</p><p><italic>Head</italic>. Two ocelli large, ovoid and protruding (0.40 × 0.25 mm); vertex dark brown, with small ridges between apices of eyes and extending onto ocellar tubercles; interocellar space concave, dark brown. Frons dark medium brown; posterior concave; anterior portion of frons bulbous but much less so than in most species, dark medium brown; light brown anteclypeus. See <xref ref-type="fig" rid="F57">Fig. 57d</xref>.</p><p><italic>Pronotum</italic>. Pronotum translucent waxy light brown; dorsal surface of pronotum with dense orange-brown setae that are longer and thicker laterally; pronotal pattern dark orange-brown “panther face”, impressed; slight aura. See <xref ref-type="fig" rid="F57">Fig. 57c</xref>.</p><p><italic>Body</italic>. Wing brace absent. Two tarsal claws present. Legs and body medium brown; subgenital plate orange-brown; strongly asymmetrical with posterior edge only slightly emarginated and rounded apices. See <xref ref-type="fig" rid="F57">Fig. 57b</xref>.</p><!--PageBreak--><p><italic>Forewings</italic>. Wings extended beyond abdominal apex; light brown with sparse medium brown blotches; surface translucent with mild sheen. See <xref ref-type="fig" rid="F57">Fig. 57a</xref>.</p><p><italic>Genitalia</italic>. Right dorsal phallomere composed of lightly sclerotized, narrow, bulbous lobe, articulated with right ventral phallomere on lateral side; central field lightly sclerotized, cupped; with narrow medial edge more sclerotized, punctate, ending anteriorly in small shagreened flange. Small central sclerite lightly sclerotized, finely punctate, concave with two punctate lobes wrapping anteriorly around shagreened flange of right dorsal phallomere, posterior end connecting with dorsal side of right dorsal phallomere. Articulation between right phallomeres deep, concave and setose, with shagreened border adjacent to dorsal phallomere and smooth border adjacent to ventral phallomere. Right ventral phallomere consists of large punctate flattened medially projecting lobe; becoming wider and more sclerotized anteriorly; anteriorly narrow gap followed by wide shagreened flange. Folded anterior portion of left phallomere wide, setose, otherwise unmodified. Genital hook widely curved to sharp point; arm robust and straight. See <xref ref-type="fig" rid="F58">Fig. 58</xref>.</p><fig id="F57" position="float" orientation="portrait"><label>Figure 57.</label><caption><p><italic><tp:taxon-name>Arenivaga florilega</tp:taxon-name></italic>, <bold>a</bold> dorsal habitus <bold>b</bold> ventral habitus <bold>c</bold> pronotum <bold>d</bold> head.</p></caption><graphic xmlns:xlink="http://www.w3.org/1999/xlink" xlink:href="ZooKeys-384-001-g057.jpg" position="float" orientation="portrait" xlink:type="simple"/></fig><fig id="F58" position="float" orientation="portrait"><label>Figure 58.</label><caption><p><italic><tp:taxon-name>Arenivaga florilega</tp:taxon-name></italic>, genitalia: a) right dorsal phallomere <bold>b</bold> right ventral phallomere <bold>c</bold> small central sclerite <bold>d</bold> genital hook. Arrow(s) indicate diagnostic characters (see text).</p></caption><graphic xmlns:xlink="http://www.w3.org/1999/xlink" xlink:href="ZooKeys-384-001-g058.jpg" position="float" orientation="portrait" xlink:type="simple"/></fig><fig id="F59" position="float" orientation="portrait"><label>Figure 59.</label><caption><p><italic><tp:taxon-name>Arenivaga florilega</tp:taxon-name></italic>, distribution.</p></caption><graphic xmlns:xlink="http://www.w3.org/1999/xlink" xlink:href="ZooKeys-384-001-g059.jpg" position="float" orientation="portrait" xlink:type="simple"/></fig></tp:treatment-sec><tp:treatment-sec sec-type="Habitat and natural history"><title>Habitat and natural history.</title><p>All life history elements remain unobserved.</p></tp:treatment-sec><tp:treatment-sec><!--Section generated to contain objects referenced in tp:taxon-treatment.--><fig id="F64" position="float" orientation="portrait"><label>Figure 64.</label><caption><p><italic><tp:taxon-name>Arenivaga galeana</tp:taxon-name></italic>, genitalia: a) right dorsal phallomere <bold>b</bold> right ventral phallomere <bold>c</bold> small central sclerite <bold>d</bold> genital hook. Arrow(s) indicate diagnostic characters (see text).</p></caption><graphic xmlns:xlink="http://www.w3.org/1999/xlink" xlink:href="ZooKeys-384-001-g064.jpg" position="float" orientation="portrait" xlink:type="simple"/></fig></tp:treatment-sec></tp:taxon-treatment>
