# Supplementary material for: A revision of the genus Arenivaga (Rehn) (Blattodea, Corydiidae), with descriptions of new species and key to the males of the genus
Source: Zookeys. 2014 Feb 26;(384):1–256. doi: 10.3897/zookeys.384.6197 (PMC3950428; doi:10.3897/zookeys.384.6197)
Supplement: XML Treatment for Arenivaga gaiophanes [file zookeys.384.6197-treatment18.xml]

<!DOCTYPE tp:taxon-treatment
  PUBLIC "-//TaxonX//DTD Taxonomic Treatment Publishing DTD v0 20100105//EN" "tax-treatment-NSO.dtd">
<tp:taxon-treatment xmlns:tp="http://www.plazi.org/taxpub"><tp:treatment-meta><mixed-citation publication-type="journal"><person-group><name><surname>Hopkins</surname><given-names>Heidi</given-names></name></person-group><article-title>A revision of the genus <italic>Arenivaga</italic> (Rehn) (Blattodea, Corydiidae), with descriptions of new species and key to the males of the genus</article-title><source>Zookeys</source><day>26</day><month>2</month><year>2014</year><volume>2014</volume><issue>384</issue><fpage>1</fpage><lpage>256</lpage><pub-id pub-id-type="doi">10.3897/zookeys.384.6197</pub-id></mixed-citation></tp:treatment-meta><tp:nomenclature><tp:taxon-name>
                            <tp:taxon-name-part taxon-name-part-type="genus">Arenivaga</tp:taxon-name-part>
                            <tp:taxon-name-part taxon-name-part-type="species">gaiophanes</tp:taxon-name-part>
                            <object-id xmlns:xlink="http://www.w3.org/1999/xlink" content-type="zoobank" xlink:type="simple">http://zoobank.org/6D0A707A-46BA-4AE1-B5EB-98BA4F4A2F56</object-id>
                            <object-id xmlns:xlink="http://www.w3.org/1999/xlink" xlink:type="simple">http://species-id.net/wiki/Arenivaga_gaiophanes</object-id>
                        </tp:taxon-name><tp:taxon-status xmlns:xlink="http://www.w3.org/1999/xlink" xlink:type="simple">sp. n.</tp:taxon-status><xref ref-type="fig" rid="F60">Figures 60</xref><xref ref-type="fig" rid="F61">–</xref><xref ref-type="fig" rid="F62">62</xref></tp:nomenclature><tp:treatment-sec sec-type="Type locality"><title>Type locality.</title><p>USA, California, Riverside Co., Ranchos los Ninos de Luz.</p></tp:treatment-sec><tp:treatment-sec sec-type="Material examined"><title>Material examined.</title><p>Holotype: ♂ in LACM labeled “Riverside Co., Calif. Rancho Los Ninos De Luz, Murrieta Rd., 10 Oct. 71, 600’, J.A.Honey”  “HOLOTYPE <italic><tp:taxon-name>Arenivaga gaiophanes</tp:taxon-name></italic> Hopkins, 2012” [red label with black border].</p><p>Paratypes (25): USA: CA, Riverside Co., Hemet, San Jacinto Rov., 6/14/2003, 33.45.46N 116.53.18W 526 m, GR Ballmer, at MV light, PhotoEloous 327:36,328:1-3 (1, UCRC); CA, Orange Co., Lower San Juan Cpgd., 7/27/1982, CW Melton (2, UCMC); CA, Riverside Co., Bundy Canyon, 9 mi S of Perris, 7/27/1978, 1660 ft., RJ Ford (2, LACM); CA, San Bernardino, Lake Arrowhead, 7/12/1964, EI Schlinger, at white light (1, UCRC); CA, Fallbrook, 7/8/1972, LD Anderson (1, UCRC); CA, Riverside Co., Rancho Los Ninos de Luz, Murrieta Rd., 10/10/1971, 600 ft., JA Honey (2, LACM); CA, Riverside Co., Menifee Valley, 7/4/1976, 33.39.19N 117.12 45W, SI &amp; SL Frommer, at white light (1, UCRC); CA, Riverside Co., Menifee Valley, hills on W end, 8/6/20003, 3.39N, 117.13W, 1800 ft. JD Pinto, at light (1, UCRC); CA, Riverside Co., Riverside, 4/17/1972, BJ Taylor (1, UCRC); CA, Riverside Co., Menifee Valley, 8/20/1976, 33.39.19N 117.12 45W, CL Lacey, genitalia missing (1, UCRC); CA, Riverside Co., Menifee Valley, hills on W end, 6/29/1984, <named-content xmlns:xlink="http://www.w3.org/1999/xlink" content-type="dwc:verbatimCoordinates" xlink:type="simple">33.39N, 117.13W</named-content>, 1800 ft., JD Pinto (1, UCRC); CA, Riverside Co., Menifee Valley, hills on W end, 6/16/1978, <named-content xmlns:xlink="http://www.w3.org/1999/xlink" content-type="dwc:verbatimCoordinates" xlink:type="simple">33.39N, 117.13W</named-content>, 1899 ft., JD Pinto (1, UCRC); CA, Orange Co., San Juan Creek, 9/27/1954, RJ <!--PageBreak--><!--PageBreak--><!--PageBreak--><!--PageBreak--><!--PageBreak-->Ford (3, LACM); CA, Riverside Co., Menifee Valley, hills on W end, 6/1/2001, <named-content xmlns:xlink="http://www.w3.org/1999/xlink" content-type="dwc:verbatimCoordinates" xlink:type="simple">33.39N, 117.13W</named-content>, 1800 ft., JD Pinto (1, UCRC); CA, San Diego Co., Wildcat Canyon near Lakeside, 8/3-28/1962, SC Williams, scorpion pit trap in 1961 chaparral burn area (1, ASUT); CA, Riverside Co., Tenajas Ranger Station, 7/29/1967, JA Honey (2, LACM); CA, Riverside Co., Tenajas Ranger Station, 8/19/1967, JA Honey (1, LACM), CA, Riverside Co., Pinyon Flat Campground, 14 mi SW of Palm Desert on SR74, 7/3-4/2008, JA Cole (1, ANSP), CA, Riverside Co., Pinyon Flat Campground, 14 mi SW of Palm Desert on SR74, 6/28-29/2003, JA Cole (1, ANSP). All paratypes labeled “Paratype <italic><tp:taxon-name>Arenivaga gaiophanes</tp:taxon-name></italic> Hopkins 2012” [blue label with black border].</p></tp:treatment-sec><tp:treatment-sec sec-type="Etymology"><title>Etymology.</title><p>The name is an adjective in the nominative singular. This species is named gaiophanes for its beautiful uniform earth tone coloration, from Greek meaning “earth-colored”.</p></tp:treatment-sec><tp:treatment-sec sec-type="Distribution"><title>Distribution.</title><p>This species is distributed from Lake Arrowhead in the north, to Wildcat Canyon in the south, and from Hemet in the east, to San Juan Creek in the west. See <xref ref-type="fig" rid="F62">Figure 62</xref>.</p></tp:treatment-sec><tp:treatment-sec sec-type="Diagnosis"><title>Diagnosis.</title><p><italic><tp:taxon-name>Arenivaga gaiophanes</tp:taxon-name></italic> sp. n. is slightly smaller than average, warm brown in color with scattered blotches. It can be mistaken phenotypically for <italic><tp:taxon-name>Arenivaga sequoia</tp:taxon-name></italic> but the genitalia are distinct; the medial margin of the right dorsal phallomere is deeply indented in <italic><tp:taxon-name>Arenivaga gaiophanes</tp:taxon-name></italic> but not at all in <italic><tp:taxon-name>Arenivaga sequoia</tp:taxon-name></italic>. See <xref ref-type="fig" rid="F61">Figs 61</xref> and <xref ref-type="fig" rid="F142">142</xref>.</p></tp:treatment-sec><tp:treatment-sec sec-type="Description"><title>Description.</title><p><bold>Male.</bold> <italic>Measurements</italic>. Holotype TL = 19.2 mm, GW = 9.2 mm, PW = 5.22 mm, PL = 3.81 mm, TL/GW = 2.09, PL/PW = 0.73. EW = 0.3 mm; OW = 0.4 mm. Among paratypes range of TL 15.6–19.2 mm; range of GW 7.5–9.2 mm; range of PW 5.02–6.00 mm; range of PL 2.97–4.24 mm.</p><p><italic>Head</italic>. Two ocelli large, ovoid and protruding (0.45 × 0.35 mm); vertex medium brown with small ridges in rays around upper apices of eyes and extending onto ocellar tubercles; interocellar space concave, rugose, medium brown. Posterior frons light brown, concave; anterior frons bulbous with slight central indentation; light brown anteclypeus. See <xref ref-type="fig" rid="F60">Fig. 60d</xref>.</p><p><italic>Pronotum</italic>. Pronotum translucent, waxy beige; dorsal surface of pronotum with short fine brown setae centrally and posteriorly grading to longer, thicker setae laterally and anteriorly; pronotal pattern brown “panther face”; brown maculations scattered across posterior 70% of dorsal surface of pronotum; no aura. See <xref ref-type="fig" rid="F60">Fig. 60c</xref>.</p><p><italic>Body</italic>. Wing brace present. Two tarsal claws present. Legs and body light orange-brown; darker maculation laterally on each sternite; subgenital plate dark orange-brown; strongly asymmetrical with rounded apices. See <xref ref-type="fig" rid="F60">Fig. 60b</xref>.</p><p><italic>Forewings</italic>. Wings extended well beyond abdominal apex (~40% of wing length); color uniform brown, to blotchy brown; surface matte and opaque. See <xref ref-type="fig" rid="F60">Fig. 60a</xref>.</p><!--PageBreak--><p><italic>Genitalia</italic>. Right dorsal phallomere composed of bulbous lightly sclerotized hook-shaped lobe, articulated with right ventral phallomere on lateral side; central field sclerotized; medial margin with deep V-shaped emargination projecting to two broad flat points; entire phallomere shagreened except hook-shaped lobe and anterior point; entire medial margin with short teeth; interior of lateral articulation setose; broad rolled sclerotized lip projecting posteriorly from lateral articulation. Small central sclerite broad, flat and finely punctate with posteriorly projecting, sclerotized lip at anterior end; right ventral phallomere extends from articulation to form rounded shagreened structure with fine corrugations; attached anteriorly is mildly dorsally projecting flanged forked arm, shagreened with roughly toothed edge. Folded anterior portion of left phallomere setose, otherwise unmodified. Genital hook with short extension to pointed head with short hook; arm robust. See <xref ref-type="fig" rid="F61">Fig. 61</xref>.</p><fig id="F60" position="float" orientation="portrait"><label>Figure 60.</label><caption><p><italic><tp:taxon-name>Arenivaga gaiophanes</tp:taxon-name></italic> <bold>a</bold> dorsal habitus <bold>b</bold> ventral habitus <bold>c</bold> pronotum <bold>d</bold> head.</p></caption><graphic xmlns:xlink="http://www.w3.org/1999/xlink" xlink:href="ZooKeys-384-001-g060.jpg" position="float" orientation="portrait" xlink:type="simple"/></fig><fig id="F61" position="float" orientation="portrait"><label>Figure 61.</label><caption><p><italic><tp:taxon-name>Arenivaga gaiophanes</tp:taxon-name></italic>, genitalia: a) right dorsal phallomere <bold>b</bold> right ventral phallomere <bold>c</bold> small central sclerite <bold>d</bold> genital hook. Arrow(s) indicate diagnostic characters (see text).</p></caption><graphic xmlns:xlink="http://www.w3.org/1999/xlink" xlink:href="ZooKeys-384-001-g061.jpg" position="float" orientation="portrait" xlink:type="simple"/></fig><fig id="F62" position="float" orientation="portrait"><label>Figure 62.</label><caption><p><italic><tp:taxon-name>Arenivaga gaiophanes</tp:taxon-name></italic>, distribution.</p></caption><graphic xmlns:xlink="http://www.w3.org/1999/xlink" xlink:href="ZooKeys-384-001-g062.jpg" position="float" orientation="portrait" xlink:type="simple"/></fig></tp:treatment-sec><tp:treatment-sec sec-type="Habitat and natural history"><title>Habitat and natural history.</title><p>This species occurs in hilly or mountainous habitat. All other life history elements remain unobserved.</p></tp:treatment-sec><tp:treatment-sec><!--Section generated to contain objects referenced in tp:taxon-treatment.--><fig id="F142" position="float" orientation="portrait"><label>Figure 142.</label><caption><p><italic><tp:taxon-name>Arenivaga sequoia</tp:taxon-name></italic>, genitalia: a) right dorsal phallomere <bold>b</bold> right ventral phallomere <bold>c</bold> small central sclerite <bold>d</bold> genital hook. Arrow(s) indicate diagnostic characters (see text).</p></caption><graphic xmlns:xlink="http://www.w3.org/1999/xlink" xlink:href="ZooKeys-384-001-g142.jpg" position="float" orientation="portrait" xlink:type="simple"/></fig></tp:treatment-sec></tp:taxon-treatment>
