# Supplementary material for: A revision of the genus Arenivaga (Rehn) (Blattodea, Corydiidae), with descriptions of new species and key to the males of the genus
Source: Zookeys. 2014 Feb 26;(384):1–256. doi: 10.3897/zookeys.384.6197 (PMC3950428; doi:10.3897/zookeys.384.6197)
Supplement: XML Treatment for Arenivaga galeana [file zookeys.384.6197-treatment19.xml]

<!DOCTYPE tp:taxon-treatment
  PUBLIC "-//TaxonX//DTD Taxonomic Treatment Publishing DTD v0 20100105//EN" "tax-treatment-NSO.dtd">
<tp:taxon-treatment xmlns:tp="http://www.plazi.org/taxpub"><tp:treatment-meta><mixed-citation publication-type="journal"><person-group><name><surname>Hopkins</surname><given-names>Heidi</given-names></name></person-group><article-title>A revision of the genus <italic>Arenivaga</italic> (Rehn) (Blattodea, Corydiidae), with descriptions of new species and key to the males of the genus</article-title><source>Zookeys</source><day>26</day><month>2</month><year>2014</year><volume>2014</volume><issue>384</issue><fpage>1</fpage><lpage>256</lpage><pub-id pub-id-type="doi">10.3897/zookeys.384.6197</pub-id></mixed-citation></tp:treatment-meta><tp:nomenclature><tp:taxon-name>
                            <tp:taxon-name-part taxon-name-part-type="genus">Arenivaga</tp:taxon-name-part>
                            <tp:taxon-name-part taxon-name-part-type="species">galeana</tp:taxon-name-part>
                            <object-id xmlns:xlink="http://www.w3.org/1999/xlink" content-type="zoobank" xlink:type="simple">http://zoobank.org/6F2CBB4C-2342-42B3-9F5B-2629FF170642</object-id>
                            <object-id xmlns:xlink="http://www.w3.org/1999/xlink" xlink:type="simple">http://species-id.net/wiki/Arenivaga_galeana</object-id>
                        </tp:taxon-name><tp:taxon-status xmlns:xlink="http://www.w3.org/1999/xlink" xlink:type="simple">sp. n.</tp:taxon-status><xref ref-type="fig" rid="F63">Figures 63</xref><xref ref-type="fig" rid="F64">–</xref><xref ref-type="fig" rid="F65">65</xref></tp:nomenclature><tp:treatment-sec sec-type="Type locality"><title>Type locality.</title><p>MEXICO, Nuevo Leon, 3 mi E Galeana.</p></tp:treatment-sec><tp:treatment-sec sec-type="Material examined"><title>Material examined.</title><p>Holotype: ♂ in USNM labeled “MEXICO: 3 mi. E. Galeana, N.L. 5000’, Aug. 7–9, 1963, Duckworth &amp; Davis” “HOLOTYPE <italic><tp:taxon-name>Arenivaga galeana</tp:taxon-name></italic> Hopkins, 2012” [red label with black border].</p><p>Paratypes (11): MEXICO: Nuevo Leon, 6.4 km W Iturbide, 7/16/1979, <named-content xmlns:xlink="http://www.w3.org/1999/xlink" content-type="dwc:verbatimCoordinates" xlink:type="simple">24.44N, 99.56W</named-content>, 1800 m, DC Darling (1, CUIC); Nuevo Leon, 3 mi. E of Galeana, 8/7-9/1963, 5000 ft., Duckworth &amp; Davis (8, USNM); El Salto Falls 26 mi. W of Antiguo Morelos, Tamps., 7/11-14/1963, 2000 ft., Duckworth &amp; Davis (2, [one missing label] USNM). All paratypes labeled “Paratype <italic><tp:taxon-name>Arenivaga galeana</tp:taxon-name></italic> Hopkins 2012” [blue label with black border].</p></tp:treatment-sec><tp:treatment-sec sec-type="Etymology"><title>Etymology.</title><p>The name is a noun in the genive case. This species is named for the Mexican town near where the majority of specimens originate, Galeana.</p></tp:treatment-sec><tp:treatment-sec sec-type="Distribution"><title>Distribution.</title><p>This species occurs in the Sierra Madre Oriental mountains of eastern Mexico. See <xref ref-type="fig" rid="F65">Fig. 65</xref>.</p></tp:treatment-sec><tp:treatment-sec sec-type="Diagnosis"><title>Diagnosis.</title><p><italic><tp:taxon-name>Arenivaga galeana</tp:taxon-name></italic> may be confused with <italic><tp:taxon-name>Arenivaga florilega</tp:taxon-name></italic> but may be distinguished by the right ventral phallomere which does not have a flattened, posteriorly projecting lobe as it does in <italic><tp:taxon-name>Arenivaga florilega</tp:taxon-name></italic>. Also the genital hook is the typical angular sort, not a sweeping curve as in <italic><tp:taxon-name>Arenivaga florilega</tp:taxon-name></italic>. See <xref ref-type="fig" rid="F64">Figs 64</xref> and <xref ref-type="fig" rid="F58">58</xref>.</p></tp:treatment-sec><tp:treatment-sec sec-type="Description"><title>Description.</title><p><bold>Male.</bold> <italic>Measurements</italic>. Holotype TL = 22.3 mm, GW = 9.8 mm, PW = 5.84 mm, PL = 3.79 mm, TL/GW = 2.28, PL/PW = 0.65. EW = 0.25 mm; OW = 0.40 mm. Among paratypes range of TL 19.6–23.5 mm; range of GW 8.4–9.8 mm; range of PW 5.38–6.22 mm; range of PL 3.73–4.33 mm.</p><p><italic>Head</italic>. Two ocelli large, ovoid and protruding (0.50 × 0.30 mm); vertex dark brown, with small ridges between apices of eyes and extending onto ocellar tubercles; interocellar space concave, dark brown. Frons dark brown; posterior concave; anterior portion of frons slightly bulbous, anterior margin with medial point, medium brown; light brown anteclypeus. See <xref ref-type="fig" rid="F63">Fig. 63d</xref>.</p><!--PageBreak--><!--PageBreak--><!--PageBreak--><p><italic>Pronotum</italic>. Pronotum translucent waxy beige; dorsal surface of pronotum with short orange-brown setae that are longer and thicker laterally; pronotal pattern dark orange-brown “panther face”, impressed, with medium orange-brown aura. See <xref ref-type="fig" rid="F63">Fig. 63c</xref>.</p><p><italic>Body</italic>. Wing brace absent. Two tarsal claws present. Legs and body light brown; subgenital plate dark orange-brown; strongly asymmetrical with rounded apices. See <xref ref-type="fig" rid="F63">Fig. 63b</xref>.</p><p><italic>Forewings</italic>. Wings extended beyond abdominal apex (up to 40% of total wing length); blotchy medium brown; surface translucent with mild sheen. See <xref ref-type="fig" rid="F63">Fig. 63a</xref>.</p><p><italic>Genitalia</italic>. Right dorsal phallomere composed of lightly sclerotized, bulbous lobe, articulated with right ventral phallomere on lateral side; central field lightly sclerotized, cupped; with narrow medial edge more sclerotized, punctate, ending anteriorly in small shagreened knob. Small central sclerite lightly sclerotized, finely punctate, concave with two punctate lobes wrapping anteriorly around shagreened knob of right dorsal phallomere, posterior end connecting with dorsal side of right dorsal phallomere. Articulation between right phallomeres deep, concave and setose, with shagreened border adjacent to dorsal phallomere and faint smooth border adjacent to ventral phallomere; shagreened border coming to posteriorly projecting pointed extension. Right ventral phallomere consists of large punctate flattened medially projecting lobe with central indentation; becoming wider and more sclerotized anteriorly; anteriorly wide gap followed by wide shagreened flange with slight central concavity. Folded anterior portion of left phallomere wide, setose, enclosed at both ends with indentation at medial end, otherwise unmodified. Genital hook with short extension to pointed head and short hook; arm robust. See <xref ref-type="fig" rid="F64">Fig. 64</xref>.</p><fig id="F63" position="float" orientation="portrait"><label>Figure 63.</label><caption><p><italic><tp:taxon-name>Arenivaga galeana</tp:taxon-name></italic> <bold>a</bold> dorsal habitus <bold>b</bold> ventral habitus <bold>c</bold> pronotum <bold>d</bold> head.</p></caption><graphic xmlns:xlink="http://www.w3.org/1999/xlink" xlink:href="ZooKeys-384-001-g063.jpg" position="float" orientation="portrait" xlink:type="simple"/></fig><fig id="F64" position="float" orientation="portrait"><label>Figure 64.</label><caption><p><italic><tp:taxon-name>Arenivaga galeana</tp:taxon-name></italic>, genitalia: a) right dorsal phallomere <bold>b</bold> right ventral phallomere <bold>c</bold> small central sclerite <bold>d</bold> genital hook. Arrow(s) indicate diagnostic characters (see text).</p></caption><graphic xmlns:xlink="http://www.w3.org/1999/xlink" xlink:href="ZooKeys-384-001-g064.jpg" position="float" orientation="portrait" xlink:type="simple"/></fig><fig id="F65" position="float" orientation="portrait"><label>Figure 65.</label><caption><p><italic><tp:taxon-name>Arenivaga galeana</tp:taxon-name></italic>, distribution.</p></caption><graphic xmlns:xlink="http://www.w3.org/1999/xlink" xlink:href="ZooKeys-384-001-g065.jpg" position="float" orientation="portrait" xlink:type="simple"/></fig></tp:treatment-sec><tp:treatment-sec sec-type="Habitat and natural history"><title>Habitat and natural history.</title><p>All life history elements remain unobserved.</p></tp:treatment-sec><tp:treatment-sec><!--Section generated to contain objects referenced in tp:taxon-treatment.--><fig id="F58" position="float" orientation="portrait"><label>Figure 58.</label><caption><p><italic><tp:taxon-name>Arenivaga florilega</tp:taxon-name></italic>, genitalia: a) right dorsal phallomere <bold>b</bold> right ventral phallomere <bold>c</bold> small central sclerite <bold>d</bold> genital hook. Arrow(s) indicate diagnostic characters (see text).</p></caption><graphic xmlns:xlink="http://www.w3.org/1999/xlink" xlink:href="ZooKeys-384-001-g058.jpg" position="float" orientation="portrait" xlink:type="simple"/></fig></tp:treatment-sec></tp:taxon-treatment>
