# Supplementary material for: A revision of the genus Arenivaga (Rehn) (Blattodea, Corydiidae), with descriptions of new species and key to the males of the genus
Source: Zookeys. 2014 Feb 26;(384):1–256. doi: 10.3897/zookeys.384.6197 (PMC3950428; doi:10.3897/zookeys.384.6197)
Supplement: XML Treatment for Arenivaga genitalis [file zookeys.384.6197-treatment20.xml]

<!DOCTYPE tp:taxon-treatment
  PUBLIC "-//TaxonX//DTD Taxonomic Treatment Publishing DTD v0 20100105//EN" "tax-treatment-NSO.dtd">
<tp:taxon-treatment xmlns:tp="http://www.plazi.org/taxpub"><tp:treatment-meta><mixed-citation publication-type="journal"><person-group><name><surname>Hopkins</surname><given-names>Heidi</given-names></name></person-group><article-title>A revision of the genus <italic>Arenivaga</italic> (Rehn) (Blattodea, Corydiidae), with descriptions of new species and key to the males of the genus</article-title><source>Zookeys</source><day>26</day><month>2</month><year>2014</year><volume>2014</volume><issue>384</issue><fpage>1</fpage><lpage>256</lpage><pub-id pub-id-type="doi">10.3897/zookeys.384.6197</pub-id></mixed-citation></tp:treatment-meta><tp:nomenclature><tp:taxon-name>
                            <tp:taxon-name-part taxon-name-part-type="genus">Arenivaga</tp:taxon-name-part>
                            <tp:taxon-name-part taxon-name-part-type="species">genitalis</tp:taxon-name-part>
                            <object-id xmlns:xlink="http://www.w3.org/1999/xlink" xlink:type="simple">http://species-id.net/wiki/Arenivaga_genitalis</object-id>
                        </tp:taxon-name><tp:taxon-authority>Caudell</tp:taxon-authority><xref ref-type="fig" rid="F66">Figures 66</xref><xref ref-type="fig" rid="F67">–</xref><xref ref-type="fig" rid="F68">68</xref><tp:nomenclature-citation-list><tp:nomenclature-citation><tp:taxon-name>Arenivaga genitalis</tp:taxon-name><comment> Caudell 1918, Proceedings of the Entomological Society of Washington, 20(7), pp. 154-156.</comment></tp:nomenclature-citation><tp:nomenclature-citation><tp:taxon-name>Arenivaga genitalis</tp:taxon-name><comment> Caudell 1920, Hebard, Transactions of the American Entomological Society, 46(2), pp. 197-217.</comment></tp:nomenclature-citation></tp:nomenclature-citation-list></tp:nomenclature><tp:treatment-sec sec-type="Material examined"><title>Material examined</title><p><bold>(343).</bold> USA: AZ, Pima Co., Lowell Ranger Sta., 7/6-20/1916, <named-content xmlns:xlink="http://www.w3.org/1999/xlink" content-type="dwc:verbatimCoordinates" xlink:type="simple">32.18.5N, 110.49W</named-content>, 2000’, 1:share with Clark and ANSP,1: <!--PageBreak--><!--PageBreak--><!--PageBreak--><!--PageBreak--><!--PageBreak--><!--PageBreak--><!--PageBreak--><italic><tp:taxon-name>Arenivaga genitalis</tp:taxon-name></italic> Caud., Figured H 1920 (2, ANSP); AZ, Pinal Co., Florence, 7/17/1903, C.R.Biederman, (6, ANSP); AZ, Maricopa Co., Phoenix, _8/23/1966, R.S.Beal, at light. <italic><tp:taxon-name>Arenivaga</tp:taxon-name></italic> sp. Det. Rentz (1, NAUF); AZ, Pima Co., Redington Rd., 8/9/2003, 32.15.47N 110.39.11W, E.Riley, UV (1, TAMU); AZ, Maricopa Co., Phoenix, 6/9/1904, M.Hebard, <italic><tp:taxon-name>Arenivaga genitalis</tp:taxon-name></italic> Caudell TOPOTYPE (1, ANSP); AZ, Maricopa Co., Phoenix, 7/16-18/????, Wickham, <italic><tp:taxon-name>Arenivaga genitalis</tp:taxon-name></italic> Caudell TOPOTYPE (1, ANSP); AZ, Maricopa Co., Phoenix, 8/1/????, R.E.Kunze, <italic><tp:taxon-name>Arenivaga genitalis</tp:taxon-name></italic> Caudell TOPOTYPE (1, ANSP); AZ, Maricopa Co., Phoenix, 6/7/1904, M.Hebard, <italic><tp:taxon-name>Arenivaga genitalis</tp:taxon-name></italic> Caudell TOPOTYPE, Genitalia figured partially 1917, fully H 1920 (1, ANSP); AZ, Pima Co., Ft. Grant 60 mi. E of Tucson, (1, ANSP); AZ, Maricopa Co., Phoenix, 4/29/1902, Oslar, (1, ANSP); AZ, Maricopa Co., Tempe, 4/26/1902, Oslar, (1, ANSP); AZ, Pinal Co., Florence, 7/10/1903, C.R.Biederman, (1, ANSP); AZ, Pinal Co., Florence, 7/21/1903, C.R.Biederman, (1, ANSP); AZ, Pinal Co., Florence, 7/18/1903, C.R.Biederman, (1, ANSP); AZ, Pima Co., Sabino Canyon, Santa Catalina Mts., 5/9/1916, J.F.Tucker, (1, ANSP); AZ, Pinal Co., Florence, 7/19/1903, C.R.Biederman, (1, ANSP); AZ, Pinal Co., Florence, 6/6/1903, (1, ANSP); AZ, Pima Co., Sabino Canyon, Santa Catalina Mts., 11/2/1916, J.F.Tucker, (1, ANSP); AZ, Pinal Co., Picacho Peak SP, 8/4/1983, C.B.Barr, Collected at light (1, Essig); AZ, Pima Co., Tucson Mountain Park, 4/1/1969, R.E.Beer &amp; party, <italic><tp:taxon-name>Arenivaga</tp:taxon-name></italic> sp. nr. <italic>genitalis</italic> Hebard (2, UK); AZ, Yuma Co., S Luis, 8/11/1940, E.C.Van Dyke, (1, CAS); AZ, Maricopa Co., Phoenix, 8/5/????, R.E.Kunze, Paratype No. 21879 U.S.N.M., <italic><tp:taxon-name>Arenivaga genitalis</tp:taxon-name></italic> Parat. “b” Caud. (1, USNM); AZ, Pima Co., Covered Wells, 4/12/1954, L.M.Martin, (2, LACM); AZ, Pinal Co., Florence, 5/8/1903, (1, ANSP); AZ, Pima Co., Tucson, 6/23/1963, Parker and Stange, (1, FSCA); AZ, Pinal Co., Florence, 5/10/1958, H.Tryon, (1, ASUT); AZ, Pima Co., 7/22/1927, L.D.Anderson, (1, ANSP); AZ, Pima Co., Sabino Canyon, Santa Catalina Mts., 4/26/1916, J.F.Tucker, (1, ANSP); AZ, Pima Co., Sabino Canyon, 7/31/1941, R.H.Beamer, (3, ANSP); AZ, Pima Co., 3/30/1923, O.C.Poling, (1, ANSP); AZ, Pima Co., Ajo, 3/25/1923, O.C.Poling, (1, ANSP); AZ, Pima Co., Sabino Canyon, Santa Catalina Mts., 4/20/1916, J.F.Tucker, (1, ANSP); AZ, Maricopa Co., Phoenix, 4/9/1902, Kunze, (1, ANSP); AZ, Maricopa Co., Phoenix, Oslar, (1, ANSP); AZ, Maricopa Co., Casa Grande, 4/7/1935, A.L.Melander, (1, MCZ); AZ, Maricopa Co., Paloverde, 4/21/1935, F.H.Parker, apacha (3, MCZ); AZ, Maricopa Co., Paloverde, 4/22/1935, F.H.Parker, (1, MCZ); AZ, Maricopa Co., Paloverde, 4/21/1935, F.H.Parker, (1, UCRC); AZ, Pima Co., Base of Tortolita Mts., S side, 6/14/1984, 3000’, R.S.Beal, black light (9, NAUF); AZ, Pima Co., Tucson, 7/12/1937, D.J. &amp; J.N.Knull, 122, genitalia missing (1, OSUC); AZ, Pima Co., Sabino Canyon, Santa Catalina Mts., 7/30/1968, F.Werner, lt. (1, HEH); AZ, Pima Co., Sabino Canyon, Santa Catalina Mts., 5/21/1967, J.Hesselt, lt. (1, HEH); AZ, Gila Co., Gila River 3 mi. SW of Christmas, 6/4/1962, F.Werner, lt. trap, (3, UAIC); AZ, Pima Co., U of AZ campus, Tucson, ?/?/1917, R.Abel, Ent. 101, (1, HEH); AZ, Pima Co., Bear Canyon, Catalina Mts., 5/26/1994, M.Singer, <italic><tp:taxon-name>Arenivaga</tp:taxon-name></italic> sp. Det. B.Mathison (1, UAIC); AZ, Maricopa Co., Salt River at Bush Hwy. Bridge, 5/27/1995, B.C.&amp;W.B.Warner &amp; K.Miller, UV light (7, WB Warner); AZ, Maricopa Co., Coons Bluff on Salt River, 7/29/2010, 33.32.52N 111.38.39W, Bill Warner, UV light (5, WB Warner); AZ, Maricopa Co., Tortilla Flat, 7/15/1975, W.F.Chamberlain, (1, TAMU); AZ, Maricopa Co., 24 mi. N Gila Bend, Gillespie Dam, 7/16/1975, J.D.Pinto, (1, UCRC); AZ, IBP:Santa Rita Desert Site 01, 8/2/1971, Emergence trap SR08,Aregen (1, UAIC); AZ, Pima Co., Santa Rita Mts., 7/23/1978, R.H.Crandall, (1, LACM); AZ, Pima Co., Tucson, 4/22/1958, R.C.Whistler, (1, UAIC); AZ, Pima Co., Tucson, 4/12/1958, J.May, (1, UAIC); AZ, Pima Co., Tucson, 4/26/1958, R.Price, (1, UAIC); AZ, Pima Co., Tucson, 4/8/1958, J.Claney, (1, UAIC); AZ, Pima Co., Tucson, 4/20/1958, H.Nather, (1, UAIC); AZ, Pima Co., Sonoran Desert Museum, 8/5-8/1962, W.L.Nutting, lt. trap, S.Oman (2, UAIC); AZ, Pima Co., Sonoran Desert Museum, 8/1-4/1962, W.L.Nutting, lt.trap, S.Oman (1, UAIC); AZ, Pima Co., Sonoran Desert Museum, 8/9-16/1962, W.L.Nutting, lt.trap, S.Oman (1, UAIC); AZ, Pima Co., Tucson, 8/27/1938, D.J. &amp; J.N.Knull, (1, OSUC); AZ, Pima Co., Tucson, 6/23/1939, D.J. &amp; J.N.Knull, (2, OSUC); AZ, Pima Co., Tucson, 6/8/1937, D.J. &amp; J.N.Knull, (1, OSUC); AZ, Pima Co., Tucson, 8/26/1946, R.H.Crandall, (1, LACM); AZ, Pima Co., Tucson, 7/10/1946, R.H.Crandall, (1, LACM); AZ, Pima Co., Sabino Canyon, Santa Catalina Mts., 7/7/1960, F.Werner &amp; P.H.Johnson, UV light (2, UAIC); AZ, Pima Co., Sabino Canyon, Santa Catalina Mts., 8/1/1962, F.Werner,, UV light (2, UAIC); AZ, Pima Co., Tucson, 7/11/1959, L.B.Koenig, at light (1, FSCA); AZ, Pima Co., Tucson, 5/3/1958, CAWood, (1, UAIC); AZ, Maricopa Co., Gila Bend, 4/7/2008, L.A.Stange, (1, FSCA); AZ, IBP:Silverbell Site, Sect.21, T11S R9E, Invert.plot UA, 7/17/1971, Emergence trap 106 under ceramic (1, UAIC); AZ, Pima Co., Tucson, 7/3/1961, L.B.Koenig, at light (1, UAIC); AZ, Pima Co., Tucson, 6/21/1961, L.B.Koenig, at light (2, UAIC); AZ, Pima Co., W. of Tucson, Tucson Mt. Park, 3/25-27/1986, P.Skelley, light trap (1, FSCA); AZ, Pima Co., Tucson, 5/10/1942, A.L.Melander, (1, UCRC); AZ, Pima Co., Organ Pipe NM, 4/11/1965, G.L.Jensen &amp; W.J.Turner, (1, EMEC); AZ, Pima Co., Organ Pipe NM, 4/11/1947, A.L.Melander, (1, UCRC); AZ, Pima Co., Organ Pipe NM, 4/18/1947, A.L.Melander, (1, UCRC); AZ, Pima Co., Organ Pipe NM, Quitobaquito Oasis, 4/11/1973, S&amp;S Frommer, at white light,7.30pm-8.55pm (1, UCRC); AZ, Pima Co., Organ Pipe NM, 3/10/1984, Olson, (1, UAIC); AZ, Pima Co., Soldier Canyon, 14 km. NE of Tucson, 3/24/1986, 950m, Steiner &amp; Lowry, at black light in Sonoran Desert scrub (1, USNM); AZ, Pima Co., Tucson, 6/12/1948, R.H.Crandall, (1, LACM); AZ, Pima Co., Tucson, 4/23/1958, Bruner, (3, UAIC); AZ, Pima Co., Tucson, 5/3/1958, T.?, (1, UAIC); AZ, Pima Co., Tucson, 5/2/1958, Moore, (1, UAIC); AZ, Pima Co., Tucson, 5/9/1958, Dobson, (1, UAIC); AZ, Pima Co., Tucson, 5/3/1958, Bruner, (1, UAIC); AZ, Pima Co., Tucson, 4/27/1958, Tilt, (1, UAIC); AZ, Pima Co., Tucson, 4/25/1958, R.R.Frost, (1, UAIC); AZ, Pima Co., Tucson, 10/12/1959, G.T.Bottger, blacklight trap (1, UAIC); AZ, Pima Co., Tucson, 4/16/1958, Peltz, (1, UAIC); AZ, Pima Co., Tucson, 4/20/1958, Crisman, (1, UAIC); AZ, Yuma Co., Yuma, 6/1/1937, R.C.,Dickson, (1, UCRiverside); AZ, Yuma Co., Yuma, 7/22/1925, Brooklyn Museum Collection 1929 (2, USNM); AZ, Yuma Co., Yuma, _5/20/1958,,, V.Roth,, at lights (1, UA); AZ, Yuma Co., Yuma, 1/1/1972, S.Kirkpatrick, on brick wall (1, ASUT); AZ, Yuma Co., Roll, 6/29/1939, L.L.Stitt, (1, ASUT); AZ, Maricopa Co., Tempe, 4/3/1972, S.C.Burns, near light (1, ASUT); AZ, Maricopa Co., Tempe, 4/8/1966, F.F.Hasbrouck, reared (1, ASUT); AZ, Maricopa Co., Tempe, 6/27/1964, F.F.Hasbrouck, at light (1, ASUT); AZ, Maricopa Co., Tempe, 6/20/1964, F.F.Hasbrouck, at light (1, ASUT); AZ, Maricopa Co., Mesa, 7/14/1959, S.A.Gorodenski, (1, ASUT); AZ, Maricopa Co., Mesa, Main St. and Recker Rd., 4/25/1966, Brennan, black light (7, ASUT); AZ, Maricopa Co., Ft. McDowell, 4/23/1964, G.McRaven, at light (1, ASUT); AZ, Maricopa Co., Germann and Higley, 5/9/1966, Brennan, black light (1, ASUT); AZ, Maricopa Co., Casa Grande, 4/22/1973, N.Kendle, on car window, <tp:taxon-name>Blattellidae</tp:taxon-name> (1, ASU); AZ, Maricopa Co., Liberty, 2/21/1974, B.Grandy, in house (1, ASUT); AZ, Maricopa Co., Thunderbird Park, 4/27/1979, Wielgus &amp; Hasbrouck, at UVBL (1, ASUT); AZ, Maricopa Co., Tempe, 6/25/1964, F.F.Hasbrouck, at light (1, ASUT); AZ, Maricopa Co., Tempe, 4/24/1974, H.C.Conklin, at light (1, ASUT); AZ, Maricopa Co., Tempe, 10/1/1974, L.Porzer, on ground (1, ASUT); AZ, Pima Co., Tucson, vic. Ina/Oracle, 7/9/1989, W.L.Nutting, pool (2, UAIC); AZ, Pima Co., Tucson, 7/17/1966, M.L.Noller, at light (1, UAIC); AZ, Pima Co., Catalina SP, Santa Catalina Mts., 8/2/1996, Olson, (1, UAIC); AZ, Pima Co., ASDM, Tucson, 4/2/1953, W.W.Larson, light (1, UAIC); AZ, Pima Co., Tucson, 4/10/1969, F.G.Werner, UV trap (3, UAIC); AZ, Pima Co., Tucson, 4/11/1958, J.May, (1, UAIC); AZ, Pima Co., Tucson, 1/10/1969, R.H.Russell, (1, UAIC); AZ, Pima Co., Tucson, 11/6/1966, R.Rice, under board (7, UAIC); AZ, Pima Co., Tucson, 12/11/1966, R.Rice, under log (2, UAIC); AZ, Pima Co., Tucson, 1/29/1967, R.Rice, under door (4, UAIC); AZ, Pima Co., Tucson, 11/8/1967, R.Rice, under board (5, UAIC); AZ, Pima Co., Tucson, 1/22/1967, R.Rice, under board (6, UAIC); AZ, Pima Co., Tucson, R.Rice, black light trap (1, UAIC); AZ, Pima Co., Tucson, 1/24/1967, R.Rice, under door (2, UAIC); AZ, Pima Co., Helmet Peak, 1/31/1967, R.Rice, rock pile (2, UAIC); AZ, Pima Co., Tucson, 8/11/1965, R.Rice, black light trap (1, UAIC); AZ, Pima Co., Tucson Mts. Rear hill near A Mtn., 11/24/1966, rock pile (1, UAIC); AZ, Pima Co., 16 mi. W of Tucson, 8/13/1988, (1, LACM); AZ, Pima Co., Tucson, Catalina Foothills, 8/23/2001, <named-content xmlns:xlink="http://www.w3.org/1999/xlink" content-type="dwc:verbatimCoordinates" xlink:type="simple">32.18N, 110.56W</named-content>, 762.2m, W.Moore, WM01.029 (1, UAIC); AZ, Pima Co., Waterman Mts., 10/1990-4/1991, Olson &amp; Van Devender, pitfall trap (27, UAIC); AZ, Pima Co., Waterman Mts., 5/19-7/7/1991, Olson, pitfall trap (3, UAIC); AZ, Pima Co., Waterman Mts., 4/6-5/19/1991, Olson &amp; Van Devender, pitfall trap (11, UAIC); AZ, Maricopa Co., Phoenix, 4/1/1915, R.E.Kunze, (1, USNM); AZ, Maricopa Co., Phoenix, 4/1/1915, R.E.Kunze, genit. lost, Paratype No.21879 U.S.N.M., <italic><tp:taxon-name>Arenivaga genitalis</tp:taxon-name></italic> parat. “a” Caud. (1, USNM); AZ, Catalina Springs, 7/4/????, paratype d, <italic><tp:taxon-name>Arenivaga genitalis</tp:taxon-name></italic> parat. “c” Caud. (1, USNM); AZ, Yuma Co., Wellton, 6/3/1939, L.L.Stitt, at light,H-175 (1, USNM); AZ, Pima Co., Tucson, 4/15/1953, R.S.Beal, (1, EMEC); AZ, Pinal Co., Goldfield, 8/9/1950, R.S.Beal, (1, EMEC); AZ, Maricopa Co., Higley, 6/18/1917, E.G.Holt, at light (1, USNM); AZ, Maricopa Co., Tempe, 6/5/1951, H.S.Wallace, No.1811 (1, UMMZ); AZ, Maricopa Co., Tempe, 7/3/1951, H.S.Wallace, No.1833 (1, UMMZ); AZ, Maricopa Co., Tempe, 7/6/1951, H.S.Wallace, No.1836 (2, UMMZ); AZ, Maricopa Co., Tempe, 7/7/1951, H.S.Wallace, No.1838 (6, UMMZ); AZ, Maricopa Co., Tempe, 5/8/1951, H.S.Wallace, No.1770 (2, UMMZ); AZ, Maricopa Co., Tempe, 5/6/1951, H.S.Wallace, No.1769 (1, UMMZ); AZ, Maricopa Co., Tempe, 4/10/1951, H.S.Wallace, No.1754 (1, UMMZ); AZ, Maricopa Co., Tempe, 3/21/1951, H.S.Wallace, No.1754 (1, UMMZ); AZ, Maricopa Co., Tempe, 6/9/1951, H.S.Wallace, No.1752 (1, UMMZ); AZ, Maricopa Co., Tempe, 7/4/1951, H.S.Wallace, No.1834 (2, UMMZ); AZ, Maricopa Co., Tempe, 7/10/1951, H.S.Wallace, No.1841 (2, UMMZ); AZ, Maricopa Co., Tempe, 7/22/1951, H.S.Wallace, No.1857 (1, UMMZ); AZ, Maricopa Co., Tempe, 7/8/1951, H.S.Wallace, No.1840 (1, UM); AZ, Pinal Co., 10 mi. S of Casa Grande, 5/29/1942, E.R.Tinkham, (1, HEH); AZ, Pima Co., Sabino Canyon, 8/6/1959, K.V.Krombein, (1, USNM); AZ, Pima Co., Ajo, 4/23/1952, E.R.Tinkham, red tag T9 (1, USNM); AZ, Pima Co., Tucson, 4/11/1956, Fida, (1, UAIC); AZ, Pima Co., Tucson, 3/28/1958, Howell, (1, UAIC); AZ, Pima Co., Tucson, 4/20/1956, Robertson, (1, UAIC); AZ, Pima Co., Tucson, ?/11/1956, ?, (1, UAIC); AZ, Pima Co., Tucson, 4/9/1956, Massman, (1, UAIC); AZ, Pima Co., Tucson, 4/4/1952, Simons, (1, UAIC); AZ, Pima Co., Tucson, 6/30/1952, G.D.Butler, at light (1, UAIC); AZ, Pima Co., Tucson, 3/28/1957, Howell, (2, UAIC); AZ, Pima Co., Tucson, 5/3/1956, Brandt, (2, UAIC); AZ, Pima Co., Tucson, 3/1/1956, ?, (1, UAIC); AZ, Pima Co., Tucson, 4/9/1956, Togi, (1, UAIC); AZ, Pima Co., Tucson, 3/6/1951, Yunt, (1, UAIC); AZ, Pima Co., Tucson, 3/14/1951, Platt, (2, UAIC); AZ, Pima Co., Tucson, 6/27/1954, M.Crazier, (1, AMNH); AZ, Pima Co., Tucson, 6/30/1949, 2200’, G.M.Brandt, (3, AMNH); AZ, Pima Co., Tucson, 6/11/1954, M.Crazier, (1, AMNH); AZ, Pima Co., Ajo, 8/16/1952, C &amp; P Vaurie, (2, AMNH); AZ, Pima Co., Tucson, 4/4/1950, R.W.Simpson, (1, UAIC); AZ, Pima Co., Tucson, 3/31/1950, R.W.Simpson, (1, UAIC); AZ, Pima Co., Tucson, 4/10/1950, R.W.Simpson, (1, UAIC); AZ, Yuma Co., Yuma, 10/4/1959, V.Roth, (1, UAIC); AZ, Pima Co., Sabino Canyon, Santa Catalina Mts., 7/30/1954, F.G.Werner, lt. (5, UAIC); AZ, Pima Co., Sabino Canyon, 7/9/1952, Beamer,LaBerge,Wolf,Liang &amp; Winer, (1, SEMC); AZ, Pima Co., Sabino Canyon, Santa Catalina Mts., 7/2/1956, Butler &amp; Werner, lt. (1, UAIC); AZ, Pima Co., Tucson, 4/13/1944, M.H.Froat,Jr., (1, UAIC); AZ, Pima Co., Tucson, 6/17/1930, J.Yuill, (1, UAIC); AZ, Pima Co., Tucson, 4/9/1940, S.L.Green, (1, UAIC); AZ, Pima Co., Tucson, 3/28/1943, T.J.Smith, in house, Lot 102 Sublot 416 (1, UAIC); AZ, Pima Co., Tucson, 4/?/1952, Nelson, (1, UAIC); AZ, Pima Co., Tucson, 6/18/1932, R.A.Flock, (1, UAIC); AZ, Pima Co., Tucson, 6/7/1932, R.A.Flock, (2, UAIC); AZ, Pima Co., Tucson, 6/27/1932, R.A.Flock, (1, UAIC); AZ, Pima Co., Tucson, 6/20/1932, R.A.Flock, (1, UAIC); AZ, Pima Co., Tucson, 7/5/1932, R.A.Flock, (1, UAIC); AZ, Pima Co., Tucson, 7/7/1932, R.A.Flock, (2, UAIC); AZ, Pima Co., Tucson, 7/1/1932, R.A.Flock, (1, UAIC); AZ, Pima Co., Tucson, 7/4/1932, R.A.Flock, (1, UAIC); AZ, Santa Cruz Co., near mouth of Peck Canyon, 4/17/1950, R.B.Miller, P.M. (1, UMMZ); AZ, Pima Co., Ajo, 3/31/1923, O.Poling, (1, ANSP); AZ, Pima Co., Sabino Canyon, Baboquivari Mts., 4/15/1954, L.M.Martin, (3, LACM); AZ, Pima Co., Sabino Canyon, Baboquivari Mts., 4/12/1954, L.M.Martin, (1, LACM); AZ, Pima Co., Sabino Canyon, Baboquivari Mts., 7/30/1949, L.M.Martin, (1, LACM); AZ, Pima Co., Tucson, 5/?/1949, (1, LACM); AZ, Maricopa Co., Tempe, 4/14/1951, H.S.Wallace, No.1757 (1, UMMZ); AZ, Pima Co., Tucson, 7/20/1975, D Foster, (1, NMSU); AZ, Pima Co., Tucson, 5/10/1964, 24-2600’, J Wehner, (2, FSCA); AZ, Pima Co., Tucson, 5/3/1964, J Wehner, (1, FSCA); CA, Yuma, H.Wickham, (1, ANSP); CA, Imperial Co., Andrade, 8/4/1966, M.Wasbauer, Fluorescent black light (1, CSCA); CA, Imperial Co., Bard, 7/11/1966, Ratcliff, Argon light trap (1, CSCA). MEXICO, Sonora, Pitiquito, 7/4/1952, C &amp; P Vaurie, (3, AMNH); Sonora, 40 mi. S of Sonoyta, 3/19/1981, Werner,Olson &amp; Burns, (2, UAIC); Sonora, 40 mi. N of El Saguaro, 3/18/1981, Werner,Olson &amp; Borne, (1, UAIC). Determiner label <italic><tp:taxon-name>Arenivaga genitalis</tp:taxon-name></italic> Hopkins 2011” [white label with black border].</p></tp:treatment-sec><tp:treatment-sec sec-type="Distribution"><title>Distribution.</title><p>This species is found in south central Arizona, extending south into Mexico and west to southwestern Arizona. See <xref ref-type="fig" rid="F68">Fig. 68</xref>.</p></tp:treatment-sec><tp:treatment-sec sec-type="Diagnosis"><title>Diagnosis.</title><p><italic><tp:taxon-name>Arenivaga genitalis</tp:taxon-name></italic> may be diagnosed by the appearance of the right ventral phallomere which has three spines and a knob projecting from the dorsal surface. See <xref ref-type="fig" rid="F67">Fig. 67</xref>.</p></tp:treatment-sec><tp:treatment-sec sec-type="Description"><title>Description.</title><p><bold>Male.</bold> <bold>NB: Holotype is broken and pieces are glued to card. Description is blend of holotype and another complete specimen.</bold> <italic>Measurements</italic>. Holotype TL = 15.8 mm, GW = 7.7 mm, PW = 5.17 mm, PL = 3.60 mm, TL/GW = 2.05, PL/PW = 0.70. EW = 0.40 mm; OW = 0.50 mm. Among paratypes range of TL 15.3–21.8 mm; range of GW 6.9–9.8 mm; range of PW 5.00–6.34 mm; range of PL 3.60–4.66 mm.</p><p><italic>Head</italic>. Two ocelli large, ovoid and protruding (0.40 × 0.30 mm); vertex medium brown, with small ridges between apices of eyes extending on to ocellar tubercles, scattered short setae; interocellar space concave, light brown. Frons waxy white, concave; bound on either side by ridges extending from inner apex of ocelli outwards to lateral edges of clypeus; scattered long setae on ridges. Anterior portion of frons waxy white, bulbous; clypeal suture demarcates waxy white anteclypeus. See <xref ref-type="fig" rid="F66">Fig. 66d</xref>.</p><p><italic>Pronotum</italic>. Pronotum translucent waxy beige; variable length orange-brown setae along anterior margin; dorsal surface of pronotum covered with short orange-brown setae that are denser and longer anteriorly and laterally; pronotal pattern dark orange-brown “panther face”, dark brown in some specimens, with little to no aura (aura usually anterior) and discernible detail. See <xref ref-type="fig" rid="F66">Fig. 66c</xref>.</p><p><italic>Body</italic>. Wing brace present. Legs and body medium orange-brown; subgenital plate asymmetrical with posterior edge emarginated, rounded apices. See <xref ref-type="fig" rid="F66">Fig. 66b</xref>.</p><p><italic>Forewings</italic>. Wings extended beyond abdominal apex (up to ~30% of total wing length); color highly variable from light brown, to light orange-brown, to medium and dark brown; always blotchy; surface semi-transparent and matte, or with faint sheen on many specimens. See <xref ref-type="fig" rid="F66">Fig. 66a</xref>.</p><p><italic>Genitalia</italic>. Right dorsal phallomere composed of bulbous lightly sclerotized narrow ended hook-shaped lobe, articulated with right ventral phallomere on lateral side; central field lightly sclerotized; medial margin sclerotized, smooth, concave in ventral view; medial margin smoothly curved at anterior end, shagreened greatly extended knob at posterior end; dorsal edge has central emargination with small spine in center, broader spine posterior to that. Small central sclerite smooth, concave, with field of punctations on interoventral surface. Right ventral phallomere extends from articulation into posterior pointing spine, nearby similarly directed smooth knob with adjacent small spine, and nearby small punctate flange; recedes anteriorly in wavy punctate corrugations; after narrow gap, broad, wavy, punctate arm extending to depth of rest of phallomere. Folded anterior portion of left phallomere missing on holotype. Genital hook with broad pointed head and moderate hook; arm narrow. See <xref ref-type="fig" rid="F67">Fig. 67</xref>.</p><fig id="F66" position="float" orientation="portrait"><label>Figure 66.</label><caption><p><italic><tp:taxon-name>Arenivaga genitalis</tp:taxon-name></italic> <bold>a</bold> dorsal habitus <bold>b</bold> ventral habitus <bold>c</bold> pronotum <bold>d</bold> head.</p></caption><graphic xmlns:xlink="http://www.w3.org/1999/xlink" xlink:href="ZooKeys-384-001-g066.jpg" position="float" orientation="portrait" xlink:type="simple"/></fig><fig id="F67" position="float" orientation="portrait"><label>Figure 67.</label><caption><p><italic><tp:taxon-name>Arenivaga genitalis</tp:taxon-name></italic>, genitalia: a) right dorsal phallomere <bold>b</bold> right ventral phallomere <bold>c</bold> small central sclerite <bold>d</bold> genital hook. Arrow(s) indicate diagnostic characters (see text).</p></caption><graphic xmlns:xlink="http://www.w3.org/1999/xlink" xlink:href="ZooKeys-384-001-g067.jpg" position="float" orientation="portrait" xlink:type="simple"/></fig><fig id="F68" position="float" orientation="portrait"><label>Figure 68.</label><caption><p><italic><tp:taxon-name>Arenivaga genitalis</tp:taxon-name></italic>, distribution.</p></caption><graphic xmlns:xlink="http://www.w3.org/1999/xlink" xlink:href="ZooKeys-384-001-g068.jpg" position="float" orientation="portrait" xlink:type="simple"/></fig></tp:treatment-sec><tp:treatment-sec sec-type="Habitat and natural history"><title>Habitat and natural history.</title><p>All life history elements remain unobserved.</p><!--PageBreak--></tp:treatment-sec></tp:taxon-treatment>
