# Supplementary material for: A revision of the genus Arenivaga (Rehn) (Blattodea, Corydiidae), with descriptions of new species and key to the males of the genus
Source: Zookeys. 2014 Feb 26;(384):1–256. doi: 10.3897/zookeys.384.6197 (PMC3950428; doi:10.3897/zookeys.384.6197)
Supplement: XML Treatment for Arenivaga grandiscanyonensis [file zookeys.384.6197-treatment21.xml]

<!DOCTYPE tp:taxon-treatment
  PUBLIC "-//TaxonX//DTD Taxonomic Treatment Publishing DTD v0 20100105//EN" "tax-treatment-NSO.dtd">
<tp:taxon-treatment xmlns:tp="http://www.plazi.org/taxpub"><tp:treatment-meta><mixed-citation publication-type="journal"><person-group><name><surname>Hopkins</surname><given-names>Heidi</given-names></name></person-group><article-title>A revision of the genus <italic>Arenivaga</italic> (Rehn) (Blattodea, Corydiidae), with descriptions of new species and key to the males of the genus</article-title><source>Zookeys</source><day>26</day><month>2</month><year>2014</year><volume>2014</volume><issue>384</issue><fpage>1</fpage><lpage>256</lpage><pub-id pub-id-type="doi">10.3897/zookeys.384.6197</pub-id></mixed-citation></tp:treatment-meta><tp:nomenclature><tp:taxon-name>
                            <tp:taxon-name-part taxon-name-part-type="genus">Arenivaga</tp:taxon-name-part>
                            <tp:taxon-name-part taxon-name-part-type="species">grandiscanyonensis</tp:taxon-name-part>
                            <object-id xmlns:xlink="http://www.w3.org/1999/xlink" content-type="zoobank" xlink:type="simple">http://zoobank.org/4C6ACE63-5051-48ED-AD80-71CC3CD92053</object-id>
                            <object-id xmlns:xlink="http://www.w3.org/1999/xlink" xlink:type="simple">http://species-id.net/wiki/Arenivaga_grandiscanyonensis</object-id>
                        </tp:taxon-name><tp:taxon-status xmlns:xlink="http://www.w3.org/1999/xlink" xlink:type="simple">sp. n.</tp:taxon-status><xref ref-type="fig" rid="F69">Figures 69</xref><xref ref-type="fig" rid="F70">–</xref><xref ref-type="fig" rid="F71">71</xref></tp:nomenclature><tp:treatment-sec sec-type="Type locality"><title>Type locality.</title><p>USA, Arizona, Mohave Co., Colorado River, Grand Canyon.</p></tp:treatment-sec><tp:treatment-sec sec-type="Material examined"><title>Material examined.</title><p>Holotype: ♂ in NAUF labeled “Mohave Co. AZ, Colorado R. GC, rm211.5R, 4/13/02, Coll. R.J.Delph, Ex: Light, Old High Water, blue label with ‘3’,” “HOLOTYPE <italic><tp:taxon-name>Arenivaga grandiscanyonensis</tp:taxon-name></italic> Hopkins, 2012” [red label with black border].</p><p>Paratypes (2): USA: AZ, Coconino Co., Colorado River GC, 5/10/2001, J Rundall, rm160.5L, ex.light old high water, blue label ‘3’, 1 specimen--NAU 106 (2, NAUF). All paratypes labeled “Paratype <italic><tp:taxon-name>Arenivaga grandiscanyonensis</tp:taxon-name></italic> Hopkins 2012” [blue label with black border].</p></tp:treatment-sec><tp:treatment-sec sec-type="Etymology"><title>Etymology.</title><p>This species is named for the only place this species has been documented, the Grand Canyon.</p></tp:treatment-sec><tp:treatment-sec sec-type="Distribution"><title>Distribution.</title><p>This species is found at the base of the Grand Canyon, Arizona. See <xref ref-type="fig" rid="F71">Fig. 71</xref>.</p></tp:treatment-sec><tp:treatment-sec sec-type="Diagnosis"><title>Diagnosis.</title><p><italic><tp:taxon-name>Arenivaga grandiscanyonensis</tp:taxon-name></italic> may be confused with <italic><tp:taxon-name>Arenivaga pagana</tp:taxon-name></italic> but may be distinguished by the shagreened tongue arching anteriorly out of the central field of the right dorsal phallomere. See <xref ref-type="fig" rid="F70">Figs 70</xref> and <xref ref-type="fig" rid="F121">121</xref>.</p></tp:treatment-sec><tp:treatment-sec sec-type="Description"><title>Description.</title><p><bold>Male.</bold> <italic>Measurements</italic>. Holotype TL = 18.8 mm, GW = 9.2 mm, PW = 4.90 mm, PL = 4.28 mm, TL/GW = 2.04, PL/PW = 0.87. EW = 0.35 mm; OW = 0.30 mm. No notable differences in measurements among paratypes.</p><p><italic>Head</italic>. Two ocelli large, ovoid and protruding (0.35 × 0.25 mm); vertex medium brown with small ridges in rays around upper apices of eyes and extending onto ocellar tubercles; interocellar space concave, light brown, lighter brown medially, with two vertical indentations. Frons waxy white, posterior slightly concave; anterior portion of frons bulbous and waxy white; waxy white smooth anteclypeus. See <xref ref-type="fig" rid="F69">Fig. 69d</xref>.</p><p><italic>Pronotum</italic>. Pronotum translucent waxy beige; dorsal surface of pronotum with short orange-brown setae that are slightly thicker laterally; pronotal pattern orange-brown “panther face”, little discernible detail; no aura. See <xref ref-type="fig" rid="F69">Fig. 69c</xref>.</p><p><italic>Body</italic>. Wing brace present. Two tarsal claws present. Legs and body pale beige; subgenital plate light brown with darker margin; asymmetrical with angular apices. See <xref ref-type="fig" rid="F69">Fig. 69b</xref>.</p><p><italic>Forewings</italic>. Wings extended well beyond abdominal apex (~30% of wing length); translucent light beige and hyaline. See <xref ref-type="fig" rid="F69">Fig. 69a</xref>.</p><!--PageBreak--><p><italic>Genitalia</italic>. Right dorsal phallomere composed of a bulbous lightly sclerotized bulbous lobe, articulated with right ventral phallomere on lateral side; central field with anteriorly projecting flat shagreened arm with toothed edge. Small central sclerite with smooth curved sculpturing, posterior edge flattened and shagreened with laterally projecting smooth flap; right ventral phallomere extends from articulation to form smooth rounded structure becoming lightly punctate anteriorly; attached anteriorly is broad dorsally projecting punctate arm that extends only to depth of rest of phallomere. Folded anterior portion of left phallomere finely punctate, otherwise unmodified. Genital hook with short extension to pointed head with short hook and distinct bend in arm. See <xref ref-type="fig" rid="F70">Fig. 70</xref>.</p><fig id="F69" position="float" orientation="portrait"><label>Figure 69.</label><caption><p><italic><tp:taxon-name>Arenivaga grandiscanyonensis</tp:taxon-name></italic> <bold>a</bold> dorsal habitus <bold>b</bold> ventral habitus <bold>c</bold> pronotum <bold>d</bold> head.</p></caption><graphic xmlns:xlink="http://www.w3.org/1999/xlink" xlink:href="ZooKeys-384-001-g069.jpg" position="float" orientation="portrait" xlink:type="simple"/></fig><fig id="F70" position="float" orientation="portrait"><label>Figure 70.</label><caption><p><italic><tp:taxon-name>Arenivaga grandiscanyonensis</tp:taxon-name></italic>, genitalia: a) right dorsal phallomere <bold>b</bold> right ventral phallomere <bold>c</bold> small central sclerite <bold>d</bold> genital hook. Arrow(s) indicate diagnostic characters (see text).</p></caption><graphic xmlns:xlink="http://www.w3.org/1999/xlink" xlink:href="ZooKeys-384-001-g070.jpg" position="float" orientation="portrait" xlink:type="simple"/></fig><fig id="F71" position="float" orientation="portrait"><label>Figure 71.</label><caption><p><italic><tp:taxon-name>Arenivaga grandiscanyonensis</tp:taxon-name></italic>, distribution.</p></caption><graphic xmlns:xlink="http://www.w3.org/1999/xlink" xlink:href="ZooKeys-384-001-g071.jpg" position="float" orientation="portrait" xlink:type="simple"/></fig></tp:treatment-sec><tp:treatment-sec sec-type="Habitat and natural history"><title>Habitat and natural history.</title><p>All life history elements remain unobserved.</p></tp:treatment-sec><tp:treatment-sec><!--Section generated to contain objects referenced in tp:taxon-treatment.--><fig id="F121" position="float" orientation="portrait"><label>Figure 121.</label><caption><p><italic><tp:taxon-name>Arenivaga pagana</tp:taxon-name></italic>, genitalia: a) right dorsal phallomere <bold>b</bold> right ventral phallomere <bold>c</bold> small central sclerite <bold>d</bold> genital hook. Arrow(s) indicate diagnostic characters (see text).</p></caption><graphic xmlns:xlink="http://www.w3.org/1999/xlink" xlink:href="ZooKeys-384-001-g121.jpg" position="float" orientation="portrait" xlink:type="simple"/></fig></tp:treatment-sec></tp:taxon-treatment>
