# Supplementary material for: A revision of the genus Arenivaga (Rehn) (Blattodea, Corydiidae), with descriptions of new species and key to the males of the genus
Source: Zookeys. 2014 Feb 26;(384):1–256. doi: 10.3897/zookeys.384.6197 (PMC3950428; doi:10.3897/zookeys.384.6197)
Supplement: XML Treatment for Arenivaga grata [file zookeys.384.6197-treatment22.xml]

<!DOCTYPE tp:taxon-treatment
  PUBLIC "-//TaxonX//DTD Taxonomic Treatment Publishing DTD v0 20100105//EN" "tax-treatment-NSO.dtd">
<tp:taxon-treatment xmlns:tp="http://www.plazi.org/taxpub"><tp:treatment-meta><mixed-citation publication-type="journal"><person-group><name><surname>Hopkins</surname><given-names>Heidi</given-names></name></person-group><article-title>A revision of the genus <italic>Arenivaga</italic> (Rehn) (Blattodea, Corydiidae), with descriptions of new species and key to the males of the genus</article-title><source>Zookeys</source><day>26</day><month>2</month><year>2014</year><volume>2014</volume><issue>384</issue><fpage>1</fpage><lpage>256</lpage><pub-id pub-id-type="doi">10.3897/zookeys.384.6197</pub-id></mixed-citation></tp:treatment-meta><tp:nomenclature><tp:taxon-name>
                            <tp:taxon-name-part taxon-name-part-type="genus">Arenivaga</tp:taxon-name-part>
                            <tp:taxon-name-part taxon-name-part-type="species">grata</tp:taxon-name-part>
                            <object-id xmlns:xlink="http://www.w3.org/1999/xlink" xlink:type="simple">http://species-id.net/wiki/Arenivaga_grata</object-id>
                        </tp:taxon-name><tp:taxon-authority>Hebard</tp:taxon-authority><xref ref-type="fig" rid="F72">Figures 72</xref><xref ref-type="fig" rid="F73">–</xref><xref ref-type="fig" rid="F74">74</xref><tp:nomenclature-citation-list><tp:nomenclature-citation><tp:taxon-name>Arenivaga grata</tp:taxon-name><comment> Hebard 1920, Transactions of the American Entomological Society, 46(2), pp. 197–217.</comment></tp:nomenclature-citation></tp:nomenclature-citation-list></tp:nomenclature><tp:treatment-sec sec-type="Material examined"><title>Material examined</title><p><bold>(169).</bold> USA, AZ, Pima Co., Baboquivari Canyon W side of Baboquivari Mts., 7/23-27/1952, Leech &amp; Green (2, CAS); AZ, Pima Co., Brown’s Canyon E side of Baboquivari Mts., 7/29-30/1952, Leech &amp; Green (8, CAS); AZ, Co., Miami, 8/6/1941, E.L.Todd (1, ANSP); AZ, Pima Co., Baboquivari Mts., 7/1-15/1924, 4000’, O.C.Poling (23, UMMZ ); AZ, Pima Co., Baboquivari Mts., 7/24/1941, L.H.Banker (1, ANSP); AZ, Pima Co., Baboquivari Mts., 11/1-15/1928, O.C.Poling (1, MCZ); AZ, Pima Co., Baboquivari Mts., 9/?/1924, 4000’, O.C.Poling (1, UMMZ ); AZ, Pima Co., Baboquivari Mts., 9/15-30/1923, 5000’, O.C.Poling (5, UMMZ ); AZ, Pima Co., Baboquivari Mts. Camp, 7/4/1970, CA &amp; WE Triplehorn (1, OSUC); AZ, Pima Co., SASI:Tucson Mountain Park, 9/17/1998, M.Ture, UV,Blattaria,<tp:taxon-name>Blattidae</tp:taxon-name> (1, UAIC); AZ, Pima Co., Tucson, S.R.Exp.Range, 9/20/2005, A.Beyerlein (1, UAIC); AZ, Pima Co., Molino Basin Picnic Area, Catalina Mts., 8/21/1973, 4690’, Garrison &amp; Kolner, at light (1, ASUT); AZ, Cochise Co., Guadalupe Canyon, 29 mi. E of Douglas, 8/15-16/1972, J.Doyen, black light trap (1, EMEC); AZ, Santa Cruz Co., Pena Blanca Canyon,0.4 mi. NE of Castle Rock, 9/19/1973, 4200’, S.L.Szerlip, at blacklight (1, EMEC); AZ, Santa Cruz Co., Pena Blanca Lake, 8/12/1993, <named-content xmlns:xlink="http://www.w3.org/1999/xlink" content-type="dwc:verbatimCoordinates" xlink:type="simple">31.38N, 111.08W</named-content>, B.V.Brown (1, LACM); AZ, Pima Co., Chutum Vaya canyon, W slope of Baboquivari Mts., 8/4/1966, <named-content xmlns:xlink="http://www.w3.org/1999/xlink" content-type="dwc:verbatimCoordinates" xlink:type="simple">31.43N, 111.37W</named-content>, 3250’, F.Werner family, light trap (2, UAIC); AZ, Pima Co., Tucson Mtn. Park caretaker’s house, 10/19/1981, S.Pechal (1, UAIC); AZ, Pima Co., Molino Basin, Santa Catalina Mts., 7/28/1968, F.Werner (3, UAIC); AZ, Pima Co., Brown’s Canyon E side of Baboquivari Mts., 8/8/1953, G.D.Butler (1, UAIC); AZ, Pima Co., Brown’s Canyon E side of Baboquivari Mts., 9/6/1958, Menke &amp; Stange (1, LACM); AZ, Pima Co., Brown’s Canyon E side of Baboquivari Mts., 9/5-6/1953, L.Martin (6, LACM); AZ, Pima Co., Quinlan Mts., 9/3/1931, E.R.Tinkham (1, ANSP); AZ, Pima Co., Sabino Canyon, 9/6/1951, E.R.Tinkham (2, USNM); AZ, Pima Co., Molino Basin, Santa Catalina Mts., 8/29/1951, C.D.MacNeill (2, EMEC); AZ, Pima Co., Kits Peak, Baboquivari Mts., 8/1-4/1916, <named-content xmlns:xlink="http://www.w3.org/1999/xlink" content-type="dwc:verbatimCoordinates" xlink:type="simple">31.57N, 111.33W</named-content>, 4050’, (2, ANSP); AZ, Pima Co., Baboquivari Mts., 11/1-15/1923, O.C.Poling (5, UMMZ ); AZ, Pima Co., Baboquivari Mts., 6/15-30/1924, 4000’, O.C.Poling (11, UMMZ ); AZ, Pima Co., Babo<!--PageBreak--><!--PageBreak--><!--PageBreak--><!--PageBreak--><!--PageBreak-->quivari Mts., 9/1-15/1923, 5000’, O.C.Poling (14, UMMZ ); AZ, Pima Co., Baboquivari Mts., 11/1-10/1923, O.C.Poling (1, UMMZ ); AZ, Pima Co., Baboquivari Mts., 5/15-30/1924, 4000’, O.C.Poling (8, UMMZ ); AZ, Pima Co., Baboquivari Mts., 10/1-15/1923, O.C.Poling (2, UMMZ ); AZ, Pima Co., Baboquivari Mts., 7/15-30/1924, 4000’, O.C.Poling (1, UMMZ ); AZ, Pima Co., Baboquivari, 6/1-15/1924, (1, UMMZ ); AZ, Pima Co., Baboquivari Mts., 10/15-30/1923, O.C.Poling (4, UMMZ ); AZ, Pima Co., Baboquivari Mts., F.H.Snow (1, ANSP); TX, Brewster Co., Chisos Mts. Juniper Canyon, 7/17/1928, F.M.Gaige, 238 (6, UMMZ ); TX, Brewster Co., Chisos Mts. Juniper Canyon, 7/21/1928, F.M.Gaige, 237 (4, UMMZ ); TX, Brewster Co., Chisos Mts. Upper Juniper Spr., 7/18-30/192?, F.M.Gaige (1, UMMZ ); TX, Brewster Co., Chisos Mts. Juniper Canyon, 7/12/1928, F.M.Gaige, 183 (1, UMMZ ); TX, Brewster Co., Chisos Mts. Juniper Canyon, 7/8/1928, F.M.Gaige, 150 (1, UMMZ ); TX, Brewster Co., Big Bend Basin, Big Bend NP, 6/27-7/4/1965, A &amp; M Blanchard (2, LACM); TX, Brewster Co., Chisos Mts. Below the Basin area, 10/7/1982, E.G.Riley (1, TAMU); TX, Brewster Co., BBNP Green Gulch, 8/2/2003, 29.17.19N 103.16.37W, 4900’, E.G.Riley, UV light (15) (1, TAMU); TX, Brewster Co., BBNP Pine Canyon Camp Area no. 4, 10/1/2005, 29.15.59N 103.14.04W, 4700’, Raber &amp; Riley, 57 (1, TAMU); TX, Brewster Co., The Basin, Big Bend NP, 10/4/1956, J.W.MacSwain (2, EMEC); TX, Brewster Co., Big Bend NP, Chisos Mt. Basin, 5/27/1974, J.R.Powers (1, EMEC); TX, Brewster Co., Chisos Mts., 7/9-12/1948, 5260’, Nutting &amp; Werner, pinon-juniper-oak, <!--PageBreak--><italic><tp:taxon-name>Arenivaga rehni</tp:taxon-name></italic> Hebard det.W.Nutting ‘50 (1, UAIC); MEXICO, Durango, Tlahualilo, 7/20/1934, CS Rude, 490 (2, TAMU); Durango, Tlahualilo, 7/1/1934, Mrs. CS Rude, 329 (1, TAMU); Durango, Tlahualilo, 5/27/1935, CS Rude, 1087 (1, TAMU); Durango, Tlahualilo, 7/19/1934, CS Rude, 478 (1, TAMU); Durango, Tlahualilo, 8/2/1934, CS Rude, 619 (1, TAMU); Durango, Tlahualilo, 8/16/1934, CS Rude, 891 (1, TAMU); Aguascalientes, Aguascalientes, 6/20/1953, C &amp; P Vaurie, D.Rockefeller Mex.Exp.1953 (1, AMNH); Durango, Tlahualilo, 8/15/1934, Mrs. CS Rude, 884 (2, TAMU); Durango, Tlahualilo, 8/12/1934, CS Rude, 876 (1, TAMU); Durango, Tlahualilo, 7/9/1934, Mrs. CS Rude, 424 (1, TAMU); Durango, Tlahualilo, 8/7/1934, CS Rude, 682 (1, TAMU); Durango, Tlahualilo, 6/24/1934, CS Rude, 228 (1, TAMU); Durango, Gomez, Palacio, 5/?/1918, A.Busck. (2, USNM); Durango, Gomez, Palacio, 5/?/1918, A.Busck., <italic><tp:taxon-name>Arenivaga bolliana</tp:taxon-name></italic> Sauss. Det. A.N.C. (1, USNM); Durango, Tlahualilo, 5/15/1935, CS Rude, 1092 (1, TAMU); San Luis Potosi, Las Tablas, 10/11/1931, A Dampf (1, ANSP); Sonora, Guaymas area, Nacapule Canyon, 10/17/2003, <named-content xmlns:xlink="http://www.w3.org/1999/xlink" content-type="dwc:verbatimCoordinates" xlink:type="simple">28.01N, 111.03W</named-content>, SIB 2003.0038 (1, UAIC); Chihuahua, 63 mi. W of Santa Barbara, 7/20/1947, 5500 ft., Spieth, D.Rockefeller Exp. (1, AMNH); Coahuila, San Lorenzo, 5/?/1920, SH Scudder, 1214,Palmer,ex MCZ (1, ANSP); Coahuila, 17 mi. SE of Saltillo, 7/8/1980, Taylor &amp; Sullivan (1, LACM); Coahuila, Torreon, 6/6/1927, A. Dampf (1, ANSP); AZ, Cochise Turkey Creek, 8/11/1975, S McCleve, lite (3, FSAC); TX, Chisos Mts. Basin, 6/25/1963, GH Nelson &amp; family, ultraviolet light (1, FSAC); Coahuila, 28 mi SW Saltillo on road to Jame, 7/18/1963, RH Arnett, Jr., ER Van Tassell, Lot No. 747 (1, FSAC); Sonora, Rancho los Alisos, 9.4 km WSW of Aconchi, Sierra Aconchi, 9/2/12, <named-content xmlns:xlink="http://www.w3.org/1999/xlink" content-type="dwc:verbatimCoordinates" xlink:type="simple">29.79833N, 110.31072W</named-content>, 1301 m, TR Van Devender, AL Reina, Rocky canyon, sycamore riparian deciduous forest, oak woodland on slopes. (2(one in alcohol), HEH). Determiner label <italic><tp:taxon-name>Arenivaga grata</tp:taxon-name></italic> Hopkins 2011” [white label with black border].</p></tp:treatment-sec><tp:treatment-sec sec-type="Distribution"><title>Distribution.</title><p>This species is found in southeastern Arizona, with scattered records extending south into and across Mexico to the west side of the Sierra Madre Oriental, and an isolated record from far southern Texas. See <xref ref-type="fig" rid="F74">Fig. 74</xref>.</p></tp:treatment-sec><tp:treatment-sec sec-type="Diagnosis"><title>Diagnosis.</title><p><italic><tp:taxon-name>Arenivaga grata</tp:taxon-name></italic> may be confused phenotypically with <italic><tp:taxon-name>Arenivaga bolliana</tp:taxon-name></italic> but their distributions are distinct. If locality information is not available <italic><tp:taxon-name>Arenivaga grata</tp:taxon-name></italic> may be diagnosed by the unusual shape of the hook-shaped lobe and the prominent shagreened ridge running interior to the point of articulation, both on the right dorsal phallomere. See <xref ref-type="fig" rid="F73">Fig. 73</xref>.</p></tp:treatment-sec><tp:treatment-sec sec-type="Description"><title>Description.</title><p><bold>Male.</bold> <italic>Measurements</italic>. Holotype stand-in TL = 26.8 mm, GW = 11.5 mm, PW = 7.55 mm, PL = 5.16 mm, TL/GW = 2.33, PL/PW = 0.68. EW = 0.40 mm; OW = 0.70 mm. Among paratypes range of TL 21.4–29.2 mm; range of GW 9.5–12.8 mm; range of PW 6.36–8.35 mm; range of PL 4.22–5.38 mm.</p><p><italic>Head</italic>. Two ocelli large, ovoid and protruding (0.50 × 0.40 mm); vertex dark brown, with small ridges between apices of eyes extending on to ocellar tubercles, scattered short setae; interocellar space concave, medium to light brown; two round medium brown indentations laterally at the base of the interocellar space. Frons light brown, slightly concave; bound on either side by ridges extending from inner apex of ocelli outwards to lateral edges of clypeus; scattered setae on ridges. Anterior portion of frons light brown, bulbous; clypeal suture demarcates light brown anteclypeus. See <xref ref-type="fig" rid="F72">Fig. 72d</xref>.</p><p><italic>Pronotum</italic>. Pronotum with translucent waxy beige anterior margin; variable length orange-brown setae along anterior margin; dorsal surface of pronotum covered with short orange-brown setae; pronotal pattern medium orange-brown “panther face”, with little detail and complete lateral and posterior aura in light orange-brown; pronotal pattern runs from light orange-brown to dark brown in other specimens, pattern always little discernible, aura always complete laterally and posteriorly. See <xref ref-type="fig" rid="F72">Fig. 72c</xref>.</p><p><italic>Body</italic>. Wing brace absent. Legs and body medium orange-brown; subgenital plate asymmetrical with posterior edge only slightly emarginated, rounded apices. See <xref ref-type="fig" rid="F72">Fig. 72b</xref>.</p><p><italic>Forewings</italic>. Wings extended beyond abdominal apex (up to ~35% of total wing length); medium orange-brown with darker blotches; color variable in species from medium orange-brown, to medium and dark brown, always blotchy; surface opaque and matte. See <xref ref-type="fig" rid="F72">Fig. 72a</xref>.</p><p><italic>Genitalia</italic>. Right dorsal phallomere composed of slightly bulbous lightly sclerotized narrow ended hook-shaped lobe with little to no curve to hook, articulated with right ventral phallomere on lateral side; central field lightly sclerotized; medial margin straight and contiguous with medial edge of hook-shaped lobe, lightly sclerotized, smooth, with no sculpturing of any kind. Small central sclerite nondescript in shape, flat, finely punctate. Right ventral phallomere extends from articulation into posterior pointing punctate lobe with small dorsal projection on posterior end; after moderate gap, broad, punctate flange with shagreened emarginate edge, extending to depth of rest of phallomere. Genital hook with broad pointed head and moderate hook with bent tip; arm broad and smoothly curving. See <xref ref-type="fig" rid="F73">Fig. 73</xref>.</p><fig id="F72" position="float" orientation="portrait"><label>Figure 72.</label><caption><p><italic><tp:taxon-name>Arenivaga grata</tp:taxon-name></italic> <bold>a</bold> dorsal habitus <bold>b</bold> ventral habitus <bold>c</bold> pronotum <bold>d</bold> head.</p></caption><graphic xmlns:xlink="http://www.w3.org/1999/xlink" xlink:href="ZooKeys-384-001-g072.jpg" position="float" orientation="portrait" xlink:type="simple"/></fig><fig id="F73" position="float" orientation="portrait"><label>Figure 73.</label><caption><p><italic><tp:taxon-name>Arenivaga grata</tp:taxon-name></italic>, genitalia: a) right dorsal phallomere <bold>b</bold> right ventral phallomere <bold>c</bold> small central sclerite <bold>d</bold> genital hook. Arrow(s) indicate diagnostic characters (see text).</p></caption><graphic xmlns:xlink="http://www.w3.org/1999/xlink" xlink:href="ZooKeys-384-001-g073.jpg" position="float" orientation="portrait" xlink:type="simple"/></fig><fig id="F74" position="float" orientation="portrait"><label>Figure 74.</label><caption><p><italic><tp:taxon-name>Arenivaga grata</tp:taxon-name></italic>, distribution.</p></caption><graphic xmlns:xlink="http://www.w3.org/1999/xlink" xlink:href="ZooKeys-384-001-g074.jpg" position="float" orientation="portrait" xlink:type="simple"/></fig></tp:treatment-sec><tp:treatment-sec sec-type="Habitat and natural history"><title>Habitat and natural history.</title><p>All life history elements remain unobserved.</p><!--PageBreak--></tp:treatment-sec></tp:taxon-treatment>
