# Supplementary material for: A revision of the genus Arenivaga (Rehn) (Blattodea, Corydiidae), with descriptions of new species and key to the males of the genus
Source: Zookeys. 2014 Feb 26;(384):1–256. doi: 10.3897/zookeys.384.6197 (PMC3950428; doi:10.3897/zookeys.384.6197)
Supplement: XML Treatment for Arenivaga gumperzae [file zookeys.384.6197-treatment23.xml]

<!DOCTYPE tp:taxon-treatment
  PUBLIC "-//TaxonX//DTD Taxonomic Treatment Publishing DTD v0 20100105//EN" "tax-treatment-NSO.dtd">
<tp:taxon-treatment xmlns:tp="http://www.plazi.org/taxpub"><tp:treatment-meta><mixed-citation publication-type="journal"><person-group><name><surname>Hopkins</surname><given-names>Heidi</given-names></name></person-group><article-title>A revision of the genus <italic>Arenivaga</italic> (Rehn) (Blattodea, Corydiidae), with descriptions of new species and key to the males of the genus</article-title><source>Zookeys</source><day>26</day><month>2</month><year>2014</year><volume>2014</volume><issue>384</issue><fpage>1</fpage><lpage>256</lpage><pub-id pub-id-type="doi">10.3897/zookeys.384.6197</pub-id></mixed-citation></tp:treatment-meta><tp:nomenclature><tp:taxon-name>
                            <tp:taxon-name-part taxon-name-part-type="genus">Arenivaga</tp:taxon-name-part>
                            <tp:taxon-name-part taxon-name-part-type="species">gumperzae</tp:taxon-name-part>
                            <object-id xmlns:xlink="http://www.w3.org/1999/xlink" content-type="zoobank" xlink:type="simple">http://zoobank.org/E3E5D806-C42D-499E-848C-201739EECF9F</object-id>
                            <object-id xmlns:xlink="http://www.w3.org/1999/xlink" xlink:type="simple">http://species-id.net/wiki/Arenivaga_gumperzae</object-id>
                        </tp:taxon-name><tp:taxon-status xmlns:xlink="http://www.w3.org/1999/xlink" xlink:type="simple">sp. n.</tp:taxon-status><xref ref-type="fig" rid="F75">Figures 75</xref><xref ref-type="fig" rid="F76">–</xref><xref ref-type="fig" rid="F77">77</xref></tp:nomenclature><tp:treatment-sec sec-type="Type locality"><title>Type locality.</title><p>MEXICO, Durango, near Pedricena.</p></tp:treatment-sec><tp:treatment-sec sec-type="Material examined"><title>Material examined.</title><p>Holotype: ♂ in ANSP labeled “near Pedricena, Durango, Mex, 8/27/1932, Hobart &amp; Smith, ANS Lot 467” “HOLOTYPE <italic><tp:taxon-name>Arenivaga gumperzae</tp:taxon-name></italic> Hopkins, 2012” [red label with black border].</p><p>Paratypes (33): USA: TX, Pecos Co., 28 mi S of Ft. Stockton, 6/3/1998, R Turnbow, Blacklight (2, FSCA); TX, Kerrville, 9/?/1961 (1, TAMU); TX, Val Verde Co., Seminole Canyon State Historic Area, 8/30/1986, East, Kovarick &amp; Haack (1, TAMU); TX, Kerrville, 9/4/1964, WF Chamberlain (1, TAMU); TX, Val Verde Co., Seminole Canyon State Historic Area, 4/1-7/1985, CB Barr, human dung pitfall (1, EMEC); TX, Presidio, 9/16/1929, ER Tinkham, (1, ANSP); TX, Pecos Co., 28 mi S of Ft. Stockton, Hwy. 385 rest stop, 4/19/1997, 30.28.57N 102.55.52W, E Riley, 469, (1, TAMU); TX, LaSalle Co., Chaparral WMA, Pasture 11, 9/11-10/10/2003, B Raber, pitfall, acacia area (1, TAMU); TX, Dimmit Co., 7/12/1940 (1, TAMU); TX, BBNP, Big Bend Basin, 6/27-7/4/1965, A &amp; ME Blanchard (1, LACM); TX, Presidio, 3/26-5/15/1951, JH Russell, at lights (1, USNM). MEXICO: Coahuila, 5 mi. S of Monclova, 8/9/1977, EI Schlinger (1, EMEC); Coahuila, La Gloria, S of Monclova, 8/24/1947, 3300 ft., Cazier, D Rockefeller Exp. (6, AMNH); Coahuila, Torreon, 6/15/1957 (1, EMEC); Coahuila, 26 mi. E of Cuatro Cienegas, 8/2/1959, 1850 ft., TJ Cohn, #131 (4, UMMZ); Coahuila, 5 mi S of Hermanas, 8/1/1959, 1350 ft., TJ Cohn, #129 (1, UMMZ); Nuevo Leon, Monterrey, 4/23/1957, colectado por estudiante, Rockefeller Collection, return to Cantrell (2, UMMZ); Tamps, Santa Engracia, 11/2/1953, J Salazar, colectado por estudiante, Rockefeller Collection, return to Cantrell (1, UMMZ); Nuevo Leon, Monterrey, 12/12/1991, WF Chamberlain, at light (1, TAMU). All paratypes labeled “Paratype <italic><tp:taxon-name>Arenivaga gumperzae</tp:taxon-name></italic> Hopkins 2012” [blue label with black border].</p></tp:treatment-sec><tp:treatment-sec sec-type="Etymology"><title>Etymology.</title><p>The name is a noun in the genitive case. This species is named for the author’s close friend, Linda Gumperz, who lost a short, brave battle with pancreatic cancer four days before the start of the author’s PhD program. The first one is for you Linda, as promised.</p></tp:treatment-sec><tp:treatment-sec sec-type="Distribution"><title>Distribution.</title><p>This species is distributed from Ft. Stockton, Pecos County, Texas in the north, to Pedricena, Durango, Mexico and Linares, Nuevo Leon, Mexico in the south. The western limit is Presidio, Presidio County, Texas and the eastern is Falcon State Recreation Area, Zapata County, Texas. See <xref ref-type="fig" rid="F77">Fig. 77</xref>.</p></tp:treatment-sec><tp:treatment-sec sec-type="Diagnosis"><title>Diagnosis.</title><p><italic><tp:taxon-name>Arenivaga gumperzae</tp:taxon-name></italic> may be distinguished by the long posteriorly projecting extension of the medial margin of the right dorsal phallomere, which ends in a two-pronged hook. See <xref ref-type="fig" rid="F76">Fig. 76</xref>.</p></tp:treatment-sec><tp:treatment-sec sec-type="Description"><title>Description.</title><p><bold>Male.</bold> <!--PageBreak--><italic>Measurements</italic>. Holotype TL = 19.0 mm, GW = 8.6 mm, PW = 6.3 mm, PL = 4.2 mm, TL/GW = 2.21, PL/PW = 0.67. Dimensions are average for the genus, approximating those of <italic><tp:taxon-name>Arenivaga erratica</tp:taxon-name></italic>. EW = 0.5 mm; OW = 0.4 mm. In paratypes, no notable variations in dimensions from those of holotype.</p><p><italic>Head</italic>. Two ocelli, large, ovoid and protruding (0.4 × 0.3 mm); vertex dark brown, interocellar space deeply concave, dark brown. Frons concave, cream with pale brown edges and strongly demarcated from interocellar space; anterior frons cream, bulbous; anteclypeus cream and smooth. See <xref ref-type="fig" rid="F76">Fig. 76d</xref>.</p><p><italic>Pronotum</italic>. Pronotum light brown; dorsal surface of pronotum covered in setae which are longer and denser anteriorly; pronotal pattern dark brown “panther face”; with scattered fine dark brown maculae; slight aural lines laterally and slight anterior aura. See <xref ref-type="fig" rid="F76">Fig. 76c</xref>.</p><p><italic>Body</italic>. Wing brace present. Two tarsal claws present. Legs and body pale brown subgenital plate asymmetrical, with rounded apices. See <xref ref-type="fig" rid="F76">Fig. 76b</xref>.</p><p><italic>Forewings</italic>. Wings extended well beyond abdominal apex (~ 50% of wing length); wings in most specimens light brown and opaque with long dark brown lines running apically from humeral angle; with scattered brown maculations. See <xref ref-type="fig" rid="F76">Fig. 76a</xref>.</p><p><italic>Genitalia</italic>. Right dorsal phallomere composed of large bulbous lightly sclerotized hook-shaped lobe, articulated with right ventral phallomere on lateral side. Posterior margin with strongly sclerotized ridge that extends towards posterior abdominal opening and ends in two hooks set at approximately right angles to each other. Small central sclerite with U-shaped structure positioned horizontally and intersecting with ridge of other phallomere. Dorsal arm of U-shaped structure longer than ventral arm, each with pointed apices. Right ventral phallomere extending from articulation to form structure rounded at posterior apex but with corrugations at anterior apical end, with rounded concave arm extending beyond depth of rest of phallomere. Left phallomere unmodified. Genital hook with moderate extension to pointed head and short hook; arm with bend. See <xref ref-type="fig" rid="F77">Fig. 77</xref>.</p><fig id="F75" position="float" orientation="portrait"><label>Figure 75.</label><caption><p><italic><tp:taxon-name>Arenivaga gumperzae</tp:taxon-name></italic> <bold>a</bold> dorsal habitus <bold>b</bold> ventral habitus <bold>c</bold> pronotum <bold>d</bold> head.</p></caption><graphic xmlns:xlink="http://www.w3.org/1999/xlink" xlink:href="ZooKeys-384-001-g075.jpg" position="float" orientation="portrait" xlink:type="simple"/></fig><fig id="F76" position="float" orientation="portrait"><label>Figure 76.</label><caption><p><italic><tp:taxon-name>Arenivaga gumperzae</tp:taxon-name></italic>, genitalia: a) right dorsal phallomere <bold>b</bold> right ventral phallomere <bold>c</bold> small central sclerite <bold>d</bold> genital hook. Arrow(s) indicate diagnostic characters (see text).</p></caption><graphic xmlns:xlink="http://www.w3.org/1999/xlink" xlink:href="ZooKeys-384-001-g076.jpg" position="float" orientation="portrait" xlink:type="simple"/></fig><fig id="F77" position="float" orientation="portrait"><label>Figure 77.</label><caption><p><italic><tp:taxon-name>Arenivaga gumperzae</tp:taxon-name></italic>, distribution.</p></caption><graphic xmlns:xlink="http://www.w3.org/1999/xlink" xlink:href="ZooKeys-384-001-g077.jpg" position="float" orientation="portrait" xlink:type="simple"/></fig></tp:treatment-sec><tp:treatment-sec sec-type="Habitat and natural history"><title>Habitat and natural history.</title><p>This species occurs in terrain that is dry, hot, and sandy. All other life history elements remain unobserved.</p></tp:treatment-sec></tp:taxon-treatment>
