# Supplementary material for: A revision of the genus Arenivaga (Rehn) (Blattodea, Corydiidae), with descriptions of new species and key to the males of the genus
Source: Zookeys. 2014 Feb 26;(384):1–256. doi: 10.3897/zookeys.384.6197 (PMC3950428; doi:10.3897/zookeys.384.6197)
Supplement: XML Treatment for Arenivaga gurneyi [file zookeys.384.6197-treatment24.xml]

<!DOCTYPE tp:taxon-treatment
  PUBLIC "-//TaxonX//DTD Taxonomic Treatment Publishing DTD v0 20100105//EN" "tax-treatment-NSO.dtd">
<tp:taxon-treatment xmlns:tp="http://www.plazi.org/taxpub"><tp:treatment-meta><mixed-citation publication-type="journal"><person-group><name><surname>Hopkins</surname><given-names>Heidi</given-names></name></person-group><article-title>A revision of the genus <italic>Arenivaga</italic> (Rehn) (Blattodea, Corydiidae), with descriptions of new species and key to the males of the genus</article-title><source>Zookeys</source><day>26</day><month>2</month><year>2014</year><volume>2014</volume><issue>384</issue><fpage>1</fpage><lpage>256</lpage><pub-id pub-id-type="doi">10.3897/zookeys.384.6197</pub-id></mixed-citation></tp:treatment-meta><tp:nomenclature><tp:taxon-name>
                            <tp:taxon-name-part taxon-name-part-type="genus">Arenivaga</tp:taxon-name-part>
                            <tp:taxon-name-part taxon-name-part-type="species">gurneyi</tp:taxon-name-part>
                            <object-id xmlns:xlink="http://www.w3.org/1999/xlink" content-type="zoobank" xlink:type="simple">http://zoobank.org/FAD72561-AF9D-4101-873D-56DFFE9C98A6</object-id>
                            <object-id xmlns:xlink="http://www.w3.org/1999/xlink" xlink:type="simple">http://species-id.net/wiki/Arenivaga_gurneyi</object-id>
                        </tp:taxon-name><tp:taxon-status xmlns:xlink="http://www.w3.org/1999/xlink" xlink:type="simple">sp. n.</tp:taxon-status><xref ref-type="fig" rid="F78">Figures 78</xref><xref ref-type="fig" rid="F79">–</xref><xref ref-type="fig" rid="F80">80</xref></tp:nomenclature><tp:treatment-sec sec-type="Type locality"><title>Type locality.</title><p>MEXICO, Michoacan, Acahuato.</p></tp:treatment-sec><tp:treatment-sec sec-type="Material examined"><title>Material examined.</title><p>Holotype: ♂ in USNM labeled “Acahuato, Michoacan, MEXICO, Alt. 3000 ft., August 19, 1941, Coll. H. Hoogstraal” “HOLOTYPE <italic><tp:taxon-name>Arenivaga gurneyi</tp:taxon-name></italic> Hopkins, 2012” [red label with black border].</p><p>Paratypes (7): MEXICO: Michoacan, Acahuato, 8/19/1941, 3000 ft., H Hoogstraal (1, USNM); Michoacan, Acahuato, 8/19/1941, 3000 ft., H Hoogstraal, ‘035’ on 2 specimens (3, ANSP); San Jose Purua [locality decision by HHopkins 2012, specimens sent to ANSP], 8/4/1947, Hodge, Data uncertain. “San Jose Purua, <!--PageBreak--><!--PageBreak--><!--PageBreak--><!--PageBreak--><!--PageBreak-->Mex., VII-4-1947, Hodge” but may be San Jose de Pimas in Sonora near Hermosillo. Also may belong to ANSP, as I suspect this. 3 males. ABG (3, ANSP). All paratypes labeled “Paratype <italic><tp:taxon-name>Arenivaga gurneyi</tp:taxon-name></italic> Hopkins 2012” [blue label with black border].</p></tp:treatment-sec><tp:treatment-sec sec-type="Etymology"><title>Etymology.</title><p>The name is a noun in the genitive case. This species is named for the late Dr. Ashley B. Gurney, who with Dr. David Nickle was the last to work on revising <italic><tp:taxon-name>Arenivaga</tp:taxon-name></italic>.</p></tp:treatment-sec><tp:treatment-sec sec-type="Distribution"><title>Distribution.</title><p>This species is found in the state of Michoacan, Mexico. See <xref ref-type="fig" rid="F80">Fig. 80</xref>.</p></tp:treatment-sec><tp:treatment-sec sec-type="Diagnosis"><title>Diagnosis.</title><p><italic><tp:taxon-name>Arenivaga gurneyi</tp:taxon-name></italic> may be distinguished by the very short hook-shaped lobe on the right dorsal phallomere and the curious shape of the medial margin on same. See <xref ref-type="fig" rid="F79">Fig. 79</xref>.</p></tp:treatment-sec><tp:treatment-sec sec-type="Description"><title>Description.</title><p><bold>Male.</bold> <italic>Measurements</italic>. Holotype TL = 19.2 mm, GW = 9.8 mm, PW = 6.79 mm, PL = 4.43 mm, TL/GW = 1.96, PL/PW = 0.65. EW = 0.25 mm; OW = 0.50 mm. Among paratypes range of TL 18.0–21.6 mm; range of GW 8.7–10.3 mm; range of PW 6.30–7.73 mm; range of PL 4.20–5.03 mm.</p><p><italic>Head</italic>. Two ocelli, somewhat smaller and rounder than usual, ovoid and protruding (0.35 × 0.30 mm); vertex medium brown, with small ridges between apices of eyes and extending onto ocellar tubercles; interocellar space concave, medium brown. Frons light brown; posterior tectiform horizontally with fine corrugations. Anterior frons slightly bulbous, light brown; light brown anteclypeus. See <xref ref-type="fig" rid="F78">Fig. 78d</xref>.</p><p><italic>Pronotum</italic>. Pronotum translucent waxy beige; dorsal surface of pronotum with orange-brown setae, dense in some specimens; pronotal pattern impressed, medium orange-brown, with lighter or much darker orange-brown aura depending on specimen; area of pattern too dark and often too setose to discern detail. See <xref ref-type="fig" rid="F78">Fig. 78c</xref>.</p><p><italic>Body</italic>. Wing brace absent. Two tarsal claws present. Legs and body medium orange-brown; subgenital plate orange-brown; asymmetrical with rounded apices. See <xref ref-type="fig" rid="F78">Fig. 78b</xref>.</p><p><italic>Forewings</italic>. Wings extended beyond abdominal apex (up to 30% of total wing length); blotchy medium to dark brown; surface opaque and matte. See <xref ref-type="fig" rid="F78">Fig. 78a</xref>.</p><p><italic>Genitalia</italic>. Right dorsal phallomere composed of lightly sclerotized cup, articulated with right ventral phallomere on lateral side; posterior projecting bulbous lobe entirely absent; medial edge with small smooth projection posteriorly, becoming more heavily sclerotized and punctate anteriorly, making right angle extending medially, ending in shagreened knob. Small central sclerite lightly sclerotized, finely punctate, existing only as flap attached to dorsal side of right angle and knob of dorsal phallomere. Articulation between right phallomeres deep, concave and setose, with toothed border adjacent to dorsal phallomere posterior end of which projects out to point. Right ventral phallomere consists of large punctate medially projecting lobe with central indentation; anteriorly is attached large shagreened anteriorly oriented pointed lobe. Folded anterior portion of left phallomere wide, setose, enclosed at both ends, otherwise unmodified. Genital hook widely curving to short point; arm slender. See <xref ref-type="fig" rid="F79">Fig. 79</xref>.</p><fig id="F78" position="float" orientation="portrait"><label>Figure 78.</label><caption><p><italic><tp:taxon-name>Arenivaga gurneyi</tp:taxon-name></italic> <bold>a</bold> dorsal habitus <bold>b</bold> ventral habitus <bold>c</bold> pronotum <bold>d</bold> head.</p></caption><graphic xmlns:xlink="http://www.w3.org/1999/xlink" xlink:href="ZooKeys-384-001-g078.jpg" position="float" orientation="portrait" xlink:type="simple"/></fig><fig id="F79" position="float" orientation="portrait"><label>Figure 79.</label><caption><p><italic><tp:taxon-name>Arenivaga gurneyi</tp:taxon-name></italic>, genitalia: a) right dorsal phallomere <bold>b</bold> right ventral phallomere <bold>c</bold> small central sclerite <bold>d</bold> genital hook. Arrow(s) indicate diagnostic characters (see text).</p></caption><graphic xmlns:xlink="http://www.w3.org/1999/xlink" xlink:href="ZooKeys-384-001-g079.jpg" position="float" orientation="portrait" xlink:type="simple"/></fig><fig id="F80" position="float" orientation="portrait"><label>Figure 80.</label><caption><p><italic><tp:taxon-name>Arenivaga gurneyi</tp:taxon-name></italic>, distribution.</p></caption><graphic xmlns:xlink="http://www.w3.org/1999/xlink" xlink:href="ZooKeys-384-001-g080.jpg" position="float" orientation="portrait" xlink:type="simple"/></fig></tp:treatment-sec><tp:treatment-sec sec-type="Habitat and natural history"><title>Habitat and natural history.</title><p>All life history elements remain unobserved.</p><!--PageBreak--></tp:treatment-sec></tp:taxon-treatment>
