# Supplementary material for: A revision of the genus Arenivaga (Rehn) (Blattodea, Corydiidae), with descriptions of new species and key to the males of the genus
Source: Zookeys. 2014 Feb 26;(384):1–256. doi: 10.3897/zookeys.384.6197 (PMC3950428; doi:10.3897/zookeys.384.6197)
Supplement: XML Treatment for Arenivaga haringtoni [file zookeys.384.6197-treatment25.xml]

<!DOCTYPE tp:taxon-treatment
  PUBLIC "-//TaxonX//DTD Taxonomic Treatment Publishing DTD v0 20100105//EN" "tax-treatment-NSO.dtd">
<tp:taxon-treatment xmlns:tp="http://www.plazi.org/taxpub"><tp:treatment-meta><mixed-citation publication-type="journal"><person-group><name><surname>Hopkins</surname><given-names>Heidi</given-names></name></person-group><article-title>A revision of the genus <italic>Arenivaga</italic> (Rehn) (Blattodea, Corydiidae), with descriptions of new species and key to the males of the genus</article-title><source>Zookeys</source><day>26</day><month>2</month><year>2014</year><volume>2014</volume><issue>384</issue><fpage>1</fpage><lpage>256</lpage><pub-id pub-id-type="doi">10.3897/zookeys.384.6197</pub-id></mixed-citation></tp:treatment-meta><tp:nomenclature><tp:taxon-name>
                            <tp:taxon-name-part taxon-name-part-type="genus">Arenivaga</tp:taxon-name-part>
                            <tp:taxon-name-part taxon-name-part-type="species">haringtoni</tp:taxon-name-part>
                            <object-id xmlns:xlink="http://www.w3.org/1999/xlink" content-type="zoobank" xlink:type="simple">http://zoobank.org/F4319ADE-81E1-462D-A5BB-0D68C2D6BE00</object-id>
                            <object-id xmlns:xlink="http://www.w3.org/1999/xlink" xlink:type="simple">http://species-id.net/wiki/Arenivaga_haringtoni</object-id>
                        </tp:taxon-name><tp:taxon-status xmlns:xlink="http://www.w3.org/1999/xlink" xlink:type="simple">sp. n.</tp:taxon-status><xref ref-type="fig" rid="F81">Figures 81</xref><xref ref-type="fig" rid="F82">–</xref><xref ref-type="fig" rid="F83">83</xref></tp:nomenclature><tp:treatment-sec sec-type="Type locality"><title>Type locality.</title><p>USA, Arizona, Mohave Co., near Kingman.</p></tp:treatment-sec><tp:treatment-sec sec-type="Material examined"><title>Material examined.</title><p>Holotype: ♂ in NVDA labeled “2 mi NE Gold Butte, NV, Clark Co., VI-16-1988, R.C. Bechtel, J.L. Carpenter,. J.B. Knight Collectors, Black Light Trap” “HOLOTYPE <italic><tp:taxon-name>Arenivaga haringtoni</tp:taxon-name></italic> Hopkins, 2012” [red label with black border].</p><p>Paratypes (6): USA: AZ, Yuma Co., Alamo Crossing, 9/7/1959, CE Benson (1, UAIC); AZ, Mohave Co., near Kingman, 7/9/1920, OC Poling, A.erratica (Rehn) det. Hebard 1932 (1, ANSP); AZ, Yuma Co., (now La Paz Co.), Alamo Crossing, 9/7/193?, C.E.Benson (1, UAIC); NV, Clark Co., 2 mi NE Gold Butte, 7/14/1977, RC Bechtel, JB Knight &amp; DF Zoller Black Light Trap (2, NVDA); NV, Clark Co., Cedar Basin, 7/22/1976, 4400 ft., RC Bechtel, JB Knight &amp; DF Zoller, Black Light Trap (1, NVDA). All paratypes labeled “Paratype <italic><tp:taxon-name>Arenivaga haringtoni</tp:taxon-name></italic> Hopkins 2012” [blue label with black border].</p></tp:treatment-sec><tp:treatment-sec sec-type="Etymology"><title>Etymology.</title><p>The name is a noun in the genitive case. This species is named in honor of Donald Harington, author of “The Cockroaches of Stay More”, a priceless novel about wonderful animals.</p></tp:treatment-sec><tp:treatment-sec sec-type="Distribution"><title>Distribution.</title><p>This species is found in west central Arizona and southeastern Nevada. See <xref ref-type="fig" rid="F83">Fig. 83</xref>.</p></tp:treatment-sec><tp:treatment-sec sec-type="Diagnosis"><title>Diagnosis.</title><p><italic><tp:taxon-name>Arenivaga haringtoni</tp:taxon-name></italic> may be distinguished by its dark brown color as it is the only species of its color found in its range. If locality information is not available it may be distinguished by the long medial margin on the right dorsal phallomere, which extends posteriorly some distance beyond the rest of the phallomere. See <xref ref-type="fig" rid="F82">Fig. 82</xref>.</p></tp:treatment-sec><tp:treatment-sec sec-type="Description"><title>Description.</title><p><bold>Male.</bold> <italic>Measurements</italic>. Holotype TL = 17.6 mm, GW = 8.7 mm, PW = 5.82 mm, PL = 4.04 mm, TL/GW = 2.02, PL/PW = 0.69. EW = 0.65 mm; OW = 0.45 mm. Among paratypes range of TL 16.9–18.3 mm; range of GW 7.6–10.7 mm; range of PW 5.33–6.28 mm; range of PL 4.04–4.45 mm.</p><p><italic>Head</italic>. Two ocelli large, ovoid and protruding (0.35 × 0.25 mm); vertex dark brown with small ridges in rays around upper apices of eyes and extending onto ocellar tubercles; pale medial line; interocellar space concave, dark brown, light brown medially, with two oval indentations. Frons translucent beige, posterior concave; anterior portion of frons bulbous and translucent beige; translucent beige smooth anteclypeus. See <xref ref-type="fig" rid="F81">Fig. 81d</xref>.</p><p><italic>Pronotum</italic>. Pronotum translucent, waxy beige; dorsal surface of pronotum with short orange-brown setae that are thicker and longer laterally; pronotal pattern dark brown to red-brown “panther face”, with some discernible detail and extensive aura, generally on all sides. See <xref ref-type="fig" rid="F81">Fig. 81c</xref>.</p><p><italic>Body</italic>. Wing brace present. Two tarsal claws present. Legs and body light brown; sternites medium brown laterally; subgenital plate light brown with darker posterior edge; asymmetrical with rounded apices. See <xref ref-type="fig" rid="F81">Fig. 81b</xref>.</p><!--PageBreak--><!--PageBreak--><!--PageBreak--><p><italic>Forewings</italic>. Wings extended well beyond abdominal apex (~40% of wing length); color varies from uniform medium brown to blotchy medium brown; surface may be matte and opaque or translucent and lustrous. See <xref ref-type="fig" rid="F81">Fig. 81a</xref>.</p><p><italic>Genitalia</italic>. Right dorsal phallomere composed of lightly sclerotized bulbous lobe, articulated with right ventral phallomere on lateral side; central field lightly sclerotized; medial margin more heavily sclerotized, shagreened with rough edge, very slightly arcuate centrally. Small central sclerite nearly flat, nondescript in shape, finely punctate, rugose anteriorly; right ventral phallomere extends from articulation to form smooth rounded structure becoming punctate and corrugated anteriorly; attached anteriorly is mildly dorsally projecting flanged concave punctate arm that extends beyond depth of rest of phallomere, exterior surface shagreened. Folded anterior portion of left phallomere setose and punctate, otherwise unmodified. Genital hook with long extension to pointed head, and slight indentation on moderate hook; distinct bend in arm. See <xref ref-type="fig" rid="F82">Fig. 82</xref>.</p><fig id="F81" position="float" orientation="portrait"><label>Figure 81.</label><caption><p><italic><tp:taxon-name>Arenivaga haringtoni</tp:taxon-name></italic> <bold>a</bold> dorsal habitus <bold>b</bold> ventral habitus <bold>c</bold> pronotum <bold>d</bold> head.</p></caption><graphic xmlns:xlink="http://www.w3.org/1999/xlink" xlink:href="ZooKeys-384-001-g081.jpg" position="float" orientation="portrait" xlink:type="simple"/></fig><fig id="F82" position="float" orientation="portrait"><label>Figure 82.</label><caption><p><italic><tp:taxon-name>Arenivaga haringtoni</tp:taxon-name></italic>, genitalia: a) right dorsal phallomere <bold>b</bold> right ventral phallomere <bold>c</bold> small central sclerite <bold>d</bold> genital hook. Arrow(s) indicate diagnostic characters (see text).</p></caption><graphic xmlns:xlink="http://www.w3.org/1999/xlink" xlink:href="ZooKeys-384-001-g082.jpg" position="float" orientation="portrait" xlink:type="simple"/></fig><fig id="F83" position="float" orientation="portrait"><label>Figure 83.</label><caption><p><italic><tp:taxon-name>Arenivaga haringtoni</tp:taxon-name></italic>, distribution.</p></caption><graphic xmlns:xlink="http://www.w3.org/1999/xlink" xlink:href="ZooKeys-384-001-g083.jpg" position="float" orientation="portrait" xlink:type="simple"/></fig></tp:treatment-sec><tp:treatment-sec sec-type="Habitat and natural history"><title>Habitat and natural history.</title><p>All life history elements remain unobserved.</p></tp:treatment-sec></tp:taxon-treatment>
