# Supplementary material for: A revision of the genus Arenivaga (Rehn) (Blattodea, Corydiidae), with descriptions of new species and key to the males of the genus
Source: Zookeys. 2014 Feb 26;(384):1–256. doi: 10.3897/zookeys.384.6197 (PMC3950428; doi:10.3897/zookeys.384.6197)
Supplement: XML Treatment for Arenivaga hebardi [file zookeys.384.6197-treatment26.xml]

<!DOCTYPE tp:taxon-treatment
  PUBLIC "-//TaxonX//DTD Taxonomic Treatment Publishing DTD v0 20100105//EN" "tax-treatment-NSO.dtd">
<tp:taxon-treatment xmlns:tp="http://www.plazi.org/taxpub"><tp:treatment-meta><mixed-citation publication-type="journal"><person-group><name><surname>Hopkins</surname><given-names>Heidi</given-names></name></person-group><article-title>A revision of the genus <italic>Arenivaga</italic> (Rehn) (Blattodea, Corydiidae), with descriptions of new species and key to the males of the genus</article-title><source>Zookeys</source><day>26</day><month>2</month><year>2014</year><volume>2014</volume><issue>384</issue><fpage>1</fpage><lpage>256</lpage><pub-id pub-id-type="doi">10.3897/zookeys.384.6197</pub-id></mixed-citation></tp:treatment-meta><tp:nomenclature><tp:taxon-name>
                            <tp:taxon-name-part taxon-name-part-type="genus">Arenivaga</tp:taxon-name-part>
                            <tp:taxon-name-part taxon-name-part-type="species">hebardi</tp:taxon-name-part>
                            <object-id xmlns:xlink="http://www.w3.org/1999/xlink" content-type="zoobank" xlink:type="simple">http://zoobank.org/5107CE7A-2609-4690-92B8-A16DB52E787B</object-id>
                            <object-id xmlns:xlink="http://www.w3.org/1999/xlink" xlink:type="simple">http://species-id.net/wiki/Arenivaga_hebardi</object-id>
                        </tp:taxon-name><tp:taxon-status xmlns:xlink="http://www.w3.org/1999/xlink" xlink:type="simple">sp. n.</tp:taxon-status><xref ref-type="fig" rid="F84">Figures 84</xref><xref ref-type="fig" rid="F85">–</xref><xref ref-type="fig" rid="F86">86</xref></tp:nomenclature><tp:treatment-sec sec-type="Type locality"><title>Type locality.</title><p>MEXICO, Sonora, Ciudad Obregon.</p></tp:treatment-sec><tp:treatment-sec sec-type="Material examined"><title>Material examined.</title><p>Holotype: ♂ in UAIC labeled “CD. OBREGON, SON. MEXICO, 9-VIII-1960, at light, Wm. W. Gibson Collector” “HOLOTYPE <italic><tp:taxon-name>Arenivaga hebardi</tp:taxon-name></italic> Hopkins, 2012” [red label with black border].</p><p>Paratypes (3): MEXICO: Sonora, Obregon, 7/29/1952, C &amp; P Vaurie (2, AMNH); Sonora, Ciudad Obregon, 8/9/1960, WW Gibson, at light (1, UAIC). All paratypes labeled “Paratype <italic><tp:taxon-name>Arenivaga hebardi</tp:taxon-name></italic> Hopkins 2012” [blue label with black border].</p></tp:treatment-sec><tp:treatment-sec sec-type="Etymology"><title>Etymology.</title><p>The name is a noun in the genitive case. This species is named for the great <tp:taxon-name>Orthoptera</tp:taxon-name> researcher of the early 20<sup>th</sup> century and last reviser of this genus, Morgan Hebard.</p></tp:treatment-sec><tp:treatment-sec sec-type="Distribution"><title>Distribution.</title><p>This species is found in and around Ciudad Obregon, Sonora, Mexico. See <xref ref-type="fig" rid="F86">Fig. 86</xref>.</p></tp:treatment-sec><tp:treatment-sec sec-type="Diagnosis"><title>Diagnosis.</title><p><italic><tp:taxon-name>Arenivaga hebardi</tp:taxon-name></italic> may be distinguished by the robust double hook at the posterior and of the medial margin of the right dorsal phallomere. See <xref ref-type="fig" rid="F85">Fig. 85</xref>.</p></tp:treatment-sec><tp:treatment-sec sec-type="Description"><title>Description.</title><p><bold>Male.</bold> <italic>Measurements</italic>. Holotype TL = 17.7 mm, GW = 8.4 mm, PW = 5.94 mm, PL = 4.22 mm, TL/GW = 2.11, PL/PW = 0.71. EW = 0.15 mm; OW = 0.30 mm. No notable size variation among paratypes.</p><p><italic>Head</italic>. Two ocelli large, ovoid and protruding (0.50 × 0.40 mm); vertex medium brown, with small ridges between apices of eyes and extending onto ocellar tubercles; interocellar space concave, medium brown, with arrowhead-shaped indentation. Frons light brown; posterior concave, with shallow horizontal corrugations; anterior portion of frons bulbous, light brown; wide light brown anteclypeus with medial point. See <xref ref-type="fig" rid="F84">Fig. 84d</xref>.</p><!--PageBreak--><p><italic>Pronotum</italic>. Pronotum translucent waxy beige; dorsal surface of pronotum with dense very short light orange-brown setae; pronotal pattern medium orange-brown “hippo face” with some discernible detail; no aura. See <xref ref-type="fig" rid="F84">Fig. 84c</xref>.</p><p><italic>Body</italic>. Wing brace present. Two tarsal claws present. Legs and body light orange-brown; subgenital plate light orange-brown with darker border; asymmetrical with rounded apices. See <xref ref-type="fig" rid="F84">Fig. 84b</xref>.</p><p><italic>Forewings</italic>. Wings extended well beyond abdominal apex (up to ~30% of wing length); blotchy medium orange-brown; surface matte and opaque. See <xref ref-type="fig" rid="F84">Fig. 84a</xref>.</p><p><italic>Genitalia</italic>. Right dorsal phallomere composed of lightly sclerotized, broad bulbous lobe, articulated with right ventral phallomere on lateral side; central field lightly sclerotized, slightly cupped; medial edge more sclerotized, smooth, with robust posteriorly projecting spine and immediately adjacent medially projecting smaller spine. Small central sclerite lightly sclerotized, finely punctate, concave, anterior end with smooth posteriorly projecting ridge; smooth flat point at dorsal end of ridge with one or two very small spines along rest of ridge. Right ventral phallomere arises from articulation to form large punctate rounded lobe, becoming more sclerotized, corrugated, shagreened and narrow anteriorly; small shagreened fold in moderate gap followed by wide dorsally flanged, concave arm, smooth to punctate, extending to slightly greater depth than rest of phallomere. Folded anterior portion of left phallomere narrow and setose, otherwise unmodified. Genital hook with short extension to pointed head; short hook; arm delicate with distinct bend. See <xref ref-type="fig" rid="F85">Fig. 85</xref>.</p><fig id="F84" position="float" orientation="portrait"><label>Figure 84.</label><caption><p><italic><tp:taxon-name>Arenivaga hebardi</tp:taxon-name></italic> <bold>a</bold> dorsal habitus <bold>b</bold> ventral habitus <bold>c</bold> pronotum <bold>d</bold> head.</p></caption><graphic xmlns:xlink="http://www.w3.org/1999/xlink" xlink:href="ZooKeys-384-001-g084.jpg" position="float" orientation="portrait" xlink:type="simple"/></fig><fig id="F85" position="float" orientation="portrait"><label>Figure 85.</label><caption><p><italic><tp:taxon-name>Arenivaga hebardi</tp:taxon-name></italic>, genitalia: a) right dorsal phallomere <bold>b</bold> right ventral phallomere <bold>c</bold> small central sclerite <bold>d</bold> genital hook. Arrow(s) indicate diagnostic characters (see text).</p></caption><graphic xmlns:xlink="http://www.w3.org/1999/xlink" xlink:href="ZooKeys-384-001-g085.jpg" position="float" orientation="portrait" xlink:type="simple"/></fig><fig id="F86" position="float" orientation="portrait"><label>Figure 86.</label><caption><p><italic><tp:taxon-name>Arenivaga hebardi</tp:taxon-name></italic>, distribution.</p></caption><graphic xmlns:xlink="http://www.w3.org/1999/xlink" xlink:href="ZooKeys-384-001-g086.jpg" position="float" orientation="portrait" xlink:type="simple"/></fig></tp:treatment-sec><tp:treatment-sec sec-type="Habitat and natural history"><title>Habitat and natural history.</title><p>All life history elements remain unobserved.</p></tp:treatment-sec></tp:taxon-treatment>
