# Supplementary material for: A revision of the genus Arenivaga (Rehn) (Blattodea, Corydiidae), with descriptions of new species and key to the males of the genus
Source: Zookeys. 2014 Feb 26;(384):1–256. doi: 10.3897/zookeys.384.6197 (PMC3950428; doi:10.3897/zookeys.384.6197)
Supplement: XML Treatment for Arenivaga hopkinsorum [file zookeys.384.6197-treatment27.xml]

<!DOCTYPE tp:taxon-treatment
  PUBLIC "-//TaxonX//DTD Taxonomic Treatment Publishing DTD v0 20100105//EN" "tax-treatment-NSO.dtd">
<tp:taxon-treatment xmlns:tp="http://www.plazi.org/taxpub"><tp:treatment-meta><mixed-citation publication-type="journal"><person-group><name><surname>Hopkins</surname><given-names>Heidi</given-names></name></person-group><article-title>A revision of the genus <italic>Arenivaga</italic> (Rehn) (Blattodea, Corydiidae), with descriptions of new species and key to the males of the genus</article-title><source>Zookeys</source><day>26</day><month>2</month><year>2014</year><volume>2014</volume><issue>384</issue><fpage>1</fpage><lpage>256</lpage><pub-id pub-id-type="doi">10.3897/zookeys.384.6197</pub-id></mixed-citation></tp:treatment-meta><tp:nomenclature><tp:taxon-name>
                            <tp:taxon-name-part taxon-name-part-type="genus">Arenivaga</tp:taxon-name-part>
                            <tp:taxon-name-part taxon-name-part-type="species">hopkinsorum</tp:taxon-name-part>
                            <object-id xmlns:xlink="http://www.w3.org/1999/xlink" content-type="zoobank" xlink:type="simple">http://zoobank.org/12BF5D0A-3635-40A2-86DA-F80F3CD49889</object-id>
                            <object-id xmlns:xlink="http://www.w3.org/1999/xlink" xlink:type="simple">http://species-id.net/wiki/Arenivaga_hopkinsorum</object-id>
                        </tp:taxon-name><tp:taxon-status xmlns:xlink="http://www.w3.org/1999/xlink" xlink:type="simple">sp. n.</tp:taxon-status><xref ref-type="fig" rid="F87">Figures 87</xref><xref ref-type="fig" rid="F88">–</xref><xref ref-type="fig" rid="F89">89</xref></tp:nomenclature><tp:treatment-sec sec-type="Type locality"><title>Type locality.</title><p>USA, Arizona, Santa Cruz Co., Nogales.</p></tp:treatment-sec><tp:treatment-sec sec-type="Material examined"><title>Material examined.</title><p>Holotype: ♂ in USNM labeled “Nogales, Ariz., July 9, 1965, J.E.Mills” “HOLOTYPE <italic><tp:taxon-name>Arenivaga hopkinsorum</tp:taxon-name></italic> Hopkins, 2012” [red label with black border].</p><p>Paratypes (319): USA: AZ, Pima Co., Brown Canyon, Baboquivari Mts., 9/6/1953, L Martin (3, LACM); AZ, Santa Cruz Co., Nogales, 7/15/1952, DJ &amp; JN Knull (7, OSUC); AZ, Santa Cruz Co., Nogales, 7/7/1949, DJ &amp; JN Knull (6, OSUC); AZ, Santa Cruz Co., Nogales, 7/7/1949, DJ &amp; JN Knull (1, FSCA); AZ, Santa Cruz Co., Nogales, 6/7/1961, JM Kaiser, at lights (2, USNM); AZ, Santa Cruz Co., Nogales, 7/8/1961, FA Allen, 61-19807 (1, USNM); AZ, Santa Cruz Co., Nogales, 6/30/1903, Oslar, Homoeogamia apache Sauss, 8 (1, USNM); AZ, Santa Cruz Co., Patagonia, 8/7/1940, at lights (1,UCRC); AZ, Santa Cruz Co., Nogales, 6/15/1967, R Rice, under metal sheet (19, UAIC); AZ, Santa Cruz Co., Nogales, 12/3/1966, R Rice, under metal sheet (2, UAIC); AZ, Santa Cruz Co., Baboquivari <!--PageBreak--><!--PageBreak--><!--PageBreak-->Mts., 8/3/1967, Hessel &amp; Ritchie, 46001 (1, UAIC); AZ, Pima Co., Brown Canyon, Baboquivari Mts., 8/4/1962, Werner &amp; Johnson, UV Light trap (3, UAIC); AZ, Pima Co., Tucson, 4/3/1959, RS Beal (1, ASUT); AZ, Pima Co., Organ Pipe Cactus NM, 4/3/1966, CW Obrien, Dripping Springs at night (1, FSCA); AZ, Pima Co., Baboquivari Mts., 8/4/1966, <named-content xmlns:xlink="http://www.w3.org/1999/xlink" content-type="dwc:verbatimCoordinates" xlink:type="simple">31.43N, 111.37W</named-content>, 3250 ft., Werner family, Chutum Vaya Canyon, W. slope (2, UAIC); AZ, Pima Co., Baboquivari Mts., 8/8/1988, Werner &amp; Olson, Solano Canyon, UV (1, UAIC); AZ, Pinal Co., Jct. Hwy. 84 &amp; I8, 7/23/2000, WB Warner, lights (1, WB Warner); AZ, Santa Cruz Co., Pena Blanca Lake, 7/9/1994, M Siner, <!--PageBreak--><!--PageBreak--><!--PageBreak--><!--PageBreak--><italic><tp:taxon-name>Arenivaga</tp:taxon-name></italic> sp. Det. B. Mathison 1994 (1, UAIC); AZ, Pima Co., Kitt Peak, 6/17/1990, 1370-2130 m, DB &amp; BI Weissman #90-52 (2, CAS); AZ, Pima Co., Brown Canyon, Baboquivari Mts., 6/27-28/1957, at lights (2, UAIC); AZ, Pima Co., Baboquivari Mts., 4/28/1938, JA Comstock (1, LACM); AZ, Santa Cruz Co., Nogales, 7/25/1903, Oslar (1, LACM); AZ, Pima Co., Sabino Canyon, 8/12/1932, RH Beamer <italic><tp:taxon-name>Arenivaga apacha</tp:taxon-name></italic> (Sauss.) Det. Hebard 1935 (1, SEMC); AZ, Santa Cruz Co., Tumacacori Pk., Tumacacori Mts., 7/28/1948, WL Nutting, chaparral area, WLN (1, UAIC); AZ, Pima Co., Brown Canyon, Baboquivari Mts., 7/27/1948, 3800 ft., Nutting &amp; Werner, at lights, sycamore-oak-mesquite, WLN (1, UAIC); AZ, Pima Co., Baboquivari Mts., FH Snow, Homoeogamia erratica Rehn (1, CSCA); AZ, Pima Co., Baboquivari Mts., 7/17/1950, RH &amp; LD Beamer (7, SEMC); AZ, Pima Co., Brown Canyon, Baboquivari Mts., 6/8/1952, Cazier, Gertsch &amp; Schrammel (14, AMNH); AZ, Santa Cruz Co., Nogales, 4 mi. N of Jct. Hwy.289 &amp; I9, 7/27/1977, JD Pinto, Black light (2, UCRC); AZ, Santa Cruz Co., 12 mi. E of Nogales, 9/1/1969, PN Jump (1, LACM); AZ, Santa Cruz Co., Rio Rico, 8/5/1995, BC &amp; WB Warner (1, WB Warner); AZ, Pima Co., Sycamore Canyon, Baboquivari Mts., 10/6-9/1910, 3700 ft., <italic><tp:taxon-name>Arenivaga apacha</tp:taxon-name></italic> (Sauss.) Hebard Collection (1, ANSP); AZ, Pima Co., Kitt Peak, Baboquivari Mts., 8/1-4/1916, <named-content xmlns:xlink="http://www.w3.org/1999/xlink" content-type="dwc:verbatimCoordinates" xlink:type="simple">31.57N, 111.33W</named-content>, 4050 ft., <italic><tp:taxon-name>Arenivaga apacha</tp:taxon-name></italic> (Sauss.) Det. Hebard 1917, 1 specimen-figured 1920 (3, ANSP); AZ, Santa Cruz Co., Patagonia Mts., Solano Canyon, 8/8/1988, Werner, UV (2, UAIC); AZ, Pima Co., near Kitt Peak, Baboquivari Mts., 9/7-9/1916, <named-content xmlns:xlink="http://www.w3.org/1999/xlink" content-type="dwc:verbatimCoordinates" xlink:type="simple">32.0N, 111.36W</named-content>, 3600 ft. (1, ANSP); AZ, Pima Co., Baboquivari Mts., 4/28/1925, 4500 ft., AA Nichol (1, ANSP); AZ, Santa Cruz Co., Pena Blanca Lake, 7/20/1972, 3950 ft., B Harding (2, LACM); AZ, Santa Cruz Co., Washington Mts., Nogales, 7/15/1920 (1, ANSP); AZ, Santa Cruz Co., Nogales, 6/30/1903 (1, ANSP); AZ, Pinal Co., I10 rest stop 33 mi. SE of Phoenix, 7/16/2009, W Warner, Na Lights (1, WB Warner); AZ, Pima Co., Brown Canyon, Baboquivari Mts., 7/9/1959, V Roth (1, UAIC); AZ, Pima Co., Brown Canyon, Baboquivari Mts., 6/1-15/1923, 5000 ft., O Poling (9, ANSP); AZ, Santa Cruz Co., W.slope Patagonia Mts. on Lochiel Rd., 7/28/1958, 5330 ft., W Nutting, mesquite-chaparral, WLN, 1 specimen-<italic><tp:taxon-name>Arenivaga apacha</tp:taxon-name></italic> (Sauss.) det.WL Nutting 1950 (2, UAIC); AZ, Santa Cruz Co., Cayetano Mts. near Calabasas, 2/16/1919, 3800 ft., RD Camp 2122, <italic><tp:taxon-name>Arenivaga apacha</tp:taxon-name></italic> (Saussure) 1920 det. TH Hubbell (1, UMMZ); AZ, Pima Co., Baboquivari Mts., 5/1-15/1924, OC Poling, <italic><tp:taxon-name>Arenivaga apacha</tp:taxon-name></italic> (Saussure) det. TH Hubbell 1932 (1, UMMZ); AZ, Santa Cruz Co., Nogales, 11/5/1966, R Rice, under metal sheet (1, UAIC); AZ, Santa Cruz Co., Nogales, 4/16/1966, R Rice, under metal sheet (2, UAIC); AZ, Pima Co., Baboquivari Mts., FH Snow, 1 specimen-<italic><tp:taxon-name>Arenivaga apacha</tp:taxon-name></italic> (Sauss.) det. Hebard 1926 (2,ANSP); AZ, Pima Co., Allison Dam, Fresnal Mts., Baboquivari Mts., 4/22/1923, O Poling (5, ANSP); AZ, Pima Co., Brown Canyon, Baboquivari Mts., 4/15-30/1923, 5000 ft., O Poling (10, ANSP); AZ, Santa Rita Mts., 6/12/1936, RA Flock (1, ANSP); AZ, Patagonia, 7/29/1941, RH Beamer (1, ANSP); AZ, Santa Cruz Co., Tumacacori Mts., Yanks Spring, Sycamore Canyon, 8/3/1952, Leech &amp; Green (1, CAS); AZ, Santa Cruz Co., Patagonia Mts., 2.5 mi. W of Harshaw, 8/2/1952, Leech &amp; Green (1, CAS); AZ, Santa Cruz, Patagonia on Sonoita Cr., 10/14/1927, JA Kusche (1, CAS); AZ, Santa Cruz Co., Washington Mts., Nogales, 7/15/1920, JA Kusche, 1 specimen-<italic><tp:taxon-name>Arenivaga apacha</tp:taxon-name></italic> (Sauss.) det. Hebard 1924 (3, CAS); AZ, Pima Co., Brown Canyon, Baboquivari Mts., 7/29-30/1952, Leech &amp; Green (3, CAS); AZ, Pima Co., W. side of Baboquivari Canyon, Baboquivari Mts., 7/25-27/1952, Leech &amp; Green (3, CAS); AZ, Cochise Co., Chiricahua Mts., Cave Creek, 7/?/1927, 6-9800 ft., JA Kusche (1, CAS); AZ, Huachuca Mts., 8/20/1903, Oslar, Univ. of Kan. Lot 968 (2, ANSP); AZ, Santa Cruz Co., Nogales, 6/28/1957, Spitzer, 57 10547 (1, USNM); AZ, Santa Cruz Co., Nogales, 7/10/1947, Byers, 47 10508 (1, USNM); AZ, Santa Cruz Co., Nogales, 6/17/1903, Oslar (1, USNM); AZ, Santa Cruz Co., Nogales, 8/23/1903, Oslar (1, USNM); AZ, Pima Co., Baboquivari Mts., 9/1-15/1923, 5000 ft., OC Poling, 13 specimens-<italic><tp:taxon-name>Arenivaga apacha</tp:taxon-name></italic> (Saussure) det. TH Hubbell 1932 (14, UMMZ); AZ, Pima Co., Baboquivari Mts., 5/15-30/1924, 4000 ft., OC Poling, 4 specimens-<italic><tp:taxon-name>Arenivaga apacha</tp:taxon-name></italic> (Saussure) det. TH Hubbell 1931/2 (35, UMMZ); AZ, Pima Co., Baboquivari Mts., 5/1-15/1924, OC Poling, 14 specimens-<italic><tp:taxon-name>Arenivaga apacha</tp:taxon-name></italic> (Saussure) det. TH Hubbell 1932 (15, UMMZ); AZ, Pima Co., Baboquivari Mts., 6/15-30/1924, 4000 ft., OC Poling, <italic><tp:taxon-name>Arenivaga apacha</tp:taxon-name></italic> (Saussure) det. TH Hubbell 1932 (4, UMMZ); AZ, Pima Co., Baboquivari Mts., 9/?/1924, 4000 ft., OC Poling, 2 specimens-<italic><tp:taxon-name>Arenivaga apacha</tp:taxon-name></italic> (Saussure) det. TH Hubbell 1932 (3, UMMZ); AZ, Pima Co., Baboquivari Mts., 7/1-15/1924, 4000 ft., OC Poling (1, UMMZ); AZ, Pima Co., Baboquivari Mts., 11/1-15/1923, OC Poling, <italic><tp:taxon-name>Arenivaga apacha</tp:taxon-name></italic> (Saussure) det. TH Hubbell 1932 (1, UMMZ); AZ, Pima Co., Baboquivari Mts., 10/?/1924, 4-5000 ft., OC Poling (1, UMMZ); AZ, Pima Co., Baboquivari Mts., 6/1-15/1924, OC Poling (1, UMMZ); AZ, Pima Co., Baboquivari Mts., 9/15-30/1923, OC Poling, <italic><tp:taxon-name>Arenivaga apacha</tp:taxon-name></italic> (Saussure) det. TH Hubbell 1932 (2, UMMZ); AZ, Santa Cruz Co., Pena Blanca, Oro Blanco Mts., 5/27/1963, LM Martin (1, LACM); AZ, Santa Cruz Co., Pena Blanca, Oro Blanco Mts., 8/2/1960; LM Martin (1, LACM); AZ, Pima Co., Baboquivari Mts., 4/24/1938, JA Comstock (1, LACM); AZ, Pima Co., Ajo, 3/25/1923, O Poling (1, ANSP); CA, San Bernardino, dry bed Mojave R. 6 mi. E of Yermo, 8/27/1952, Leech &amp; Green (1, CAS); MEXICO: Sonora, Hermosillo, 6/21/1957, Chemsak &amp; Rannells, at light (8, EMEC); Sonora, San Carlos, Caracol Penn., 5/19/2003, <named-content xmlns:xlink="http://www.w3.org/1999/xlink" content-type="dwc:verbatimCoordinates" xlink:type="simple">27.57N, 111.03W</named-content>, SIB 2003.0000, blue tag 9000 (2, UAIC); Sonora, NW San Carlos near Rancho Palo Fiero, 5/20/2003, <named-content xmlns:xlink="http://www.w3.org/1999/xlink" content-type="dwc:verbatimCoordinates" xlink:type="simple">27.58N, 111.05W</named-content>, SIB2003.0010, blue tag 9000 (2, UAIC); Sonora, Aconchi Rio Sonora, dry wash, 6/12/1982, Olson, Thomas &amp; Burne (2, UAIC); Sonora, Hermosillo, 7/9-16/1953, B Malkin (1, CAS); Sonora, 5 mi. S of Santa Ana, 7/10/1970, B &amp; R Harding (2, LACM); Sonora, Pitiquito, 7/4/1952, C &amp; P Vaurie (1, ANSP); Sonora, 5 mi. NE of Magdalene, 9/27/1953, ER Tinkham (1, USNM); Sonora, Desemboque, 8/1-15/1953, B Malkin (39, CAS); Sonora, Desemboque, 7/17-31/1953, B Malkin (4, CAS); Sonora, Desemboque, 9/1-10/1953, B Malkin (5, CAS); Sonora, Desemboque, 8/20-31/1953, B Malkin (2, CAS); Sonora, Tiburon Island (north end), 7/10/1952, C &amp; P Vaurie (2, AMNH); Sonora, Tiburon Island (south end), 7/13/1952, C &amp; P Vaurie (3, AMNH); Sonora, Puerto Libertad, 2/3/1935, N Bloomfield (1, SDMC). All paratypes labeled “Paratype <italic><tp:taxon-name>Arenivaga hopkinsorum</tp:taxon-name></italic> Hopkins 2012” [blue label with black border].</p></tp:treatment-sec><tp:treatment-sec sec-type="Etymology"><title>Etymology.</title><p>The name is a noun in the genitive case. This species is named for my parents, Richard and Alberta Hopkins, with deep gratitude for an extraordinary childhood; and all the encouragement since.</p></tp:treatment-sec><tp:treatment-sec sec-type="Distribution"><title>Distribution.</title><p>This species is found in northwestern Sonora, Mexico and southeastern and south central Arizona. The lone specimen from southern California is believed to have an incorrect label or carried there by an outside agent. See <xref ref-type="fig" rid="F89">Fig. 89</xref>.</p></tp:treatment-sec><tp:treatment-sec sec-type="Diagnosis"><title>Diagnosis.</title><p><italic><tp:taxon-name>Arenivaga hopkinsorum</tp:taxon-name></italic> may be confused with <italic><tp:taxon-name>Arenivaga adamsi</tp:taxon-name></italic> but can be distinguished by the presence of two large spines (and occasionally a small third spine) on the medial margin of the right dorsal phallomere. See <xref ref-type="fig" rid="F88">Figs 88</xref> and <xref ref-type="fig" rid="F13">13</xref>.</p></tp:treatment-sec><tp:treatment-sec sec-type="Description"><title>Description.</title><p><bold>Male.</bold> <italic>Measurements</italic>. Holotype TL = 18.3 mm, GW = 9.2 mm, PW = 6.10 mm, PL = 4.07 mm, TL/GW = 1.99, PL/PW = 0.67. EW = 0.30 mm; OW = 0.40 mm. Among paratypes range of TL 15.5–22.3 mm; range of GW 7.6–10.3 mm; range of PW 5.25–6.63 mm; range of PL 3.85–4.49 mm.</p><p><italic>Head</italic>. Two ocelli large, ovoid and protruding (0.40 × 0.30 mm); vertex dark brown with small ridges in rays around upper apex of eyes and extending onto ocellar tubercles; interocellar space concave, dark brown, lighter brown anteriorly, with horizontal indentation. Frons waxy white, posterior concave; anterior portion of frons bulbous and waxy white; waxy white smooth anteclypeus. See <xref ref-type="fig" rid="F87">Fig. 87d</xref>.</p><p><italic>Pronotum</italic>. Pronotum opaque, light brown; dorsal surface of pronotum with short orange-brown setae that are thicker and longer laterally; pronotal pattern dark brown “panther face”, in some specimens so dark as to obscure detail; slight lateral and anterior aura. See <xref ref-type="fig" rid="F87">Fig. 87c</xref>.</p><p><italic>Body</italic>. Wing brace present. Two tarsal claws present. Legs and body light brown; sternites of many specimens with fine brown line and brown maculations laterally; subgenital plate light brown; asymmetrical with particularly deep central emargination and angular apices. See <xref ref-type="fig" rid="F87">Fig. 87b</xref>.</p><p><italic>Forewings</italic>. Wings extended well beyond abdominal apex (up to 50% of wing length); blotchy medium to dark brown depending on specimen; surface matte and opaque. See <xref ref-type="fig" rid="F87">Fig. 87a</xref>.</p><!--PageBreak--><p><italic>Genitalia</italic>. Right dorsal phallomere composed of lightly sclerotized bulbous hook-shaped lobe, articulated with right ventral phallomere on lateral side; central field lightly sclerotized; medial margin more heavily sclerotized, narrow with two prominent spines. Small central sclerite deeply concave, punctate, with two sclerotized, punctate lobes on ventral wall; right ventral phallomere extends from articulation to form smooth rounded structure, punctate, with prominent medially projecting spine located posteriorly; attached anteriorly and at an acute angle is mildly dorsally projecting narrowly flanged concave punctate arm that extends beyond depth of rest of phallomere. Folded anterior portion of left phallomere dramatically modified with sclerotized anterior wall and posteriorly projecting spine located ventrally. Genital hook with moderate extension to pointed head with short hook; arm smoothly curving. See <xref ref-type="fig" rid="F88">Fig. 88</xref>.</p><fig id="F87" position="float" orientation="portrait"><label>Figure 87.</label><caption><p><italic><tp:taxon-name>Arenivaga hopkinsorum</tp:taxon-name></italic> <bold>a</bold> dorsal habitus <bold>b</bold> ventral habitus <bold>c</bold> pronotum <bold>d</bold> head.</p></caption><graphic xmlns:xlink="http://www.w3.org/1999/xlink" xlink:href="ZooKeys-384-001-g087.jpg" position="float" orientation="portrait" xlink:type="simple"/></fig><fig id="F88" position="float" orientation="portrait"><label>Figure 88.</label><caption><p><italic><tp:taxon-name>Arenivaga hopkinsorum</tp:taxon-name></italic>, genitalia: a) right dorsal phallomere <bold>b</bold> right ventral phallomere <bold>c</bold> small central sclerite <bold>d</bold> genital hook <bold>e</bold> left phallomere. Arrow(s) indicate diagnostic characters (see text).</p></caption><graphic xmlns:xlink="http://www.w3.org/1999/xlink" xlink:href="ZooKeys-384-001-g088.jpg" position="float" orientation="portrait" xlink:type="simple"/></fig><fig id="F89" position="float" orientation="portrait"><label>Figure 89.</label><caption><p><italic><tp:taxon-name>Arenivaga hopkinsorum</tp:taxon-name></italic>, distribution.</p></caption><graphic xmlns:xlink="http://www.w3.org/1999/xlink" xlink:href="ZooKeys-384-001-g089.jpg" position="float" orientation="portrait" xlink:type="simple"/></fig></tp:treatment-sec><tp:treatment-sec sec-type="Habitat and natural history"><title>Habitat and natural history.</title><p>All life history elements remain unobserved.</p></tp:treatment-sec><tp:treatment-sec><!--Section generated to contain objects referenced in tp:taxon-treatment.--><fig id="F13" position="float" orientation="portrait"><label>Figure 13.</label><caption><p><italic><tp:taxon-name>Arenivaga adamsi</tp:taxon-name></italic>, genitalia: <bold>a</bold> right dorsal phallomere <bold>b</bold> right ventral phallomere <bold>c</bold> small central sclerite <bold>d</bold> genital hook <bold>e</bold> left phallomere. Arrow(s) indicate diagnostic characters (see text).</p></caption><graphic xmlns:xlink="http://www.w3.org/1999/xlink" xlink:href="ZooKeys-384-001-g013.jpg" position="float" orientation="portrait" xlink:type="simple"/></fig></tp:treatment-sec></tp:taxon-treatment>
