# Supplementary material for: A revision of the genus Arenivaga (Rehn) (Blattodea, Corydiidae), with descriptions of new species and key to the males of the genus
Source: Zookeys. 2014 Feb 26;(384):1–256. doi: 10.3897/zookeys.384.6197 (PMC3950428; doi:10.3897/zookeys.384.6197)
Supplement: XML Treatment for Arenivaga hypogaios [file zookeys.384.6197-treatment28.xml]

<!DOCTYPE tp:taxon-treatment
  PUBLIC "-//TaxonX//DTD Taxonomic Treatment Publishing DTD v0 20100105//EN" "tax-treatment-NSO.dtd">
<tp:taxon-treatment xmlns:tp="http://www.plazi.org/taxpub"><tp:treatment-meta><mixed-citation publication-type="journal"><person-group><name><surname>Hopkins</surname><given-names>Heidi</given-names></name></person-group><article-title>A revision of the genus <italic>Arenivaga</italic> (Rehn) (Blattodea, Corydiidae), with descriptions of new species and key to the males of the genus</article-title><source>Zookeys</source><day>26</day><month>2</month><year>2014</year><volume>2014</volume><issue>384</issue><fpage>1</fpage><lpage>256</lpage><pub-id pub-id-type="doi">10.3897/zookeys.384.6197</pub-id></mixed-citation></tp:treatment-meta><tp:nomenclature><tp:taxon-name>
                            <tp:taxon-name-part taxon-name-part-type="genus">Arenivaga</tp:taxon-name-part>
                            <tp:taxon-name-part taxon-name-part-type="species">hypogaios</tp:taxon-name-part>
                            <object-id xmlns:xlink="http://www.w3.org/1999/xlink" content-type="zoobank" xlink:type="simple">http://zoobank.org/EBD47441-6E8C-438D-B164-CA6EC82E1D4E</object-id>
                            <object-id xmlns:xlink="http://www.w3.org/1999/xlink" xlink:type="simple">http://species-id.net/wiki/Arenivaga_hypogaios</object-id>
                        </tp:taxon-name><tp:taxon-status xmlns:xlink="http://www.w3.org/1999/xlink" xlink:type="simple">sp. n.</tp:taxon-status><xref ref-type="fig" rid="F90">Figures 90</xref><xref ref-type="fig" rid="F91">–</xref><xref ref-type="fig" rid="F92">92</xref></tp:nomenclature><tp:treatment-sec sec-type="Type locality"><title>Type locality.</title><p>MEXICO, Coahuila, 15 mi N San Pedro de las Colonias.</p></tp:treatment-sec><tp:treatment-sec sec-type="Material examined"><title>Material examined.</title><p>Holotype: ♂ in USNM labeled “MEX: Coahuila 15 miles N of San Pedro de las Colonias, 2 Jul 1959, E.R.T.” “HOLOTYPE <italic><tp:taxon-name>Arenivaga hypogaios</tp:taxon-name></italic> Hopkins, 2012” [red label with black border].</p><p>Paratypes (12): MEXICO: San Luis Potosi, Nunez 22 mi. NE of Villa Hidalgo, 8/27/1959, 4900 ft., Cohn &amp; Cantrall, #37 (1, UMMZ); Coahuila, 15 mi. N of San Pedro de Las Cobrias, 7/2/1959, ERT (2, USNM). USA: TX, Terrel Co., Lozier Canyon, 7/8/1948, WL Nutting, <italic><tp:taxon-name>Arenivaga</tp:taxon-name></italic> sp. near <italic>rehni</italic>?, Det. WL Nutting 1950 (2, USNM). All paratypes labeled “Paratype <italic><tp:taxon-name>Arenivaga hypogaios</tp:taxon-name></italic> Hopkins 2012” [blue label with black border].</p></tp:treatment-sec><tp:treatment-sec sec-type="Etymology"><title>Etymology.</title><p>The name is a noun in the nominative singular. This species is named from the Greek meaning underground, in recognition of its subterranean life.</p></tp:treatment-sec><tp:treatment-sec sec-type="Distribution"><title>Distribution.</title><p>This species is found from the central Texas-Mexico border south through central Mexico including the states of Coahuila and San Luis Potosi. See <xref ref-type="fig" rid="F92">Fig. 92</xref>.</p></tp:treatment-sec><tp:treatment-sec sec-type="Diagnosis"><title>Diagnosis.</title><p><italic><tp:taxon-name>Arenivaga hypogaios</tp:taxon-name></italic> may be confused with <italic><tp:taxon-name>Arenivaga florilega</tp:taxon-name></italic> and <italic><tp:taxon-name>Arenivaga galeana</tp:taxon-name></italic> but may be distinguished by the difference in genital hooks, and the narrower anterior arm in <italic><tp:taxon-name>Arenivaga hypogaios</tp:taxon-name></italic> on the right ventral phallomere. <italic><tp:taxon-name>Arenivaga hypogaios</tp:taxon-name></italic> also has a ridge of serrations on the lateral side of the open field of the right dorsal phallomere which is not present in <italic>florilega</italic> or <italic>galeana</italic>. See <xref ref-type="fig" rid="F91">Figs 91</xref>, <xref ref-type="fig" rid="F58">58</xref> and <xref ref-type="fig" rid="F64">64</xref>.</p></tp:treatment-sec><tp:treatment-sec sec-type="Description"><title>Description.</title><p><bold>Male.</bold> <italic>Measurements</italic>. Holotype TL = 23.0 mm, GW = 9.7 mm, PW = 6.92 mm, PL = 4.82 mm, TL/GW = 2.37, PL/PW = 0.70. EW = 0.20 mm; OW = 0.50 mm. Among specimens examined range of TL 17.4–23.0 mm; range of GW 8.2–9.7 mm; range of PW 6.34–6.92 mm; range of PL 4.45–4.82 mm.</p><p><italic>Head</italic>. Two ocelli large, ovoid and protruding (0.50 × 0.40 mm); vertex dark brown, with small ridges between apices of eyes and extending onto ocellar tubercles; interocellar space concave, dark brown. Posterior frons light brown, tectiform horizontally then concave; anterior frons light brown, bulbous; light brown anteclypeus. See <xref ref-type="fig" rid="F90">Fig. 90d</xref>.</p><!--PageBreak--><!--PageBreak--><!--PageBreak--><p><italic>Pronotum</italic>. Pronotum translucent waxy beige with dark brown posterior border; dorsal surface of pronotum with short orange-brown setae; pronotal pattern dark brown “hippo face”; impressed, no discernible detail; no aura. See <xref ref-type="fig" rid="F90">Fig. 90c</xref>.</p><p><italic>Body</italic>. Wing brace very small to absent. Two tarsal claws present. Legs and body light orange-brown; subgenital plate light orange-brown; asymmetrical with rounded apices. See <xref ref-type="fig" rid="F90">Fig. 90b</xref>.</p><p><italic>Forewings</italic>. Wings extended beyond abdominal apex (up to 40% of total wing length); light brown with widely scattered blotches medium orange-brown to medium brown; surface opaque and matte, or with slight sheen. See <xref ref-type="fig" rid="F90">Fig. 90a</xref>.</p><p><italic>Genitalia</italic>. Right dorsal phallomere composed of lightly sclerotized, long, bulbous lobe, articulated with right ventral phallomere on lateral side; central field lightly sclerotized, deeply cupped; very short punctate medial edge, short shagreened ridge on lateral side of cup. Small central sclerite lightly sclerotized, finely punctate, flat; posterior end connecting with dorsal side of right dorsal phallomere. Articulation between right phallomeres extends into right ventral phallomere consisting of punctate to shagreened medially projecting lobe that is medially flattened; anteriorly moderate gap followed by small shagreened flange open-ended anteriorly. Folded anterior portion of left phallomere wide, with dense, short setae medially, otherwise unmodified. Genital hook with short extension to pointed head and short, wide hook; arm robust with distinct bend. See <xref ref-type="fig" rid="F91">Fig. 91</xref>.</p><fig id="F90" position="float" orientation="portrait"><label>Figure 90.</label><caption><p><italic><tp:taxon-name>Arenivaga hypogaios</tp:taxon-name></italic> <bold>a</bold> dorsal habitus <bold>b</bold> ventral habitus <bold>c</bold> pronotum <bold>d</bold> head.</p></caption><graphic xmlns:xlink="http://www.w3.org/1999/xlink" xlink:href="ZooKeys-384-001-g090.jpg" position="float" orientation="portrait" xlink:type="simple"/></fig><fig id="F91" position="float" orientation="portrait"><label>Figure 91.</label><caption><p><italic><tp:taxon-name>Arenivaga hypogaios</tp:taxon-name></italic>, genitalia: a) right dorsal phallomere <bold>b</bold> right ventral phallomere <bold>c</bold> small central sclerite <bold>d</bold> genital hook. Arrow(s) indicate diagnostic characters (see text).</p></caption><graphic xmlns:xlink="http://www.w3.org/1999/xlink" xlink:href="ZooKeys-384-001-g091.jpg" position="float" orientation="portrait" xlink:type="simple"/></fig><fig id="F92" position="float" orientation="portrait"><label>Figure 92.</label><caption><p><italic><tp:taxon-name>Arenivaga hypogaios</tp:taxon-name></italic>, distribution.</p></caption><graphic xmlns:xlink="http://www.w3.org/1999/xlink" xlink:href="ZooKeys-384-001-g092.jpg" position="float" orientation="portrait" xlink:type="simple"/></fig></tp:treatment-sec><tp:treatment-sec sec-type="Habitat and natural history"><title>Habitat and natural history.</title><p>All life history elements remain unobserved.</p></tp:treatment-sec><tp:treatment-sec><!--Section generated to contain objects referenced in tp:taxon-treatment.--><fig id="F58" position="float" orientation="portrait"><label>Figure 58.</label><caption><p><italic><tp:taxon-name>Arenivaga florilega</tp:taxon-name></italic>, genitalia: a) right dorsal phallomere <bold>b</bold> right ventral phallomere <bold>c</bold> small central sclerite <bold>d</bold> genital hook. Arrow(s) indicate diagnostic characters (see text).</p></caption><graphic xmlns:xlink="http://www.w3.org/1999/xlink" xlink:href="ZooKeys-384-001-g058.jpg" position="float" orientation="portrait" xlink:type="simple"/></fig><fig id="F64" position="float" orientation="portrait"><label>Figure 64.</label><caption><p><italic><tp:taxon-name>Arenivaga galeana</tp:taxon-name></italic>, genitalia: a) right dorsal phallomere <bold>b</bold> right ventral phallomere <bold>c</bold> small central sclerite <bold>d</bold> genital hook. Arrow(s) indicate diagnostic characters (see text).</p></caption><graphic xmlns:xlink="http://www.w3.org/1999/xlink" xlink:href="ZooKeys-384-001-g064.jpg" position="float" orientation="portrait" xlink:type="simple"/></fig></tp:treatment-sec></tp:taxon-treatment>
