# Supplementary material for: A revision of the genus Arenivaga (Rehn) (Blattodea, Corydiidae), with descriptions of new species and key to the males of the genus
Source: Zookeys. 2014 Feb 26;(384):1–256. doi: 10.3897/zookeys.384.6197 (PMC3950428; doi:10.3897/zookeys.384.6197)
Supplement: XML Treatment for Arenivaga impensa [file zookeys.384.6197-treatment29.xml]

<!DOCTYPE tp:taxon-treatment
  PUBLIC "-//TaxonX//DTD Taxonomic Treatment Publishing DTD v0 20100105//EN" "tax-treatment-NSO.dtd">
<tp:taxon-treatment xmlns:tp="http://www.plazi.org/taxpub"><tp:treatment-meta><mixed-citation publication-type="journal"><person-group><name><surname>Hopkins</surname><given-names>Heidi</given-names></name></person-group><article-title>A revision of the genus <italic>Arenivaga</italic> (Rehn) (Blattodea, Corydiidae), with descriptions of new species and key to the males of the genus</article-title><source>Zookeys</source><day>26</day><month>2</month><year>2014</year><volume>2014</volume><issue>384</issue><fpage>1</fpage><lpage>256</lpage><pub-id pub-id-type="doi">10.3897/zookeys.384.6197</pub-id></mixed-citation></tp:treatment-meta><tp:nomenclature><tp:taxon-name>
                            <tp:taxon-name-part taxon-name-part-type="genus">Arenivaga</tp:taxon-name-part>
                            <tp:taxon-name-part taxon-name-part-type="species">impensa</tp:taxon-name-part>
                            <object-id xmlns:xlink="http://www.w3.org/1999/xlink" content-type="zoobank" xlink:type="simple">http://zoobank.org/CA7785A1-33E2-4BB6-B4B3-0ABA6CD93288</object-id>
                            <object-id xmlns:xlink="http://www.w3.org/1999/xlink" xlink:type="simple">http://species-id.net/wiki/Arenivaga_impensa</object-id>
                        </tp:taxon-name><tp:taxon-status xmlns:xlink="http://www.w3.org/1999/xlink" xlink:type="simple">sp. n.</tp:taxon-status><xref ref-type="fig" rid="F93">Figures 93</xref><xref ref-type="fig" rid="F94">–</xref><xref ref-type="fig" rid="F95">95</xref></tp:nomenclature><tp:treatment-sec sec-type="Type locality"><title>Type locality.</title><p>USA, Arizona, Kingman.</p></tp:treatment-sec><tp:treatment-sec sec-type="Material examined"><title>Material examined.</title><p>Holotype: ♂ in ANSP labeled “Kingman, Ariz. IX-10-1920 (O.C. Poling)” “HOLOTYPE <italic><tp:taxon-name>Arenivaga impensa</tp:taxon-name></italic> Hopkins, 2012” [red label with black border].</p><p>Paratypes (14): USA: AZ, Oak Creek Canyon, 4 mi. N of Sedona, 8/24/1966, RS Beal (1, NAUF); AZ, Indian Garden, Grand Canyon, 7/24/1934, 3800 ft., EL Bell &amp; FE Lutz (2, AMNH); AZ, Coconino Co., Grand Canyon, 6/18/1954, M Cazier (1, AMNH); AZ, Coconino Co., Midgley Bridge, Oak Creek Canyon, 8/25/1952, Leech &amp; Green (1, CAS); AZ, Mohave Co., Hualapai Mts., 7/15/1920, OC Poling (1, ANSP); AZ, Coconino Co., West Fork, Oak Creek Canyon, 9/19/1979, MW Sanderson, A79-31 (1, NAUF); AZ, Yavapai Co., WCCER, 8/18/2007, <named-content xmlns:xlink="http://www.w3.org/1999/xlink" content-type="dwc:verbatimCoordinates" xlink:type="simple">34.92N, 112.834W</named-content>, S Dorr 1 (1, NAUF); AZ, Yavapai Co., Grasshopper Flat, 8/6/1964, TL Bedwell (1, NAUF); AZ, Sawmill Canyon, Hualapai Mts., 8/30/1919, OC Poling (1, ANSP). All paratypes labeled “Paratype <italic><tp:taxon-name>Arenivaga impensa</tp:taxon-name></italic> Hopkins 2012” [blue label with black border].</p><!--PageBreak--></tp:treatment-sec><tp:treatment-sec sec-type="Etymology"><title>Etymology.</title><p>The name is an adjective in the nominative singular. This species is named from the Latin meaning ample, large, or strong because of its large size for <italic><tp:taxon-name>Arenivaga</tp:taxon-name></italic>.</p></tp:treatment-sec><tp:treatment-sec sec-type="Distribution"><title>Distribution.</title><p>This species is found in the northwestern corner of Arizona. See <xref ref-type="fig" rid="F95">Fig. 95</xref>.</p></tp:treatment-sec><tp:treatment-sec sec-type="Diagnosis"><title>Diagnosis.</title><p>The external phenotype of <italic><tp:taxon-name>Arenivaga impensa</tp:taxon-name></italic> may be confused with <italic><tp:taxon-name>Arenivaga tonkawa</tp:taxon-name></italic> but the genitalia distinguished them. <italic><tp:taxon-name>Arenivaga impensa</tp:taxon-name></italic> has a narrower hook-shaped lobe than <italic>tonkawa</italic> and the structures of the medial margin of the right dorsal phallomere are very different. See <xref ref-type="fig" rid="F94">Figs 94</xref> and <xref ref-type="fig" rid="F148">148</xref>.</p></tp:treatment-sec><tp:treatment-sec sec-type="Description"><title>Description.</title><p><bold>Male.</bold> <italic>Measurements</italic>. Holotype TL = 24.0 mm, GW = 11.1 mm, PW = 7.56 mm, PL = 5.23 mm, TL/GW = 2.16, PL/PW = 0.69. EW = 0.45 mm; OW = 0.60 mm. Among paratypes range of TL 18.7–24.6 mm; range of GW 9.0–11.8 mm; range of PW 6.73–8.14 mm; range of PL 4.40–5.23 mm.</p><p><italic>Head</italic>. Two ocelli large, ovoid and protruding (0.45 × 0.40 mm); vertex brown with small ridges in rays around upper apex of eyes and extending onto ocellar tubercles; interocellar space only slightly concave, brown, with three small round indentations at points of an equilateral triangle. Posterior frons concave, brown grading into waxy beige, with horizontal corrugations; anterior portion of frons bulbous and waxy beige; waxy beige smooth anteclypeus. See <xref ref-type="fig" rid="F93">Fig. 93d</xref>.</p><p><italic>Pronotum</italic>. Pronotum large, translucent waxy beige; dorsal surface of pronotum with short orange-brown setae that are thicker and longer laterally; pronotal pattern orange-brown “panther face”, with little discernible detail; no aura. See <xref ref-type="fig" rid="F93">Fig. 93c</xref>.</p><p><italic>Body</italic>. Wing brace present. Two tarsal claws present. Legs and body light brown; some specimens with brown maculations laterally on each sternite; subgenital plate orange-brown; asymmetrical with rounded apices. See <xref ref-type="fig" rid="F93">Fig. 93b</xref>.</p><p><italic>Forewings</italic>. Wings extended well beyond abdominal apex (~35% of wing length); blotchy orange-brown to medium brown; surface opaque and matte. See <xref ref-type="fig" rid="F93">Fig. 93a</xref>.</p><p><italic>Genitalia</italic>. Right dorsal phallomere composed of lightly sclerotized bulbous hook-shaped lobe, articulated with right ventral phallomere on lateral side; central field lightly sclerotized with deep open rectangular area posterior-medially; medial margin more heavily sclerotized, with short toothed region at posterior end, and prominent flat spine adjacent, remainder of margin uneven. Small central sclerite with uneven margins nearly flat and finely punctate; anterior end bent posteriorly, shagreened with uneven toothed edge; right ventral phallomere extends from articulation to form smooth rounded structure, punctate, corrugated and narrowed anteriorly; attached anteriorly is mildly dorsally projecting flanged concave punctate arm that extends beyond depth of posterior portion of phallomere. Genital hook with moderate extension to rounded head with moderate hook; arm delicate with distinct bend. See <xref ref-type="fig" rid="F94">Fig. 94</xref>.</p><fig id="F93" position="float" orientation="portrait"><label>Figure 93.</label><caption><p><italic><tp:taxon-name>Arenivaga impensa</tp:taxon-name></italic> <bold>a</bold> dorsal habitus <bold>b</bold> ventral habitus <bold>c</bold> pronotum <bold>d</bold> head.</p></caption><graphic xmlns:xlink="http://www.w3.org/1999/xlink" xlink:href="ZooKeys-384-001-g093.jpg" position="float" orientation="portrait" xlink:type="simple"/></fig><fig id="F94" position="float" orientation="portrait"><label>Figure 94.</label><caption><p><italic><tp:taxon-name>Arenivaga impensa</tp:taxon-name></italic>, genitalia: a) right dorsal phallomere <bold>b</bold> right ventral phallomere <bold>c</bold> small central sclerite <bold>d</bold> genital hook. Arrow(s) indicate diagnostic characters (see text).</p></caption><graphic xmlns:xlink="http://www.w3.org/1999/xlink" xlink:href="ZooKeys-384-001-g094.jpg" position="float" orientation="portrait" xlink:type="simple"/></fig><fig id="F95" position="float" orientation="portrait"><label>Figure 95.</label><caption><p><italic><tp:taxon-name>Arenivaga impensa</tp:taxon-name></italic>, distribution.</p></caption><graphic xmlns:xlink="http://www.w3.org/1999/xlink" xlink:href="ZooKeys-384-001-g095.jpg" position="float" orientation="portrait" xlink:type="simple"/></fig></tp:treatment-sec><tp:treatment-sec sec-type="Habitat and natural history"><title>Habitat and natural history.</title><p>All life history elements remain unobserved.</p><!--PageBreak--><!--PageBreak--><!--PageBreak--></tp:treatment-sec><tp:treatment-sec><!--Section generated to contain objects referenced in tp:taxon-treatment.--><fig id="F148" position="float" orientation="portrait"><label>Figure 148.</label><caption><p><italic><tp:taxon-name>Arenivaga tonkawa</tp:taxon-name></italic>, genitalia: a) right dorsal phallomere <bold>b</bold> right ventral phallomere <bold>c</bold> small central sclerite <bold>d</bold> genital hook. Arrow(s) indicate diagnostic characters (see text).</p></caption><graphic xmlns:xlink="http://www.w3.org/1999/xlink" xlink:href="ZooKeys-384-001-g148.jpg" position="float" orientation="portrait" xlink:type="simple"/></fig></tp:treatment-sec></tp:taxon-treatment>
