# Supplementary material for: A revision of the genus Arenivaga (Rehn) (Blattodea, Corydiidae), with descriptions of new species and key to the males of the genus
Source: Zookeys. 2014 Feb 26;(384):1–256. doi: 10.3897/zookeys.384.6197 (PMC3950428; doi:10.3897/zookeys.384.6197)
Supplement: XML Treatment for Arenivaga investigata [file zookeys.384.6197-treatment30.xml]

<!DOCTYPE tp:taxon-treatment
  PUBLIC "-//TaxonX//DTD Taxonomic Treatment Publishing DTD v0 20100105//EN" "tax-treatment-NSO.dtd">
<tp:taxon-treatment xmlns:tp="http://www.plazi.org/taxpub"><tp:treatment-meta><mixed-citation publication-type="journal"><person-group><name><surname>Hopkins</surname><given-names>Heidi</given-names></name></person-group><article-title>A revision of the genus <italic>Arenivaga</italic> (Rehn) (Blattodea, Corydiidae), with descriptions of new species and key to the males of the genus</article-title><source>Zookeys</source><day>26</day><month>2</month><year>2014</year><volume>2014</volume><issue>384</issue><fpage>1</fpage><lpage>256</lpage><pub-id pub-id-type="doi">10.3897/zookeys.384.6197</pub-id></mixed-citation></tp:treatment-meta><tp:nomenclature><tp:taxon-name>
                            <tp:taxon-name-part taxon-name-part-type="genus">Arenivaga</tp:taxon-name-part>
                            <tp:taxon-name-part taxon-name-part-type="species">investigata</tp:taxon-name-part>
                            <object-id xmlns:xlink="http://www.w3.org/1999/xlink" xlink:type="simple">http://species-id.net/wiki/Arenivaga_investigata</object-id>
                        </tp:taxon-name><tp:taxon-authority>Friauf &amp; Edney</tp:taxon-authority><xref ref-type="fig" rid="F96">Figures 96</xref><xref ref-type="fig" rid="F97">–</xref><xref ref-type="fig" rid="F98">98</xref><tp:nomenclature-citation-list><tp:nomenclature-citation><tp:taxon-name>Arenivaga investigata</tp:taxon-name><comment> Friauf and Edney 1969, Proceedings of the Entomological Society of Washington, 20(7), pp. 154–156.</comment></tp:nomenclature-citation></tp:nomenclature-citation-list></tp:nomenclature><tp:treatment-sec sec-type="Neotype locality"><title>Neotype locality.</title><p>USA, California, Riverside County, Windy Point.</p></tp:treatment-sec><tp:treatment-sec sec-type="Material examined"><title>Material examined</title><p><bold>(811).</bold> Neotype: ♂ in EMEC labeled “CA, Riverside Co., Windy Point 3 mi. S of Whitewater, 1/25-26/1977, Doyen,Rude,Bentzien, J.Doyen Lot #77A2.1” “NEOTYPE <italic><tp:taxon-name>Arenivaga investigata</tp:taxon-name></italic> Hopkins, 2014” [red label with black border].</p><p>Neoparatypes (6): USA: CA, Riverside Co., Coachella Valley Dunes 3 mi. W of Thousand Palms, 5/19/1959, 200’, E.R.Tinkham, (6, USNM). All paratypes labeled “Neoparatype <italic><tp:taxon-name>Arenivaga investigata</tp:taxon-name></italic> Hopkins 2014” [blue label with black border].</p></tp:treatment-sec><tp:treatment-sec sec-type="Other material examined"><title>Other material examined.</title><p>USA: CA, San Diego Co., Palm Canyon Cpgd Anza-Borrego SP, 6/4/1970, Crazier,Frencke, and Welch, taken at light (1, ASUT); CA, Imperial Co., Algodones Dunes, I8 at Ogilby Rd., 3/7/1988, R.E. Woodruff, dunes at night (1, FSCA); CA, Imperial Co., Algodones Dunes, I8 0.7 mi. W of Ogilby Rd., 3/5/1988, R.E. Woodruff, blacklight trap (3, FSCA); CA, Imperial Co., Algodones Dunes WA, Ted Kipf Rd. NW of Glamis, 3/25-28/2002, 33.01.29N 115.06.53W, 110m, K.Will et al., pitfall trap (1, EMEC); CA, Imperial Co., Imperial Sand Dunes RA, Wash Rd. ca. 7.2 mi. S Hwy. 78, 3/28/2002, 32.55.31N 114.58.52W, C.B. Barr, on dunes at night (1, EMEC); CA, Imperial Co., Hwy. 78 10.5 mi. SW of Glamis, 3/4/1987, R.A. Cunningham, (1, PMNH); CA, San Bernardino Co., Cronise Valley, 4/29/1956, B.J. Adelson/M.Wasbauer/J.Powell/P.D.Hurd, (4, EMEC); CA, San Diego Co., Borego, 4/20/1951, C.D. MacNeill, (1, CAS); CA, San Diego Co., Borego Valley, 6/6/1940, (1, CAS); CA, L.A. Co., Lovejoy Buttes, Mojave Desert, 4/15/1946, L. Martin, collected at light (1, LACM); CA, San Diego Co., Borrego Springs, 3/30/1960, M. Wasbauer, (1, CSCA); CA, Imperial Co., 17 mi. NW of Glamis, 6/27-28/1978, J.Doyen/J.Powell, white light, pitfall trap, JDLot #78F2 (4, EMEC); CA, Imperial Co., Seeley, 4/7/1971, E.L. Paddock, pit trap at night, CA Dept. of Agr. 71D19-85 (1, CSCA); CA, Imperial Co., El Centro, 4/16/1973, R.A. Flock, (5, CSCA); CA, Imperial Co., El Centro, 5/5/1973, (4, CSCA); CA, Imperial Co., Calipatria, 3/28/1962, Killgore coll., argon light trap (1, CSCA); CA, Imperial Co., El Centro, 4/16/1973, R.A. Flock, (1, CSCA); CA, Imperial Co., 6 mi. W of Glamis, 8/5/1966, M. Wasbauer, bowl traps in sand (1, CSCA); CA, San Diego Co., Borrego Springs, 6/22/1958, L.A. Stange, (1, LACM); CA, San Diego Co., Borrego, 5/3/1956, B.J.Adelson/P.D.Hurd/M.Wasbauer, (10, EMEC); CA, San Diego Co., Borego, 4/25-26/1955, P.D.Hurd, on one specimen “Cryptantha augustifolia” (6, EMEC); CA, San Diego Co., Ocotillo, 9/15/1947, G.A.Marsh, light (1, EMEC); CA, San Diego Co., Borrego, 5/8/1953, J.Powell, (1, EMEC); CA, San Diego Co., Borego, 4/25/1955, P.Wygodynsky, (1, EMEC); CA, Imperial Co., Glamis Sand Dunes,5 mi. W of Ogilby, <!--PageBreak-->5/29/1981, Werner,Olson,Hetz,Thomas,Burne,Frank,McLachlan, (1, UAIC); CA, San Bernardino Co., Kelso Sand Dunes, 5/1/1974, 2500’, Eichlin &amp; Hardy, (1, CSCA); CA, Riverside Co., Mule Mts., I13, 2/13/1983, Andrews &amp; Gilbert, (1, CSCA); CA, Riverside Co., 11.8 mi. WNW Inca RR Siding, 4/7/1994, 33.49.4N 114.57.3W, R.R.Snelling, (1, LACM); CA, Imperial Co., Algodones Dunes, 1–2 mi. W of Glamis, 4/7/2008, 32.59N 115.06?, Bill Warner, (1, W.B.Warner); CA, Imperial Co., 1 mi. W of Glamis, 3/29/1979, R.L.Aalbu, collected on slip face of dune (1, CSCA); CA, Imperial Co., 5 km. N of Glamis sand dunes, 4/17/1974, D.Giuliani, (1, CSCA); CA, Riverside Co., Palm Springs, 5/23/1940, W.L.Swisher, light (2, LACM); CA, Riverside Co., Palm Springs, 6/24/1956, A.Menke,Jr., (1, LACM); CA, Riverside Co., Palm Springs, 7/8/1956, L.A.Stange, (1, LACM); CA, Riverside Co., Palm Springs, 7/19/1958, L.A.Stange, (1, LACM); CA, Riverside Co., Cathedral City, 6/14/1958, L.A.Stange, (1, LACM); CA, Riverside Co., Cathedral City, 7/21/1952, R.Tinglof, UCLA Coll. Accessioned LACM 1965 (1, LACM); CA, Riverside Co., Pushawalls Canyon, Indio Hills, 7/14/1947, (1, LACM); CA, Riverside Co., Palm Springs, 5/24/1940, Brereton &amp; King, lights (1, LACM); CA, Riverside Co., Palm Springs, 5/24/1940, (1, CSCA); CA, Riverside Co., Palm Springs, 7/6/1950, W.A.McDonald, (1, USNM); CA, Riverside Co., Palm Springs, 7/16/1950, D.C.Blodget, (1, USNM); CA, Imperial Co., 3 mi. NW of Glamis, 9/15-16/1972, Wasbauer &amp; Hardy, blacklight trap (1, CSCA); CA, Imperial Co., 3.5 mi. NW of Glamis, 3/10/1975, Andrews &amp; Hardy, sand dune (1, CSCA); CA, Riverside Co., Thermal, 6/18/1956, M.Wasbauer, (4, EMEC); CA, Riverside Co., Thermal, 7/17/1956, M.Wasbauer, (1, EMEC); CA, Imperial Co., 3 mi. NW of Glamis, 3/3-4/1972, E.A.Kane, sand dunes (3, CSCA); CA, Co., 25 mi. W of Blythe, 8/18-19/1927, Cornell University Lot 542 sub 326, <!--PageBreak--><!--PageBreak--><!--PageBreak--><!--PageBreak--><!--PageBreak--><!--PageBreak--><italic><tp:taxon-name>Arenivaga apacha</tp:taxon-name></italic> Sauss.Det.Hebard 1929 (1, ANSP); CA, Imperial Co., Algodones Dunes 2 mi. W of Sand Hills Rest Area, 4/26/1980, D.K.Faulkner, (1, SDMC); CA, Imperial Co., 13 mi. W of Winterhaven, 6/13/1958, V.Roth, (1, UAIC); CA, Imperial Co., Imperial Dam, 5/28/1954, W.McDonald, UCLA Coll. Accessioned LACM 1965 (1, LACM); CA, Imperial Co., Algodones Sand Hills, W.G.Reeder, blattidae,500224 (4, USNM); CA, Riverside Co., Hopkins Well, 4/14-16/1958, P.D.Hurd/J.Powell, (15, EMEC); CA, Imperial Co., Algodones Dunes,5.6 mi. NW &amp; 1 mi. SW of Glamis, 3/20/1993, 270’, J.P. &amp; K.E.S. Donahue, 164,060-A (5, LACM); CA, Imperial Co., Algodones Dunes, S of Ruthven, 4/6/2000, 32.55.30N 114.59.34W, 120 m, D.Yanega, at light (2, UCRC); CA, Imperial Co., Algodones Dunes, S of Ruthven, 4/30/2001, 32.55.30N 114.59.34W, Hawks &amp; Yanega, (5, UCRC); CA, Imperial Co., 5 mi. N of Ogilby, 4/17/1965, R.C.Dickson, at light (1, UCRC); CA, San Bernardino Co., Saratoga Springs, Death Valley, 7/10-12/1953, (2, USNM); CA, Calexico, 8/11/1914, J.C.Bradley, Cornell U. Lot 882,Sub.146, <italic><tp:taxon-name>Arenivaga apacha</tp:taxon-name></italic> (Sauss.)Det.Hebard 1935 (1, CUIC); CA, Imperial Co., Salton Sea, North Shore Area, 3/30/1983, R.A.Cunningham, (1, PMNH); CA, Cronese, 4/28/1952, Timberlake, at light (1, UCRC); CA, 1000 Palms, D.W.Cherney, (1, UCRC); CA, 2 mi. S of Oasis, ?/7/1936, Timberlake, at light (1, UCRC); CA, Riverside Co., Blythe, 7/22/1916, W.F.Barr, <italic><tp:taxon-name>Arenivaga apacha</tp:taxon-name></italic> 9Sauss.) Det.Strch.1952 (1, USNM); CA, Imperial Co., Imperial Valley, Summer 1966, D.A.Ward, (1, UCRC); CA, Imperial Co., Holtville, 7/2/1929, P.W.Oman, (1, SEMC); CA, Imperial Co., 8 mi. E of Holtville, 4/29/1961, D.S.Verity, (1, LACM); CA, Imperial Co., 8 mi. E of Holtville, 6/24/1958, G.H.Nelson, to light (1, UMMZ); CA, Brawley, 4/7/1925, (1, LACM); CA, San Diego Co., Borego SP, 6/4/1956, A.Menke, (1, LACM); CA, San Diego Co., Borego SP, 6/6/1940, around lights (2, LACM); CA, Los Angeles Co., (2, LACM); CA, Colorado Desert, 8/11/1917, Wheeler, <!--PageBreak--><italic><tp:taxon-name>Arenivaga</tp:taxon-name></italic> wheeleri n.sp.M.S.Det.T.H.Hubbell 1928 (1, UMMZ); CA, San Bernardino Co., Yermo, 4/11/1936, J.A.Comst., L.J.Muchmore (2, LACM); CA, San Bernardino Co., Yermo, 7/5/1939, W.M.Pearce, ex.coll.M.A.Cazier (1, AMNH); CA, San Bernardino Co., Yermo, 5/15/1939, T.G.Altken, ex.coll.M.A.Cazier (1, AMNH); CA, San Bernardino Co., Deadman’s Point, 9/9/1963, R.J.Hamton, (1, HEH); CA, Riverside Co., Palm Desert, 3/26/1953, AH &amp; SK Rindge, collection of Fred H Rindge (1, AMNH); CA, Riverside Co., Palm Desert, 6/22/1956, M.Wasbauer, (3, EMEC); CA, Riverside Co., Dos Palmas Spa, 4/5/1937, G.Willett, (1, LACM); CA, Riverside Co., Coachella Valley Dunes,2 mi. W of Indio, 5/25/1957, 10’, E.R.Tinkham, (1, USNM); CA, Riverside Co., Coachella Valley, 10/23/1938, JAC, (1, LACM); CA, Riverside Co., Coachella Valley, 10/30/1938, J.A.Comstock, (1, LACM); CA, Riverside Co., N end of Salton Sea, 5/19/1955, F.S.Truxal, (4, LACM); CA, Imperial Co., 2 mi. S of Palo Verde, 6/28/1978, D.J.Powell, (1, EMEC); CA, Riverside Co., N shore near Salton Sea, 5/30/1992, R.L.Allen, white light, <tp:taxon-name>Blattodea</tp:taxon-name>:<tp:taxon-name>Polyphagidae</tp:taxon-name>, <italic><tp:taxon-name>Arenivaga</tp:taxon-name></italic> (1, LACM); CA, San Bernardino Co., Stovepipe Wells Hostel, Death Valley NM, 4/2/1954, F.B.Turner, at light (1, EMEC); CA, Inyo Co., 7 mi. NE of Panamint Springs, 5/16/1969, Rude &amp; Doyen, (3, EMEC); CA, Kern Co., Red Rock Canyon, 5/2/1968, J.T.Doyen/J.Powell, blacklight (6, EMEC); CA, San Diego Co., 6 mi. E of Banner, 7/13/1963, H.L.Griffin/J.Powell/P.Welies, at light (5, EMEC); CA, San Bernardino Co., Death Valley NM,2 mi. NE Saratoga Springs, 3/17/1978, P.Rude, at UV light (1, EMEC); CA, Inyo Co., Shoshone, 5/4/1962, R.W.Thorp, at light (1, EMEC); CA, San Diego Co., Borego, 4/28/1955, R.C.Schuster, (1, EMEC); CA, San Diego Co., Borrego, 4/21/1960, J.Powell, (3, EMEC); CA, San Diego Co., Borrego Springs, 6/11/1965, G.R.Ballmer, light (1, UCRC); CA, San Diego Co., Borego, 4/28/1955, R.O.Schuster, 1 specimen-<italic><tp:taxon-name>Arenivaga</tp:taxon-name></italic> sp.Det.H.F.Strohecker (2, EMEC); CA, San Diego Co., Borego, 5/14/1949, J.E.Giliaspy, coll. At light (1, FSCA); CA, San Diego Co., Borego, 4/24/1959, Timberlake, at light (3, UCRC); CA, San Diego Co., Anza Borrego off 53 June oasis, 4/3/1993, S.O’Keefe, bl.sand at night (1, EMEC); CA, Inyo Co., Owens Riv. 2 mi. NE of Lone Pine, 5/11/1969, P.A.Opler, blacklight (1, EMEC); CA, Inyo Co., Olancha, 6/26/1949, H.E.Cott, (1, FSCA); CA, Inyo Co., 3 mi. S of Olancha, 8/6/1948, Hurd &amp; MacSwain, <italic><tp:taxon-name>Arenivaga apacha</tp:taxon-name></italic> (Sauss.) Det.H.F.Strohecker (1, FSCA); CA, San Bernardino Co., Afton Canyon, 3/24/1997, M.S.Caterino, (2, EMEC); CA, San Bernardino Co., Afton Rd. 23 mi. SW of Baker, 4/23/1977, Kitayama,Cave &amp; Chemsak, on sand at UV light (1, EMEC); CA, San Bernardino Co., Yermo, 4/22/1949, R.v.d.Bosch, light trap (1, FSCA); CA, San Bernardino Co., Saratoga Springs, Death Valley NM, 4/15/1965, C.W.O’Brien, (1, FSCA); CA, Imperial Co., Holtville, 7/15/1989, (1, FSCA); CA, Imperial Co., Holtville, 5/8/1997, W.F.Chamberlain, at light (5, TAMU); CA, San Bernardino Co., Death Valley Juno, 4/22/1935, A.L.Melander, (1, UCRC); CA, Inyo Co., Darwin Canyon,5.7 mi. NE of Darwin, 7/6/1991, 2520’, J.P. &amp; K.E.S. Donahue, T18S,R41E,SE1/4 Sec.34,#21,874 (7, LACM); CA, San Bernardino Co., S. side of Kelso Dunes, 6/19/1999, Ballmer,Hawks,Powells &amp; Yanega, (4, UCRC); CA, San Bernardino Co., Baker, Mohave Desert Scrub, 8/26/2002, L. Stange, at light (1, FSCA); CA, Riverside Co., 2 mi. W of Hopkins Well, 3/3/1959, J.W.MacSwain, (5, EMEC); CA, Riverside Co., Hopkins Well, 3/7/1959, W.E.Ferguson, at light (2, EMEC); CA, Riverside Co., Hopkins Well, 6/20/1966, J.W.MacSwain, (1, EMEC); CA, Riverside Co., 5 mi. e of Mt. Eagle, 7/8/1976, Doug Whitman, #570 (8, EMEC); CA, Riverside Co., Indio, 4/16/1965, J.Doyen, at light (3, EMEC); CA, Riverside Co., Indio, 8/4/1959, C.R.James, (1, FSCA); CA, Riverside Co., 4 mi. S of Palm Desert, 7/2/1963, R.L.Langston, at light (1, EMEC); CA, Riverside Co., Deep Canyon at station, 6/17/1975, P.McNally, white light (1, UCRC); CA, Riverside Co., Coachella Valley, Miles Ave. 0.5 mi. SW of Washington St., 2/19/1990, G.R.Ballmer, pitfall trap (2, UCRC); CA, Needles, 4/1-6/1918, J.C.Bradley, (1, ANSP); CA, San Bernardino Co., Kelso Dunes,8 mi. SW of Kelso, 7/14-15/1974, J.Doyen, on ground at light, Lot No.74G13 (3, EMEC); CA, Imperial Co., 16 mi. W of AZ/CA border on I10,sand dunes off Ogilby, 2/27/1988, M.Thomas, crawling on sand dune, <tp:taxon-name>Polyphagidae</tp:taxon-name> Det. Max Thomas 1988 (1, ASUT); CA, San Bernardino Co., Essex, 4/5/1966, 1700’, P.A.Opler, (1, EMEC); CA, San Bernardino Co., 9 air mi. S of Baker, Zzyzx Springs, 4/20/1977, Chemsak, (1, EMEC); CA, San Bernardino Co., 9 air mi. S of Baker, Zzyzx Springs, 7/1/1978, J.Doyen, Lot #78F5 (2, EMEC); CA, San Bernardino Co., 9 air mi. S of Baker, Zzyzx Springs, 4/18-23/1984, S.Hawley, blacklight trap (1, ); CA, San Bernardino Co., 9 air mi. S of Baker, Zzyzx Springs, 4/18-23/1984, R.Gill, (2, EMEC); CA, San Bernardino Co., Zzyzx Springs, 4/20/1984, D.Sandri, (1, EMEC); CA, San Bernardino Co., Soda Springs (Zzyzx) W side of Soda Dry Lake,9 air mi. S of Baker, 5/22-24/1982, J.P.Donahue, (1, LACM); CA, Riverside Co., Eagle Mt. Dunes, E corner of JoshUAIC Tree NM, 6/17/1961, (13, USNM); CA, Riverside Co., Indio, 8/?/1950, (1, USNM); CA, Riverside Co., Indio, 7/2/1961, (1, USNM); CA, Riverside Co., 3 mi. W of Indio, 7/2/1956, M.Wasbauer, (4, EMEC); CA, Riverside Co., Indio, 6/7/1956, M.Wasbauer, (1, EMEC); CA, Riverside Co., Indio, 4/24-26/1953, G.Yamamoto/A.Fukushima, (5, USNM); CA, Riverside Co., Indio, 5/9/1952, (1, USNM); CA, Riverside Co., Indio, 4/30/1952, (1, USNM); CA, Riverside Co., Indio, 6/15/1955, (1, USNM); CA, Riverside Co., Indian Wells, 4/29/1952, (1, USNM); CA, Riverside Co., Indian Wells, 4/17/1952, (2, USNM); CA, Riverside Co., Indian Wells, 4/24-25/1953, B.Markley/W.R.Lower/M.C.Anderson, (10, USNM); CA, Riverside Co., Indian Wells, 9/7/1938, R.B.Cowles, (4, USNM); CA, Riverside Co., Indian Wells, 4/5/1931, A.C.Browne, Collected from desert flora, (3, HEH); CA, Riverside Co., Indian Wells, 3/12/1938, R.B.Cowles, (2, USNM); CA, Riverside Co., 3 mi. W of Indio, 5/19/1959, (3, USNM); CA, Riverside Co., Coachella Valley Dunes 3 mi. W of Thousand Palms, 5/3/1958, 200’, E.R.Tinkham, (5, USNM); CA, Riverside Co., Coachella Valley 9 mi. W of Palm Springs, 4/2/1954, E.R.Tinkham, (1, USNM); CA, Riverside Co., Coachella Valley Dunes 3 mi. W of Thousand Palms, 5/19/1959, 200’, E.R.Tinkham, (1, USNM); CA, Riverside Co., Coachella Valley Dunes 9 mi. W of Palm Springs, 5/27/1954, E.R.Tinkham, (1, USNM); CA, Riverside Co., Coachella Valley Dunes 1 mi. N of Palm Desert, 5/15/1954, E.R.Tinkham, (1, USNM); CA, Riverside Co., Whitewater, 7/9/1950, J.W.MacSwain, (1, USNM); CA, Riverside Co., Palm Springs, 6/?/1965, E.B.Edney, (2, USNM); CA, Riverside Co., Indio, 4/29/1962, V.Theresa Luine, (1, UCRC); CA, Riverside Co., San Gorgonio Pass, Windy Point, 6/16/1975, P.McNally, (4, UCRC); CA, Riverside Co., Whitewater, 7/9/1950, P.D.Hurd, (1, FSCA); CA, Riverside Co., Windy Point sand dunes nr. Palm Springs, broad form, bred from nymphs (1, UCRC); CA, Riverside Co., Windy Point 3 mi. S of Whitewater, 1/25-26/1977, Doyen,Rude,Bentzien broad form, J.Doyen Lot #77A2.1 (1, EMEC); CA, Riverside Co., Coachella Valley, Mt.View Rd. 0.5 mi. N of jct. w/ Varner Rd., 5/17/1995, G.R.Ballmer, (1, UCRC); CA, 4 mi. W of Thousand Palms, 4/25/1968, E.R.Tinkham, (3, USNM); CA, 3 mi. W of Thousand Palms, 5/10/1960, (1, USNM); CA, Riverside Co., Palm Springs, 1-6/?/1966, Edney, (6, USNM); CA, Riverside Co., Palm Springs, 7/19/1958, L. Stange, (1, LACM); CA, Riverside Co., Palm Springs, 6/5/1967, R.Rice, in sand under bush (1, UAIC); CA, Calexico, 8/11/1914, J.C.Bradley, (1, ANSP); CA, Riverside Co., Palm Springs, 6/1/1937, P.D.Gerhardt, at light (1, UAIC); CA, San Felipe, 9/9/1938, Timberlake, at light (1, UCRC); CA, Riverside Co., Blythe, 5/24/1935, G.M.Kohle, <!--PageBreak--><italic><tp:taxon-name>Arenivaga erratica</tp:taxon-name></italic> Rehn Det. Rehn 1941 (1, ANSP); CA, Indio, 4/19/1962, Erwin #134 (1, USNM); CA, Riverside Co., Blythe, 8/9-10/1959, K.L.Japport, Rentz, argon light trap (4, USNM); CA, Riverside Co., Palm Springs, 4/?/1966, C.&amp;V. Brandes, (1, USNM); CA, San Diego Co., Mason Valley, 4/14/1945, D.Meadows, (1, USNM); CA, Imperial Co., Experiment Farm, 6/7/1912, J.C.Bridwell, (3, USNM); CA, Imperial Co., Imperial Sand Dunes, 3/28/2002, G.M.Nishida, at MV light (2, EMEC); CA, Riverside Co., Coachella Valley 3 mi. W of Indio, 5/9/1955, E.R.Tinkham, mated pair (1, USNM); CA, Riverside Co., Coachella Valley, Indio, 7/5/1957, E.R.Tinkham, (2, USNM); CA, Riverside Co., Coachella Valley 4 mi. W of Indio, 4/18/1955, E.R.Tinkham, (1, USNM); CA, Riverside Co., Coachella Valley 9 mi. W of Palm Springs Dunes, 5/27/1954, E.R.Tinkham, (1, USNM); CA, Kelso Dunes, 6/24-25/1954, 2400’, E.R.Tinkham, (2, USNM); CA, Riverside Co., Coachella Valley Dunes 2 mi. W of Indio, 5/25/1957, 10’, E.R.Tinkham, (1, USNM); CA, San Diego Co., Ocotillo, 6/13/1949, G.A.Marsh, (1, USNM); CA, San Diego Co., Anza Borrego SP, Borrego Palm Canyon Cpgd., 4/10/1993, R.L.Allen, (1, LACM); CA, Riverside Co., Palm Springs, 5/24/1940, (1, CAS); CA, Riverside Co., Palm Springs, 5/28/1939, P.D.Gerhardt, at light (1, UAIC); CA, Inyo Co., Death Valley 1.5 mi. N 2 mi. W Ashford Mill, 3/23/1984, 200’, D.Giuliani, sand dunes (1, CSCA); CA, Inyo Co., 4.3 mi. NE Saratoga Springs, Death Valley NM, 4/16-18/1973, A.R.Hardy, sand dunes (4, CSCA); CA, San Bernardino Co., Baker, 5/29/1950, C.D. MacNeill, (1, EMEC); CA, 65 mi. ENE of Indio,13 mi. NE &amp; 2.5 mi. E of Desert Center, 4/3/1960, E.R.Tinkham, (2, USNM); CA, Riverside Co., Desert Center, 8/31/1946, (1, LACM); CA, Inyo Co., Tecopa, 6/17/1954, Belkin &amp; McD., UCLA Coll. Accessioned LACM 1965 (1, LACM); CA, 29 Palms, 5/?/1952, E.R.Tinkham, (1, USNM); CA, Riverside Co., Coachella Valley 2 mi. W of Indio, 5/25/1955, E.R.Tinkham, (1, USNM); CA, Sand dunes E of Gray’s Well, 7/18/1953, E.R.Tinkham, (1, USNM); CA, San Diego Co., Borego SP, 4/11/1949, E.S.Ross, (2, CAS); CA, Holtville, 6/23/1946, E.C.VanDyke, (6, CAS); CA, Imperial Co., Coyote Wells, 5/5/1922, O.C.Poling, (4, ANSP); CA, 5 mi. W of Blythe, 8/19-20/1927, CUIC University (3, ANSP); CA, Death Valley, 10/?/1926, J.D.Gunder, (1, CAS); CA, Coachella, 5/23/1929, E.C.VanDyke, (1, CAS); CA, Riverside Co., Palm Springs, 4/22-27/1933, E.P.Van Duzee, (5, CAS); CA, Kern Co., 5/?/????, (1, ANSP); CA, Coachella, 5/19/1923, E.C.VanDyke, (1, CAS); CA, Riverside Co., 3/30/1918, E.R.Leach, (2, CAS); CA, Coachella, 5/10/1928, E.C.VanDyke, (1, CAS); CA, Coachella, 5/22-25/1928, E.C.VanDyke, (3, CAS); CA, Riverside Co., Indian Wells, 4/24/1922, K.R.Coolidge, at light (1, ANSP); CA, 25 mi. W of Blythe, 8/18-19/1927, Cornell University Lot 542 sub 326 (6, ANSP/CUIC); CA, Holtville, 7/2/1929, R.H.Beamer, (1, ANSP); CA, Needles, 4/1-6/1918, (1, ANSP); CA, Needles, 4/1-6/1918, J.C.Bradley, Cornell University Lot 882 sub 146 (1, CUIC); CA, Kern Co., Red Rock Canyon, 5/2/1968, J.T.Doyen, black light (1, EMEC); CA, Inyo Co., Owen’s River 2 mi. NE of Lone Pine, 5/11/1969, P.A.Opler, black light (1, EMEC); CA, Inyo Co., 31 mi. NE of Big Pine, 7/8/1966, 6000’, C.W.O’Brien, at night (1, FSCA); CA, Heber, 7/10/1926, (1, UCRC); CA, Inyo Co., 9 mi. N of Olancha nr Cottonwood Charcoal Kilns, 5/24/1969, R.Hardy, (1, UCRC); CA, Riverside Co., Wiley’s Well Rd. at I10, 3/28/2001, 33.36.22N 114.54.30W, D.Yanega, (2, UCRC); CA, San Bernardino Co., 23 mi. E of 29 Palms, 4/30/1971, R.Hardy, (1, UCRC); CA, San Bernardino Co., Kelso Dunes, 4/16-18/1974, Andrews &amp; Wasbauer, (3, CSCA); CA, Indio, 8/31/1961, C.Myers, (1, CSCA); CA, Riverside Co., Blythe, 7/8/1956, A.Menke, Jr., (1, LACM); CA, Riverside Co., Indian Wells, 4/1/1938, R.B.Cowles, UCLA Coll. Accessioned LACM 1965 (2, LACM); CA, Riverside Co., Indian Wells, 4/12/1957, C.W.Schaefer, UCLA Coll. Accessioned LACM 1965 (1, LACM); CA, Riverside Co., Indian Wells, 4/21/1956, Schlek, UCLA Coll. Accessioned LACM 1965 (1, LACM); CA, Riverside Co., Blythe, 8/20/1927, Cornell University (3, ANSP/CUIC); CA, Riverside Co., 5 mi. W of Blythe, 8/19-20/1927, Cornell University Lot 542 sub 328, <italic><tp:taxon-name>Arenivaga apacha</tp:taxon-name></italic> (Sauss.) Hebard 1937 (1, CUIC); CA, Riverside Co., 5 mi. W of Blythe, 8/19-20/1927, Cornell University Lot 542 sub 328 (1, CUIC); CA, Riverside Co., 25 mi. W of Blythe, 8/18-19/1927, Cornell University Lot 542 sub 326, <italic><tp:taxon-name>Arenivaga apacha</tp:taxon-name></italic> (Sauss.) Hebard 1929 (2, CUIC/UCRC); CA, Riverside Co., 18 mi. W of Blythe, 4/8/195?, Timberlake, at light (5, UCRC); CA, Riverside Co., Blythe, 8/25/1973, (1, UCRC); CA, Inyo Co., Shoshone, 9/10/1954, UCLA Coll. Accessioned LACM 1965 (1, LACM); CA, Inyo Co., Bailey Canyon, Carlego, 7/2/1940, (1, LACM); CA, San Bernardino Co., Amboy Crater, 7/22/1956, J.F.Lawrence, 102 (1, EMEC); CA, San Bernardino Co., Amboy Crater, 6/6/1957, J.M.Burns, (1, EMEC); CA, San Bernardino Co., 10 mi. E of 29 Palms, 6/11/1966, fluorescent black light (6, CSCA); CA, Imperial Co., 6 mi. W of Glamis, 8/5/1966, M.Wasbauer, bowl traps in sand (2, CSCA); CA, Imperial Co., Andrade, 8/4/1966, M.Wasbauer, fluorescent black light (1, CSCA); CA, Cornise, 4/28/1937, orthoptera, <italic><tp:taxon-name>Arenivaga apacha</tp:taxon-name></italic> (Sauss.) det. H.F.Strohecker (1, FSCA); CA, Imperial Co., 3 mi. SW of Glamis, 7/12/1974, J.Doyen, black light trap (1, EMEC); CA, San Diego Co., Ocotillo, 6/13/1949, (1, EMEC); CA, San Diego Co., Ocotillo, 9/15/1947, G.A.Marsh, light (1, EMEC); CA, San Bernardino Co., Pisgah Crater, 4/7/1962, Norris &amp; Heath, Sta.33 (1, LACM); CA, San Bernardino Co.,. 3 mi. S of I15, Basin Pond, 7/15/1984, Faulkner &amp; Brown, (1, SDMC); CA, San Bernardino Co., Baker, 7/31/1955, Menke &amp; Truxal, (1, LACM); CA, San Bernardino Co., Cronise Valley, 4/29/1956, M.Wasbauer/J.Powell, (3, EMEC); CA, San Diego Co., Borrego, 5/3/1956, B.J.Adelson, (1, EMEC); CA, San Diego Co., Borego, 4/23/1955, P.D.Hurd, (4, EMEC); CA, Riverside Co., Hopkins Well, 4/16/1958, P.D.Hurd/J.Powell, (2, EMEC); CA, Ft. Yuma, 8/16/1951, origin unknown, FY 51,H25 (1, CSCA); CA, Riverside Co., Thousand Palms, 7/28/1958, P.Opler, (1, EMEC); CA, Imperial Co., Glamis Sand Dunes,5 mi. W of Ogilby, 5/29/1981, Werner,Olson,Hetz,Thomas,Burne,Frank &amp; MacLachlan, (2, UAIC); CA, 4 mi. W of Thousand Palms, 4/25/1968, E.R.Tinkham, (1, USNM); CA, Riverside Co., Indio, 6/25/1939, J.C.von Bloeker, (1, LACM); CA, Inyo Co., “The Dunes” Panamint Valley, 4/28/1974, 2600’, Eichlin &amp; Hardy, (1, CSCA); CA, Inyo Co., Panamint Valley Dunes, 9/14/1975, Andrews &amp; Hardy, (1, CSCA); CA, San Bernardino Co., Death Valley NM, Saratoga Springs, 5/3/1974, D.Giuliani, (2, CSCA); CA, San Bernardino Co., Marble Mts. 1 mi. E of Kelbaker Rd., 5/7-8/10/1981, R.Aalbu, antifreeze trap (1, CSCA); CA, Riverside Co., Blythe, 7/26/1946, Hurd &amp; Barr, 17NW (1, USNM); CA, Riverside Co., 20 mi. W of Blythe, 7/4/1951, J.W.MacSwain, (1, USNM); CA, Riverside Co., Blythe, 6/21/1946, W.F.Barr, (1, USNM); CA, San Diego Co., Borego, 4/27/1954, J.G.Rozen, <italic><tp:taxon-name>Arenivaga apacha</tp:taxon-name></italic> (Sauss.) det. H.F.Strohecker (1, USNM); CA, Coachella Valley,2 mi. NW of Indio, 5/9/1955, E.R.Tinkham, (1, USNM); CA, Coachella Valley,3 mi. W of Indio, 5/9/1955, E.R.Tinkham, (1, USNM); CA, Coachella Valley,3 mi. W of Indio, 5/25/1955, E.R.Tinkham, (1, USNM); CA, Coachella Valley,4 mi. W of Indio, 4/16/1955, E.R.Tinkham, (1, USNM); CA, Saratoga Springs, Death Valley, 4/16/1965, J.B.Snell, (1, USNM); CA, Riverside Co., Indio, 4/20/1939, (1, LACM); CA, Riverside Co., Hopkins Well, 4/27/1949, L.W.Quate, coll. at light, <italic><tp:taxon-name>Arenivaga apacha</tp:taxon-name></italic> (Sauss.) det.H.F.Strohecker (1, USNM); CA, Riverside Co., Strawberry Valley, S of Jacinto Mt., 3/4/1910, Grinnell,Jr., (1, USNM); CA, San Bernardino Co., Yermo, 4/11/1949, R.v.d.Bosch, light trap (1, USNM); CA, San Diego Co., Borego, 5/1/1952, P.D.Hurd, <italic><tp:taxon-name>Arenivaga apacha</tp:taxon-name></italic> (Sauss.) det. H.F.Strohecker 1953 (2, USNM); CA, San Diego Co., Borego, 4/24/1949, J.E.Gillaspy, coll. At light (1, USNM); CA, Riverside Co., Cathedral City, 7/16/1950, B.Adelson, electric light (1, USNM); CA, Riverside Co., Whitewater, 7/9/1950, J.W.MacSwain, (1, USNM); CA, Riverside Co., Mecca, 4/25/1952, P.D.Hurd, (1, USNM); CA, San Bernardino Co., Cronise Camp, 4/16/1953, J.Linsley, (2, USNM); CA, Salt Creek Death Valley, 4/14/1965, J.L.Pierce, collected at light (1, USNM); CA, Stovepipe Wells Death Valley, 4/5/1966, D.Ramsey, at light (1, USNM); CA, Stovepipe Wells Death Valley, 4/5/1966, K.St??????, on table at light (1, USNM); CA, Stovepipe Wells Death Valley, 4/14/1965, W.H.Tyson, collected at light (1, USNM); CA, Stovepipe Wells Death Valley, 4/15/1965, W.E.Ferguson, (1, USNM); CA, Stovepipe Wells Death Valley, 4/5/1966, P.Gibbs, collected at light (1, USNM); CA, Stovepipe Wells Death Valley, 4/6/1966, R.E.Main, collected at light (1, USNM); CA, Riverside Co., Hopkins Well, 4/29/1952, J.G.Rozen, (1, USNM); CA, Riverside Co., Hopkins Well, 4/14-16/1958, P.D.Hurd/J.Powell, (8, USNM/ EMEC); CA, Imperial Co., El Centro, 8/?/1981, H.W.Browning, (2, UCMC); CA, Imperial Co., El Centro, 8/6/1963, R.Flock, (1, UCMC); CA, Olancha, 4/27/1959, R.P.Allen, (2, CSCA); CA, Imperial Co., 3.5 mi. NW of Glamis, 3/10/1973, Andrews &amp; Hardy, sand dune (1, CSCA); AZ, Yuma Co., Wellton, 2/25-26/1925, O.C.Poling, (13, UMMZ); AZ, Yuma Co., Wellton, 3/3/1925, O.C.Poling, (3, UMMZ); AZ, Yuma Co., Wellton, 3/25/1925, O.C.Poling, (17, UMMZ); AZ, Yuma Co., Mohave Valley nr. Wellton, 3/5/1925, O.C.Poling, at light, (1, UMMZ); AZ, Yuma Co., Wellton, 3/6/1925, O.C.Poling, (7, UMMZ); AZ, Yuma Co., Welton, 6/28/1950, R.F.Smith, (1, AMNH); AZ, Yuma Co., Sentinel, 7/23/1941, R.H.Beamer, (20, ANSP); AZ, Yuma Co., Ehrenberg, 6/24/1938, F.H.Parker, (2, ); AZ, Maricopa Co., Gila Bend, 6/19/1953, UCLA Coll. Accessioned LACM 1965 (2, LACM); AZ, Yuma Co., Aztec, 4/16/1954, Menk &amp; Stange, (1, LACM); AZ, Yuma Co., Mohawk Dunes 12 mi. E of Tacna, 3/6/1988, R.E.Woodruff, blacklight trap (7, FSCA); AZ, Yuma Co., Aztec, 7/7/1957, Stange &amp; Harding, (2, FSCA); AZ, Yuma Co., San Cristobal Dunes, Goldwater Range, 5/2-4/1997, Olson,Schwalbe et al, UV (3, UAIC); AZ, La Paz Co., Ehrenberg, 3/31/2001, BC &amp; WB Warner, Bill Warner, (4, ); AZ, Yuma Co., Dateland, 6/14/1964, A.G.Raske, (1, EMEC); AZ, Yuma Co., Yuma, 6/11/1937, D.J. &amp; J.N.Knull, (1, OSU); AZ, Yuma Co., Yuma, 1/6/1967, R.S.Funk, at light, (1, NAU); AZ, Yuma Co., Yuma, 3/23/1965, R.S.Funk, (1, NAU); AZ, Yuma Co., Yuma desert 9 mi. E of San Luis, 3/18/1980, Werner,Olsen,Metz &amp; MacLachlan, (2, UAIC); AZ, Yuma Co., Yuma, 4/29/1959, D.Muse, at light, (1, UAIC); AZ, Yuma Co., 10 mi. E of Tacna, N end of Mohawk Dunes, 3/30/2001, WB &amp; BC Warner, Bill Warner, (2, ); AZ, Yuma Co., 10 mi. E of Tacna, N end of Mohawk Dunes, 3/21/1997, WB &amp; BC Warner, night (5, WB Warner ); AZ, Yuma Co., N end of Mohawk Dunes 0.2 mi. N of BMG Range, 4/1/1994, Warners, (2, WB Warner); AZ, Yuma Co., 10 mi. E of Tacna, Mohawk Dunes, 3/20/1998, 32.41.8N 113.47.4W, B &amp; W Warner, Bill Warner, (2, ); AZ, Yuma Co., 7.5-8 mi. E Tacna, sand dunes, 3/21/1998, 32.41.8N 113.48.4W, B &amp; W Warner, Bill Warner, (2, ); AZ, Yuma Co., Mohawk Dunes 10 mi. E of Tacna, 6/4/2010, 32.41.45N 113.47.22W, WB Warner, Bill Warner, UV (1, ); AZ, Yuma Co., 6 mi. SE of Parker, 7/9/1966, Davidson &amp; Cazier, (2, ASUT); AZ, Yuma Co., Goldwater Mil Rge, San Cristobal Dunes, 3/3/1997, CA Olson, pitfall traps (2, UAIC); AZ, Yuma Co., Goldwater Mil Rge, San Cristobal Dunes, 3/2/1997, CA Olson, UV (1, UAIC); AZ, Yuma Co., Yuma, 3/29/1960, D.Muse, at light, desert (1, UAIC); AZ, Yuma Co., Yuma, 5/5/1973, Walker, at night (1, ASUT); AZ, 22 mi. E of San Luis, 4/16/1960, (1, USNM); AZ, Yuma Co., Yuma, 3/12/1956, G.Lorenz, (1, UAIC); AZ, Mohave Co., Sacramento Wash at Franconia Sta. 0.4 mi. N of I40, 7/28/1989, 1200’, J.P.Donahue, #137,707 (1, LACM); AZ, Yuma Co., Yuma, 4/26/1935, J.D.Ball, (1, UAIC); AZ, Yuma Co., Yuma, 5/14/1959, D.Muse, at lights (1, UAIC); AZ, 5 mi. W of Bouse, 8/1/1957, E.R.Tinkham, dunes (2, USNM); AZ, (1, USNM); AZ, Yuma Co., Yuma, 5/15/1939, T.G.Aitken, ex coll. M.A.Cazier (1, AMNH); AZ, Ehrenberg, Colorado River, Palmer, <italic><tp:taxon-name>Arenivaga apacha</tp:taxon-name></italic> (Sauss.) Hebard Collection (1, ANSP); AZ, Pima Co., Ajo, 7/23/1938, R.I.Sailer, (1, ANSP); AZ, Mohave (now La Paz) Co., 3 mi. SE of Parker, 6/28/1978, J.Powell, black light trap (2, EMEC); NV, Nye Co., Big Dune, 4/19/1976, D.Giuliani, (1, CSCA); NV, Nye Co., Big Dune, 4/29/1974, 2500’, R.Hardy, (3, CSCA); NV, Nye Co., Big Dune, 4/28/1975, Andrews &amp; Hardy, cereal bowl pit trap under (2, CSCA); NV, Nye Co., Carrara, 4/18/1969, F.G.Andrews, (1, CSCA); NV, Clark Co., 10 mi. NE of Las Vegas, 4/27/1975, Andrews &amp; Hardy, sand dune association (1, CSCA); NV, Nye Co., Pahrump, 7/7/1959, D.F.Zoller, (1, FSCA); NV, Nye Co., Pahrump, 7/4/1959, F.D.Parker, light trap (1, FSCA) NV, Mercury, 8/6/1964, 5M(TB) (1, USNM); NV, Nye Co., Pahrump, 6/?/1959, DF Zoller, 1 specimen-<italic><tp:taxon-name>Arenivaga apacha</tp:taxon-name></italic> (Sauss.) det. HF Strohecker (6, NV Dept. of Ag); NV, Nye Co., Pahrump, 7/7/1959, DF Zoller, (1, NV Dept. of Ag); NV, Nye Co., Pahrump, 7/29/1959, FD Parker, (1, NV Dept. of Ag); NV, Nye Co., Pahrump, 8/4/1959, FD Parker, light trap (2, NV Dept. of Ag); NV, Nye Co., Pahrump, 8/2/1959, FD Parker, light trap (1, NV Dept. of Ag); NV, Nye Co., Pahrump, 7/30/1959, FD Parker, light trap (1, NV Dept. of Ag); NV, Lincoln Co., Ash Springs, 6/20/1966, 2400 ft., RW Lauderdale, (1, NV Dept. of Ag); NV, Nye Co., Big Dune, 5/16/1982, RC Bechtel &amp; RW Rust, 3 specimens-black light trap (6, NV Dept. of Ag); NV, Nye Co., Big Dune, 4/29/1982, RC Bechtel &amp; RW Rust, black light trap (2, NV Dept. of Ag); NV, Clark Co., Glendale, 8/3/1961, RC Bechtel, (1, NV Dept. of Ag); NV, Nye Co., Lava Dune, 5/15/1982, RC Bechtel &amp; RW Rust, black light trap, T14S R49E (1, NV Dept. of Ag); NV, Nye Co., Amargosa Dune, 4/5/1994, JLP RWR, (1, NV Dept. of Ag); CA, Brawley, 4/7/1925, <italic><tp:taxon-name>Arenivaga erratica</tp:taxon-name></italic> Rehn det. Caudell (1, NV Dept. of Ag); CA, Riverside Co., Palm Springs, 5/29/1939, B Brookman, (1, NV Dept. of Ag); CA, Riverside Co., Snow Creek Game Refuge, 8 mi W Palm Springs, 6/27/1956, LD Moore, (3, MLBM); CA, Riverside Co., Sand dunes near Palm Springs, 5/29/1954, AH Barnum, (7, MLBM); CA, Ocotillo Wells, 3/18/1966, DR Estes, (7, FS Ento.); CA, Riverside Co., Mecca, 8/?/1955, LD Moore, light trap (2, MLBM); CA, San Diego Co., Borrego Springs, 9/3/1982, TB Moore, <italic><tp:taxon-name>Arenivaga apacha</tp:taxon-name></italic> (Saussure) det. AH Barnum 2005 (1, MLBM); CA, Riverside Co., Mecca, 4/27/1960, LD Moore, light trap (1, MLBM); CA, Riverside Co., Mecca, 6/1/1960, LD Moore, light trap (1, MLBM); CA, Riverside Co., Mecca, 7/20/1960, LD Moore, light trap (1, MLBM); CA, Riverside Co., Thermal, 9/11/1970, LD Moore, (1, MLBM); CA, Riverside Co., Mecca, 6/21/1955, LD Moore, (2, MLBM); CA, Riverside Co., Thermal, 6/21/1955, LD Moore, 1 specimen-light trap (2, MLBM); CA, Riverside Co., LaQuinta, 6/?/1968, LD Moore, light trap (2, MLBM); CA, San Bernardino Co., 2.5 mi W Amboy Crater on road, 3/5/1988, MM Fuller, 0.5 mi S of National Trails Hwy. in lava field at night, attracted to flashlight. (1, MSB); AZ, Mohave Co., 3 mi SE Parker, 6/28/1978, J Powell, black light trap (2, EMEC); AZ, Maricopa Co., Gila River at Airport Rd., 4/29-5/19/2011, 33.21.06N, 112.30.13W, Bill Warner, barrier pitfall traps on river sand (3, WB Warner); AZ, Maricopa Co., Gila River at Airport Rd., 4/12-14/2011, 33.21.06N, 112.30.13W, Bill Warner, human dung baited pitfall traps (2, WB Warner); AZ, Maricopa Co., Gila River at Airport Rd., 4/14-22/2011, 33.21.06N, 112.30.13W, Bill Warner, barrier pitfall traps on river sand (2, WB Warner). MEXICO: Sonora, La Choya, 6/12/1952, Cazier,Gertsch &amp; Schrammel, (7, AMNH); Sonora, 20 mi. SE of San Luis RC, 6/6/1959, DH Tuttle, (2, USNM); Sonora, coastal dunes, Puerto Penasco, 6/23/1957, ER Tinkham, (3, USNM); Sonora, 6 mi. E of Punta Penasco, 6/22/1957, ER Tinkham, (7, USNM); Sonora, Punta Penasco, 4/10/1963, FG Andrews, (1, LA State College); Sonora, Punta Penasco, 6/23/1957, ER Tinkham, (2, USNM); Sonora, 15 mi. N of Puerto Penasco, 7/21/1973, F Werner, at light (1, UAIC); Sonora, Punta Penasco, 10/1/1989, G Simmons, (1, UAIC); Sonora, Rocky Point, 4/16/1965, JW Wienko, (1, UAIC); Sonora, El Gulfo de Santa Clara, 3/16/1958, V Roth, (1, UAIC); Sonora, Cholla Bay, 4/18/1959, A Ross, on ground (2, UAIC); Sonora, Rocky Point, 2/17/1934, (3, SDMC); Sonora, Rocky Point, 7/27/1956, C &amp; M Cazier, (6, AMNH); Sonora, Puerto Penasco, 6/11/1952, Cazier,Gertsch &amp; Schrammel, (1, AMNH); Sonora, 47 mi. W of Sonoyta, 8/9/1957, ER Tinkham, (1, USNM); Sonora, San Luis, 5/24/1938, (4, CAS); Sonora, Laguna Prieta, 5/25/1938, (3, CAS); Sonora, San Luis, 5/24/1938, (1, LACM); Sonora, E San Luis, 10/6/1953, Ruckman,Let &amp; Ames, (1, USNM); Sonora, Dunes 22 mi. E of San Luis, 6/1/1958, 150 ft., ER Tinkham, (1, USNM); Sonora, Cabin 245 Choya Bay, 9/8/1968, BL Burch, (1, ASUT); Sonora, Choya Bay, 7/30/1969, M Kolner, at light (2, ASUT); BC, 36 mi. N of San Felipe, 4/18-21/1961, FS Truxel, (2, LACM); BC, San Felipe, 2/21-26/1971, Santa Barbara Malacological Society (1, CAS); BC, 23.9 km W of Mexicali on Hwy. 2, 4/13/1979, DB Weissman, #79-45 (2, CAS); BC, San Felipe, 5/18/1963, JC Ball, (4, UCRC); BC, 89 km S of Mexicali on Hwy. 5, 7/30/1978, Weissman &amp; Lightfoot, #78-109 (1, CAS); BC, 88.3 km S of Mexicali on Hwy. 5, 9/17/1979, Weissman,Lightfoot &amp; Love, 79-163 (1, CAS); BC, 10.3 mi. SW of Los Medanos, 3/27/1964, Irwin &amp; Ball, at light on sand dunes (3, UCRC); BC, 4.9 mi. SW of Algodones, 3/25/1986, 32.48.734N 114.48.234W, RH McPeak, black light (1, EMEC); BC, San Felipe, 3/25/1963, GI Stage, (1, HEH ); BC, Rancho Potrero, 5/7-8/1959, D Patterson, (1, USNM); BC, 5 mi. N of San Felipe, Playa del Sol camp, 6/16/1973, Williams &amp; Blair, SCW #309(2) (1, CAS); Sonora, Puerto Penasco, 7/?/1960, AH Barnum, (1, MLBM). Determiner label <italic><tp:taxon-name>Arenivaga investigata</tp:taxon-name></italic> Hopkins 2011” [white label with black border].</p></tp:treatment-sec><tp:treatment-sec sec-type="Distribution"><title>Distribution.</title><p>This species is found from northern Baja California and northwestern Sonora, Mexico northwards through southeastern California, southwestern Arizona, and southern Nevada. See <xref ref-type="fig" rid="F98">Fig. 98</xref>.</p></tp:treatment-sec><tp:treatment-sec sec-type="Diagnosis"><title>Diagnosis.</title><p><italic><tp:taxon-name>Arenivaga investigata</tp:taxon-name></italic> may be diagnosed by the single spine on the right ventral phallomere. See <xref ref-type="fig" rid="F97">Fig. 97</xref>.</p></tp:treatment-sec><tp:treatment-sec sec-type="Description"><title>Description.</title><p>Male. NB: Holotype is destroyed by dermestid beetles. Neotype designated and described here. <italic>Measurements</italic>. Holotype TL = 18.3 mm, GW = 11.3 mm, PW = 8.00 mm, PL = 5.49 mm, TL/GW = 1.62, PL/PW = 0.69. EW = 0.70 mm; OW = 0.70 mm. Among paratypes range of TL 15.0–24.8 mm; range of GW 6.5–11.5 mm; range of PW 4.73–8.13 mm; range of PL 3.73–5.82 mm.</p><!--PageBreak--><!--PageBreak--><!--PageBreak--><p><italic>Head</italic>. Two ocelli large, ovoid and protruding (0.40 × 0.35 mm); vertex light orange-brown, with darker small ridges between apices of eyes extending on to ocellar tubercles, scattered short setae; interocellar space slightly concave, light orange-brown. Frons light orange-brown, concave; bound on either side by ridges extending from inner apex of ocelli outwards to lateral edges of clypeus; scattered long setae on ridges. Anterior portion of frons light orange-brown, very bulbous; clypeal suture demarcates light orange-brown anteclypeus. See <xref ref-type="fig" rid="F96">Fig. 96d</xref>.</p><p><italic>Pronotum</italic>. Pronotum translucent waxy beige; variable length orange-brown setae along anterior margin; dorsal surface of pronotum covered with short orange-brown setae that are denser and longer anteriorly and laterally; pronotal pattern variable in color from light orange-brown through every shade to medium brown, “panther face”, no aura, usually discernible detail. See <xref ref-type="fig" rid="F96">Fig. 96c</xref>.</p><p><italic>Body</italic>. Wing brace present. Legs and body medium orange-brown; subgenital plate strongly asymmetrical with posterior edge emarginated, rounded apices. See <xref ref-type="fig" rid="F96">Fig. 96b</xref>.</p><p><italic>Forewings</italic>. Wings extended beyond abdominal apex a great distance in some specimens, but only a short distance in others; color, like size, highly variable from pale with no blotches through medium brown with darker blotches; surface opaque and matte. See <xref ref-type="fig" rid="F96">Fig. 96a</xref>.</p><p><italic>Genitalia</italic>. Right dorsal phallomere composed of bulbous lightly sclerotized narrow ended hook-shaped lobe, articulated with right ventral phallomere on lateral side; central field lightly sclerotized; medial margin sclerotized, smooth, concave in ventral view; medial margin smoothly curved at anterior end, shagreened greatly extended knob at posterior end with dorsally pointing thick blunt spine. Small central sclerite smooth, concave, with field of punctations on interoventral surface. Right ventral phallomere extends from articulation smooth bulbous lobe with posteromedial pointing spine that may have narrow or broad base; recedes anteriorly to collar-like rim; after moderate gap, long, narrow, flanged, concave arm, extending to greater depth than rest of phallomere. Folded anterior portion of left phallomere moderately wide, finely punctate and setose. Genital hook with long pointed head and depression along short hook; arm smoothly curving. See <xref ref-type="fig" rid="F97">Fig. 97</xref>.</p><fig id="F96" position="float" orientation="portrait"><label>Figure 96.</label><caption><p><italic><tp:taxon-name>Arenivaga investigata</tp:taxon-name></italic> <bold>a</bold> dorsal habitus <bold>b</bold> ventral habitus <bold>c</bold> pronotum <bold>d</bold> head.</p></caption><graphic xmlns:xlink="http://www.w3.org/1999/xlink" xlink:href="ZooKeys-384-001-g096.jpg" position="float" orientation="portrait" xlink:type="simple"/></fig><fig id="F97" position="float" orientation="portrait"><label>Figure 97.</label><caption><p><italic><tp:taxon-name>Arenivaga investigata</tp:taxon-name></italic>, genitalia: a) right dorsal phallomere <bold>b</bold> right ventral phallomere <bold>c</bold> small central sclerite <bold>d</bold> genital hook. Arrow(s) indicate diagnostic characters (see text).</p></caption><graphic xmlns:xlink="http://www.w3.org/1999/xlink" xlink:href="ZooKeys-384-001-g097.jpg" position="float" orientation="portrait" xlink:type="simple"/></fig><fig id="F98" position="float" orientation="portrait"><label>Figure 98.</label><caption><p><italic><tp:taxon-name>Arenivaga investigata</tp:taxon-name></italic>, distribution.</p></caption><graphic xmlns:xlink="http://www.w3.org/1999/xlink" xlink:href="ZooKeys-384-001-g098.jpg" position="float" orientation="portrait" xlink:type="simple"/></fig></tp:treatment-sec><tp:treatment-sec sec-type="Habitat and natural history"><title>Habitat and natural history.</title><p>All life history elements remain unobserved.</p></tp:treatment-sec></tp:taxon-treatment>
