# Supplementary material for: A revision of the genus Arenivaga (Rehn) (Blattodea, Corydiidae), with descriptions of new species and key to the males of the genus
Source: Zookeys. 2014 Feb 26;(384):1–256. doi: 10.3897/zookeys.384.6197 (PMC3950428; doi:10.3897/zookeys.384.6197)
Supplement: XML Treatment for Arenivaga mckittrickae [file zookeys.384.6197-treatment31.xml]

<!DOCTYPE tp:taxon-treatment
  PUBLIC "-//TaxonX//DTD Taxonomic Treatment Publishing DTD v0 20100105//EN" "tax-treatment-NSO.dtd">
<tp:taxon-treatment xmlns:tp="http://www.plazi.org/taxpub"><tp:treatment-meta><mixed-citation publication-type="journal"><person-group><name><surname>Hopkins</surname><given-names>Heidi</given-names></name></person-group><article-title>A revision of the genus <italic>Arenivaga</italic> (Rehn) (Blattodea, Corydiidae), with descriptions of new species and key to the males of the genus</article-title><source>Zookeys</source><day>26</day><month>2</month><year>2014</year><volume>2014</volume><issue>384</issue><fpage>1</fpage><lpage>256</lpage><pub-id pub-id-type="doi">10.3897/zookeys.384.6197</pub-id></mixed-citation></tp:treatment-meta><tp:nomenclature><tp:taxon-name>
                            <tp:taxon-name-part taxon-name-part-type="genus">Arenivaga</tp:taxon-name-part>
                            <tp:taxon-name-part taxon-name-part-type="species">mckittrickae</tp:taxon-name-part>
                            <object-id xmlns:xlink="http://www.w3.org/1999/xlink" content-type="zoobank" xlink:type="simple">http://zoobank.org/0D018D80-7DA6-46A6-A669-AB1AECB6377D</object-id>
                            <object-id xmlns:xlink="http://www.w3.org/1999/xlink" xlink:type="simple">http://species-id.net/wiki/Arenivaga_mckittrickae</object-id>
                        </tp:taxon-name><tp:taxon-status xmlns:xlink="http://www.w3.org/1999/xlink" xlink:type="simple">sp. n.</tp:taxon-status><xref ref-type="fig" rid="F99">Figures 99</xref><xref ref-type="fig" rid="F100">–</xref><xref ref-type="fig" rid="F101">101</xref></tp:nomenclature><tp:treatment-sec sec-type="Type locality"><title>Type locality.</title><p>USA, California, San Bernardino Co., UC Burns Reserve.</p></tp:treatment-sec><tp:treatment-sec sec-type="Material examined"><title>Material examined.</title><p>Holotype: ♂ in UCRC labeled “CA: San Bernardino Co, Pioneertown, 1350 m, UC Burns Reserve, 25 June 1995, J. Freilich, 37-78N 5-50E”  “HOLOTYPE <italic><tp:taxon-name>Arenivaga mckittrickae</tp:taxon-name></italic> Hopkins, 2012” [red label with black border].</p><p>Paratypes (24): USA: CA, Los Angeles Co., Mint Canyon, 9/4/1946, P Greeley (3, LACM); CA, Los Angeles Co., Mint Canyon, 8/15/1946, 2000 ft., P Greeley, <!--PageBreak--><italic><tp:taxon-name>Arenivaga</tp:taxon-name></italic> (1, LACM); CA, Los Angeles Co., Mint Canyon, 7/1/1946, 2000 ft., P Greeley (1, LACM); CA, Wrightwood, San Gabriel Mts., 6/26/1986, GH Nelson, Merc.Vap.Lite (3, FSCA); CA, San Bernardino Co., Mojave River Forks, 10 km SE of Hesperia, 7/11/1986, (3, UCRC); CA, San Bernardino Co., 4 mi. N of Cajon Pass, 6/12/1966, Middlekauff &amp; Rentz (1, EMEC); CA, San Bernardino Co., Yucca Valley, Skyline Rd., UC Burns Res., 9/17/1994, W Sakai, black light (1, UCRC); CA, San Bernardino Co., San Bernardino Mts., Cushionberry Grade, 7/8/1986, GF Pratt (1, UCRC); CA, San Bernardino Co., Pioneertown, UC Burns Res., 7/9/1994, J Frellich (1, UCRC); CA, Los Angeles Co., Bouquet, 7/23/1937, N Westerland (2, LACM); CA, Los Angeles Co., Bouquet Canyon, 6/23/1937, N Westerland, at lights (1, LACM); CA, Sierra Madre, 4/10/1940 (2, LACM); CA, San Mateo (1, LACM); CA, Riverside Co., Joshua Tree NM, 9/22/1979, CD Nagano, U.Covington Flat (1, LACM); CA, San Bernardino Co., Pioneertown, UC Burns Res., 8/30/1995, 1350 m, J Frellich, 37-78N 5-50E (1,UCRC). All paratypes labeled “Paratype <italic><tp:taxon-name>Arenivaga mckittrickae</tp:taxon-name></italic> Hopkins 2012” [blue label with black border].</p></tp:treatment-sec><tp:treatment-sec sec-type="Etymology"><title>Etymology.</title><p>The name is a noun in the genitive case. This species is named for F.A. McKittrick, author of the incomparable “Evolutionary Studies of Cockroaches”.</p></tp:treatment-sec><tp:treatment-sec sec-type="Distribution"><title>Distribution.</title><p>This species is distributed from Mint Canyon, Los Angeles Co., in its northern and western extents to Joshua Tree NM, Riverside Co., in its southern and eastern extents. Its distribution follows the San Gabriel Mountain range of southern California. One specimen labeled “San Mateo” may be mislabeled or transported to that locality. See <xref ref-type="fig" rid="F101">Fig. 101</xref>.</p></tp:treatment-sec><tp:treatment-sec sec-type="Diagnosis"><title>Diagnosis.</title><p><italic><tp:taxon-name>Arenivaga mckittrickae</tp:taxon-name></italic> is distinguished by the sinuous medial margin and narrow hook-shaped lobe on the right dorsal phallomere as well as the unusually shaped head on the genital hook. See <xref ref-type="fig" rid="F100">Fig. 100</xref>.</p></tp:treatment-sec><tp:treatment-sec sec-type="Description"><title>Description.</title><p><bold>Male.</bold> <italic>Measurements</italic>. Holotype TL = 18.4 mm, GW = 7.6 mm, PW = 4.98 mm, PL = 3.58 mm, TL/GW = 2.42, PL/PW = 0.72. EW = 0.3 mm; OW = 0.45 mm. Among paratypes range of TL 16.9–19.8 mm; range of GW 7.4–9.3 mm; range of PW 5.10–5.79 mm; range of PL 3.20–4.06 mm.</p><p><italic>Head</italic>. Two ocelli large, ovoid and protruding (0.40 × 0.30 mm); interocular space mildly convex and dark brown with small ridges in rays around upper apex of eyes and extending onto ocellar tubercles, interocellar space concave, with faint horizontal corrugations. Posterior frons concave, uniformly light brown; anterior frons bulbous with slight central indentation at posterior end; broad, flat, light brown anteclypeus. See <xref ref-type="fig" rid="F99">Fig. 99d</xref>.</p><p><italic>Pronotum</italic>. Pronotum translucent, waxy beige; dorsal surface of pronotum with short fine brown setae centrally and posteriorly grading to longer, thicker setae laterally and anteriorly; pronotal pattern brown “panther face”; some detail discernible; brown maculations scattered across posterior 70% of dorsal surface of pronotum. See <xref ref-type="fig" rid="F99">Fig. 99c</xref>.</p><p><italic>Body</italic>. Wing brace present. Two tarsal claws present. Legs and body light orange-brown, with darker maculation laterally on each sternite; subgenital plate dark orange-brown; strongly asymmetrical with rounded apices. See <xref ref-type="fig" rid="F99">Fig. 99b</xref>.</p><p><italic>Forewings</italic>. Wings extended well beyond abdominal apex (~50% of wing length); color varies from uniform brown, to blotchy brown, to light orange-brown; surface ranges from glossy translucent to matte opaque. See <xref ref-type="fig" rid="F99">Fig. 99a</xref>.</p><!--PageBreak--><!--PageBreak--><!--PageBreak--><p><italic>Genitalia</italic>. Right dorsal phallomere composed of bulbous sclerotized hook-shaped lobe, articulated with right ventral phallomere on lateral side; central field lightly sclerotized; increasingly punctate towards rim; rim shagreened; inner rim forms sweeping S-curve with added straight edge posteriorly; phallomere otherwise unmodified. Small central sclerite rugose, punctate, with posteriorly projecting, more sclerotized lip at anterior end; right ventral phallomere extends from articulation to form rounded shagreened structure with small interiorly directed nipple; attached anteriorly is mildly dorsally projecting flanged arm, shagreened with roughly toothed edge. Folded anterior portion of left phallomere with lightly sclerotized indentation, otherwise unmodified. Genital hook with blunt rounded head with short hook; arm robust and slightly shorter than usual in <italic><tp:taxon-name>Arenivaga</tp:taxon-name></italic>. See <xref ref-type="fig" rid="F100">Fig. 100</xref>.</p><fig id="F99" position="float" orientation="portrait"><label>Figure 99.</label><caption><p><italic><tp:taxon-name>Arenivaga mckittrickae</tp:taxon-name></italic> <bold>a</bold> dorsal habitus <bold>b</bold> ventral habitus <bold>c</bold> pronotum <bold>d</bold> head.</p></caption><graphic xmlns:xlink="http://www.w3.org/1999/xlink" xlink:href="ZooKeys-384-001-g099.jpg" position="float" orientation="portrait" xlink:type="simple"/></fig><fig id="F100" position="float" orientation="portrait"><label>Figure 100.</label><caption><p><italic><tp:taxon-name>Arenivaga mckittrickae</tp:taxon-name></italic>, genitalia: a) right dorsal phallomere <bold>b</bold> right ventral phallomere <bold>c</bold> small central sclerite <bold>d</bold> genital hook <bold>e</bold> left phallomere. Arrow(s) indicate diagnostic characters (see text).</p></caption><graphic xmlns:xlink="http://www.w3.org/1999/xlink" xlink:href="ZooKeys-384-001-g100.jpg" position="float" orientation="portrait" xlink:type="simple"/></fig><fig id="F101" position="float" orientation="portrait"><label>Figure 101.</label><caption><p><italic><tp:taxon-name>Arenivaga mckittrickae</tp:taxon-name></italic>, distribution.</p></caption><graphic xmlns:xlink="http://www.w3.org/1999/xlink" xlink:href="ZooKeys-384-001-g101.jpg" position="float" orientation="portrait" xlink:type="simple"/></fig></tp:treatment-sec><tp:treatment-sec sec-type="Habitat and natural history"><title>Habitat and natural history.</title><p>All life history elements remain unobserved.</p></tp:treatment-sec></tp:taxon-treatment>
