# Supplementary material for: A revision of the genus Arenivaga (Rehn) (Blattodea, Corydiidae), with descriptions of new species and key to the males of the genus
Source: Zookeys. 2014 Feb 26;(384):1–256. doi: 10.3897/zookeys.384.6197 (PMC3950428; doi:10.3897/zookeys.384.6197)
Supplement: XML Treatment for Arenivaga milleri [file zookeys.384.6197-treatment32.xml]

<!DOCTYPE tp:taxon-treatment
  PUBLIC "-//TaxonX//DTD Taxonomic Treatment Publishing DTD v0 20100105//EN" "tax-treatment-NSO.dtd">
<tp:taxon-treatment xmlns:tp="http://www.plazi.org/taxpub"><tp:treatment-meta><mixed-citation publication-type="journal"><person-group><name><surname>Hopkins</surname><given-names>Heidi</given-names></name></person-group><article-title>A revision of the genus <italic>Arenivaga</italic> (Rehn) (Blattodea, Corydiidae), with descriptions of new species and key to the males of the genus</article-title><source>Zookeys</source><day>26</day><month>2</month><year>2014</year><volume>2014</volume><issue>384</issue><fpage>1</fpage><lpage>256</lpage><pub-id pub-id-type="doi">10.3897/zookeys.384.6197</pub-id></mixed-citation></tp:treatment-meta><tp:nomenclature><tp:taxon-name>
                            <tp:taxon-name-part taxon-name-part-type="genus">Arenivaga</tp:taxon-name-part>
                            <tp:taxon-name-part taxon-name-part-type="species">milleri</tp:taxon-name-part>
                            <object-id xmlns:xlink="http://www.w3.org/1999/xlink" content-type="zoobank" xlink:type="simple">http://zoobank.org/E197CE33-847B-43C1-A982-691D8DF7732A</object-id>
                            <object-id xmlns:xlink="http://www.w3.org/1999/xlink" xlink:type="simple">http://species-id.net/wiki/Arenivaga_milleri</object-id>
                        </tp:taxon-name><tp:taxon-status xmlns:xlink="http://www.w3.org/1999/xlink" xlink:type="simple">sp. n.</tp:taxon-status><xref ref-type="fig" rid="F102">Figures 102</xref><xref ref-type="fig" rid="F103">–</xref><xref ref-type="fig" rid="F104">104</xref></tp:nomenclature><tp:treatment-sec sec-type="Type locality"><title>Type locality.</title><p>USA, California, Mono Co., Benton.</p></tp:treatment-sec><tp:treatment-sec sec-type="Material examined"><title>Material examined.</title><p>Holotype: ♂ in FSCA labeled “Benton, Mono Co., Calif., VII-20-50, H. A. Hunt Collector” “HOLOTYPE <italic><tp:taxon-name>Arenivaga milleri</tp:taxon-name></italic> Hopkins, 2012” [red label with black border].</p><p>Paratypes (29): USA: CA, Mono Co., Benton, 7/16/1972 (7, CSCA); CA, Mono Co., Benton, 8/10/1972 (3, CSCA); CA, Mono Co., Benton, 7/10/1940, JG Shanafelt (3, LACM); CA, Mono Co., Benton Station, 6/10/1940, JG Shanafelt (2, LACM); CA, Mono Co., Benton, 8/5/1940, JG Shanafelt (3, LACM); CA, Mono Co., 4 mi N of Benton, 6/12-8/31/1980, 5600 ft., D Giuliani, antifreeze pit trap (1, CSCA); CA, Inyo Co., Fish Lake Valley, 6 mi S and 4 mi E of Oasis, 10/20/1983-6/1/1986, 5200 ft., D Giuliani, antifreeze pit trap (2, CSCA); CA, Inyo Co., 8/1/1922, OC Poling (1, ANSP); CA, Inyo Co., Westguard Pass, White Mts., 7/19/1968, J Scott, at light (1, EMEC); NV, Mercury, 8/9/1964, 12M(TB) (2, USNM); NV, Churchill Co., Blow Sand Mts., T15N, R30E, 8/2/1979, RC Bechtel, LM Hanks, DL Horton &amp; RW Rust, Black Light Trap, 1 specimen-<italic><tp:taxon-name>Arenivaga erratica</tp:taxon-name></italic> Rehn det. RC Bechtel ‘80 (2, NVDA); NV, Churchill Co., Blow Sand Mt. 28 mi SSE Fallon, 8/3/1979, RW Rust, <italic><tp:taxon-name>Arenivaga erratica</tp:taxon-name></italic> Rehn det. RC Bechtel ‘80 (1, NVDA); NV, Washoe Co., Reno, 7/26/1982, JB Knight (1, NVDA). All paratypes labeled “Paratype <italic><tp:taxon-name>Arenivaga milleri</tp:taxon-name></italic> Hopkins 2012” [blue label with black border].</p></tp:treatment-sec><tp:treatment-sec sec-type="Etymology"><title>Etymology.</title><p>The name is a noun in the genitive case. This species is named for my PI Dr. Kelly Miller, an outstanding systematist, patient PI and friend, in grateful appreciation for giving the lover of cockroaches a place in your beetle lab.</p></tp:treatment-sec><tp:treatment-sec sec-type="Distribution"><title>Distribution.</title><p>This species is found in the Mohave Desert along the California-Nevada border and northwards. An isolated specimen from northwest California is probably mislabeled or transported. See <xref ref-type="fig" rid="F104">Fig. 104</xref>.</p><!--PageBreak--></tp:treatment-sec><tp:treatment-sec sec-type="Diagnosis"><title>Diagnosis.</title><p><italic><tp:taxon-name>Arenivaga milleri</tp:taxon-name></italic> may be confused with <italic><tp:taxon-name>Arenivaga belli</tp:taxon-name></italic> but is distinguished by the lack of a spine on the medial margin of the right dorsal phallomere. See <xref ref-type="fig" rid="F103">Figs 103</xref> and <xref ref-type="fig" rid="F31">31</xref>.</p></tp:treatment-sec><tp:treatment-sec sec-type="Description"><title>Description.</title><p><bold>Male.</bold> <italic>Measurements</italic>. Holotype TL = 17.9 mm, GW = 10.7 mm, PW = 6.05 mm, PL = 3.70 mm, TL/GW = 1.67, PL/PW = 0.61. EW = 0.40 mm; OW = 0.40 mm. Among paratypes range of TL 17.2–20.0 mm; range of GW 7.45–10.7 mm; range of PW 5.37–6.05 mm; range of PL 3.54–4.07 mm.</p><p><italic>Head</italic>. Two ocelli very large, ovoid and protruding (0.4 × 0.25 mm); vertex brown with small ridges in rays around upper apices of eyes and extending onto ocellar tubercles; interocellar space deeply concave, smooth, brown fading to light brown at intersection with frons with two light brown circular indentations at base of interocular space. Posterior frons light brown fading quickly to waxy white, mildly concave with horizontal corrugations on brown portion, anterior portion of frons bulbous and waxy white; waxy white smooth anteclypeus. See <xref ref-type="fig" rid="F102">Fig. 102d</xref>.</p><p><italic>Pronotum</italic>. Pronotum translucent, waxy beige; dorsal surface of pronotum densely setose with fine light brown setae; pronotal pattern light orange-brown “panther face” with moderate detail discernible; no aura. See <xref ref-type="fig" rid="F102">Fig. 102c</xref>.</p><p><italic>Body</italic>. Wing brace present. Two tarsal claws present. Legs and body light brown; subgenital plate light brown with orange-brown margin; asymmetrical with rounded apices. See <xref ref-type="fig" rid="F102">Fig. 102b</xref>.</p><p><italic>Forewings</italic>. Wings extended well beyond abdominal apex (~30% of wing length); color light brown to medium brown depending on specimen and blotchy; surface matte and opaque. See <xref ref-type="fig" rid="F102">Fig. 102a</xref>.</p><p><italic>Genitalia</italic>. Right dorsal phallomere composed of bulbous lightly sclerotized hook-shaped lobe, articulated with right ventral phallomere on lateral side; central field lightly sclerotized; medial margin heavily sclerotized, shagreened, with slightly wavy toothed edge. Small central sclerite flat and finely punctate with posteriorly projecting, heavily toothed flanges dorsally and ventrally; right ventral phallomere extends from articulation to form structure rounded and punctate at posterior apex receding into narrower corrugations apically, followed by punctate rounded concave arm extending beyond depth of rest of phallomere. Folded anterior portion of left phallomere setose, otherwise unmodified. Genital hook with moderate extension to pointed head with very slight concavity on short hook; arm smoothly curving. See <xref ref-type="fig" rid="F103">Fig. 103</xref>.</p><fig id="F102" position="float" orientation="portrait"><label>Figure 102.</label><caption><p><italic><tp:taxon-name>Arenivaga milleri</tp:taxon-name></italic> <bold>a</bold> dorsal habitus <bold>b</bold> ventral habitus <bold>c</bold> pronotum <bold>d</bold> head.</p></caption><graphic xmlns:xlink="http://www.w3.org/1999/xlink" xlink:href="ZooKeys-384-001-g102.jpg" position="float" orientation="portrait" xlink:type="simple"/></fig><fig id="F103" position="float" orientation="portrait"><label>Figure 103.</label><caption><p><italic><tp:taxon-name>Arenivaga milleri</tp:taxon-name></italic>, genitalia: a) right dorsal phallomere <bold>b</bold> right ventral phallomere <bold>c</bold> small central sclerite <bold>d</bold> genital hook. Arrow(s) indicate diagnostic characters (see text).</p></caption><graphic xmlns:xlink="http://www.w3.org/1999/xlink" xlink:href="ZooKeys-384-001-g103.jpg" position="float" orientation="portrait" xlink:type="simple"/></fig><fig id="F104" position="float" orientation="portrait"><label>Figure 104.</label><caption><p><italic><tp:taxon-name>Arenivaga milleri</tp:taxon-name></italic>, distribution.</p></caption><graphic xmlns:xlink="http://www.w3.org/1999/xlink" xlink:href="ZooKeys-384-001-g104.jpg" position="float" orientation="portrait" xlink:type="simple"/></fig></tp:treatment-sec><tp:treatment-sec sec-type="Habitat and natural history"><title>Habitat and natural history.</title><p>All life history elements remain unobserved.</p></tp:treatment-sec><tp:treatment-sec><!--Section generated to contain objects referenced in tp:taxon-treatment.--><fig id="F31" position="float" orientation="portrait"><label>Figure 31.</label><caption><p><italic><tp:taxon-name>Arenivaga belli</tp:taxon-name></italic>, genitalia: <bold>a</bold> right dorsal phallomere <bold>b</bold> right ventral phallomere <bold>c</bold> small central sclerite <bold>d</bold> genital hook. Arrow(s) indicate diagnostic characters (see text).</p></caption><graphic xmlns:xlink="http://www.w3.org/1999/xlink" xlink:href="ZooKeys-384-001-g031.jpg" position="float" orientation="portrait" xlink:type="simple"/></fig></tp:treatment-sec></tp:taxon-treatment>
