# Supplementary material for: A revision of the genus Arenivaga (Rehn) (Blattodea, Corydiidae), with descriptions of new species and key to the males of the genus
Source: Zookeys. 2014 Feb 26;(384):1–256. doi: 10.3897/zookeys.384.6197 (PMC3950428; doi:10.3897/zookeys.384.6197)
Supplement: XML Treatment for Arenivaga moctezuma [file zookeys.384.6197-treatment33.xml]

<!DOCTYPE tp:taxon-treatment
  PUBLIC "-//TaxonX//DTD Taxonomic Treatment Publishing DTD v0 20100105//EN" "tax-treatment-NSO.dtd">
<tp:taxon-treatment xmlns:tp="http://www.plazi.org/taxpub"><tp:treatment-meta><mixed-citation publication-type="journal"><person-group><name><surname>Hopkins</surname><given-names>Heidi</given-names></name></person-group><article-title>A revision of the genus <italic>Arenivaga</italic> (Rehn) (Blattodea, Corydiidae), with descriptions of new species and key to the males of the genus</article-title><source>Zookeys</source><day>26</day><month>2</month><year>2014</year><volume>2014</volume><issue>384</issue><fpage>1</fpage><lpage>256</lpage><pub-id pub-id-type="doi">10.3897/zookeys.384.6197</pub-id></mixed-citation></tp:treatment-meta><tp:nomenclature><tp:taxon-name>
                            <tp:taxon-name-part taxon-name-part-type="genus">Arenivaga</tp:taxon-name-part>
                            <tp:taxon-name-part taxon-name-part-type="species">moctezuma</tp:taxon-name-part>
                            <object-id xmlns:xlink="http://www.w3.org/1999/xlink" content-type="zoobank" xlink:type="simple">http://zoobank.org/F550FA6F-0039-44DD-943A-882ED7C70A64</object-id>
                            <object-id xmlns:xlink="http://www.w3.org/1999/xlink" xlink:type="simple">http://species-id.net/wiki/Arenivaga_moctezuma</object-id>
                        </tp:taxon-name><tp:taxon-status xmlns:xlink="http://www.w3.org/1999/xlink" xlink:type="simple">sp. n.</tp:taxon-status><xref ref-type="fig" rid="F105">Figures 105</xref><xref ref-type="fig" rid="F106">–</xref><xref ref-type="fig" rid="F107">107</xref></tp:nomenclature><tp:treatment-sec sec-type="Type locality"><title>Type locality.</title><p>MEXICO, Sonora, 4.3 mi E Moctezuma.</p><!--PageBreak--><!--PageBreak--><!--PageBreak--><!--PageBreak--><!--PageBreak--></tp:treatment-sec><tp:treatment-sec sec-type="Material examined"><title>Material examined.</title><p>Holotype: ♂ in SDMC labeled “MEXICO: Sonora, 4.3 mi E Moctezuma, 18-21 July 1987, N. Bloomfield” “HOLOTYPE <italic><tp:taxon-name>Arenivaga moctezuma</tp:taxon-name></italic> Hopkins, 2012” [red label with black border].</p><p>Paratypes (3): MEXICO: Sonora, 4.3 mi E of Moctezuma, 7/18-21/1987, N Bloomfield (3, SDMC). All paratypes labeled “Paratype <italic><tp:taxon-name>Arenivaga moctezuma</tp:taxon-name></italic> Hopkins 2012” [blue label with black border].</p></tp:treatment-sec><tp:treatment-sec sec-type="Etymology"><title>Etymology.</title><p>The name is a noun in the genitive case. This species is named for the town Moctezuma, near which all known specimens originate.</p></tp:treatment-sec><tp:treatment-sec sec-type="Distribution"><title>Distribution.</title><p>This species is known only from the type locality. See <xref ref-type="fig" rid="F107">Fig. 107</xref>.</p></tp:treatment-sec><tp:treatment-sec sec-type="Diagnosis"><title>Diagnosis.</title><p><italic><tp:taxon-name>Arenivaga moctezuma</tp:taxon-name></italic> may be mistaken for <italic><tp:taxon-name>Arenivaga adamsi</tp:taxon-name></italic> but is distinguished by a smaller, glabrous spine on the left phallomere and a much smaller and simpler small central sclerite. See <xref ref-type="fig" rid="F106">Figs 106</xref> and <xref ref-type="fig" rid="F13">13</xref>.</p></tp:treatment-sec><tp:treatment-sec sec-type="Description"><title>Description.</title><p><bold>Male.</bold> <italic>Measurements</italic>. Holotype TL = 18.1 mm, GW = 8.9 mm, PW = 5.70 mm, PL = 4.25 mm, TL/GW = 2.03, PL/PW = 0.75. EW = 0.50 mm; OW = 0.50 mm. No notable difference in size among paratypes.</p><p><italic>Head</italic>. Two ocelli large, ovoid and protruding (0.40 × 0.30 mm); vertex dark brown with small ridges in rays around upper apices of eyes and extending onto ocellar tubercles; pale midline; interocellar space concave, medium brown, lighter anteriorly with three indentations at points of an equilateral triangle, top one round, bottom two eyebrow-shaped. Frons waxy white with brown edges near ocelli; posterior concave; anterior frons bulbous and waxy white; waxy white smooth anteclypeus. See <xref ref-type="fig" rid="F105">Fig. 105d</xref>.</p><p><italic>Pronotum</italic>. Pronotum translucent waxy beige; dorsal surface of pronotum with short orange-brown setae that are thicker and longer laterally; pronotal pattern dark orange-brown “panther face” with considerable detail discernible; lateral and anterior aura. See <xref ref-type="fig" rid="F105">Fig. 105c</xref>.</p><p><italic>Body</italic>. Wing brace present. Two tarsal claws present. Legs and body light brown; subgenital plate light brown; asymmetrical with rounded apices. See <xref ref-type="fig" rid="F105">Fig. 105b</xref>.</p><p><italic>Forewings</italic>. Wings extended well beyond abdominal apex (~35% of wing length); blotchy medium to dark brown; surface matte and opaque. See <xref ref-type="fig" rid="F105">Fig. 105a</xref>.</p><p><italic>Genitalia</italic>. Right dorsal phallomere composed of lightly sclerotized, unusually curved, bulbous hook-shaped lobe, articulated with right ventral phallomere on lateral side; medial side of lobe deeply emarginated from medial edge of remainder of phallomere; central field deep, cupped, lightly sclerotized; medial margin wide, more heavily sclerotized, smooth, with long ventrally projecting spine and one dorsally projecting spine located midway along margin. Small central sclerite concave, punctate, with large shagreened medially projecting wide upside-down-V-shape on anterior edge; right ventral phallomere extends from articulation to form shagreened rounded structure, with prominent medially projecting two-prong spine located posteriorly; attached anteriorly is flanged punctate concave arm that extends slightly beyond depth of rest of phallomere, edge shagreened. Folded anterior portion of left phallomere dramatically modified with sclerotized punctate anterior wall and posteriorly projecting smooth spine located ventrally. Genital hook with moderate extension to pointed head with moderate hook; curve of arm reduced. See <xref ref-type="fig" rid="F106">Fig. 106</xref>.</p><fig id="F105" position="float" orientation="portrait"><label>Figure 105.</label><caption><p><italic><tp:taxon-name>Arenivaga moctezuma</tp:taxon-name></italic> <bold>a</bold> dorsal habitus <bold>b</bold> ventral habitus <bold>c</bold> pronotum <bold>d</bold> head.</p></caption><graphic xmlns:xlink="http://www.w3.org/1999/xlink" xlink:href="ZooKeys-384-001-g105.jpg" position="float" orientation="portrait" xlink:type="simple"/></fig><fig id="F106" position="float" orientation="portrait"><label>Figure 106.</label><caption><p><italic><tp:taxon-name>Arenivaga moctezuma</tp:taxon-name></italic>, genitalia: a) right dorsal phallomere <bold>b</bold> right ventral phallomere <bold>c</bold> small central sclerite <bold>d</bold> genital hook <bold>e</bold> left phallomere. Arrow(s) indicate diagnostic characters (see text).</p></caption><graphic xmlns:xlink="http://www.w3.org/1999/xlink" xlink:href="ZooKeys-384-001-g106.jpg" position="float" orientation="portrait" xlink:type="simple"/></fig><fig id="F107" position="float" orientation="portrait"><label>Figure 107.</label><caption><p><italic><tp:taxon-name>Arenivaga moctezuma</tp:taxon-name></italic>, distribution.</p></caption><graphic xmlns:xlink="http://www.w3.org/1999/xlink" xlink:href="ZooKeys-384-001-g107.jpg" position="float" orientation="portrait" xlink:type="simple"/></fig></tp:treatment-sec><tp:treatment-sec sec-type="Habitat and natural history"><title>Habitat and natural history.</title><p>All life history elements remain unobserved.</p><!--PageBreak--></tp:treatment-sec><tp:treatment-sec><!--Section generated to contain objects referenced in tp:taxon-treatment.--><fig id="F13" position="float" orientation="portrait"><label>Figure 13.</label><caption><p><italic><tp:taxon-name>Arenivaga adamsi</tp:taxon-name></italic>, genitalia: <bold>a</bold> right dorsal phallomere <bold>b</bold> right ventral phallomere <bold>c</bold> small central sclerite <bold>d</bold> genital hook <bold>e</bold> left phallomere. Arrow(s) indicate diagnostic characters (see text).</p></caption><graphic xmlns:xlink="http://www.w3.org/1999/xlink" xlink:href="ZooKeys-384-001-g013.jpg" position="float" orientation="portrait" xlink:type="simple"/></fig></tp:treatment-sec></tp:taxon-treatment>
