# Supplementary material for: A revision of the genus Arenivaga (Rehn) (Blattodea, Corydiidae), with descriptions of new species and key to the males of the genus
Source: Zookeys. 2014 Feb 26;(384):1–256. doi: 10.3897/zookeys.384.6197 (PMC3950428; doi:10.3897/zookeys.384.6197)
Supplement: XML Treatment for Arenivaga nalepae [file zookeys.384.6197-treatment35.xml]

<!DOCTYPE tp:taxon-treatment
  PUBLIC "-//TaxonX//DTD Taxonomic Treatment Publishing DTD v0 20100105//EN" "tax-treatment-NSO.dtd">
<tp:taxon-treatment xmlns:tp="http://www.plazi.org/taxpub"><tp:treatment-meta><mixed-citation publication-type="journal"><person-group><name><surname>Hopkins</surname><given-names>Heidi</given-names></name></person-group><article-title>A revision of the genus <italic>Arenivaga</italic> (Rehn) (Blattodea, Corydiidae), with descriptions of new species and key to the males of the genus</article-title><source>Zookeys</source><day>26</day><month>2</month><year>2014</year><volume>2014</volume><issue>384</issue><fpage>1</fpage><lpage>256</lpage><pub-id pub-id-type="doi">10.3897/zookeys.384.6197</pub-id></mixed-citation></tp:treatment-meta><tp:nomenclature><tp:taxon-name>
                            <tp:taxon-name-part taxon-name-part-type="genus">Arenivaga</tp:taxon-name-part>
                            <tp:taxon-name-part taxon-name-part-type="species">nalepae</tp:taxon-name-part>
                            <object-id xmlns:xlink="http://www.w3.org/1999/xlink" content-type="zoobank" xlink:type="simple">http://zoobank.org/FEC7E11C-1FB4-48F3-BCE1-2BD1CD580790</object-id>
                            <object-id xmlns:xlink="http://www.w3.org/1999/xlink" xlink:type="simple">http://species-id.net/wiki/Arenivaga_nalepae</object-id>
                        </tp:taxon-name><tp:taxon-status xmlns:xlink="http://www.w3.org/1999/xlink" xlink:type="simple">sp. n.</tp:taxon-status><xref ref-type="fig" rid="F111">Figures 111</xref><xref ref-type="fig" rid="F112">–</xref><xref ref-type="fig" rid="F113">113</xref></tp:nomenclature><tp:treatment-sec sec-type="Type locality"><title>Type locality.</title><p>USA, California, Riverside Co., Box Canyon.</p></tp:treatment-sec><tp:treatment-sec sec-type="Material examined"><title>Material examined.</title><p>Holotype: ♂ in LACM labeled “CALIF., Riverside Co., Box Canyon, Mecca Hills, 600 ft. el., 12 Sept. 1986, J P &amp; KES Donahue”  “HOLOTYPE <italic><tp:taxon-name>Arenivaga nalepae</tp:taxon-name></italic> Hopkins, 2012” [red label with black border].</p><p>Paratypes (73): USA: CA, Riverside Co., Box Canyon, Mecca Hills, 9/12/1986, 600 ft., JP &amp; KES Donahue (14, LACM); CA, Imperial Co., Imperial Valley, near Wister, 10/27/1990, minus 75 ft., JP &amp; KES Donahue, T9S R13E Sec.35, #149799 (1, LACM); CA, Riverside Co., Lamb Canyon, 2 mi. NW of Gilman Hot Springs, 3/7-11/27/1988, 1500 ft., FG Andrews, Pit trap (1, CSCA); CA, Riverside Co., Painted Canyon, 9/13/1979-1/7/1979, FG Andrews, E.glycol pit trap in desert wash (1, CSCA); CA, Riverside Co., Pinyon Flat, 8/5/1966, CA &amp; MJ Tauber (1, EMEC); CA, Riverside Co., S side of Orocopia Mts., 3/25/1990, 900 ft., JP &amp; KB Donahue,T7S R13B SW 1/4S.30, #2911 (1, LACM); CA, San Diego Co., Borrego Springs, 11/21/1958, JW Baker Jr., Black light trap, 58K25-1 (1, CSCA); CA, Riverside Co., Chiriaco Pass, 9/18/1971 (2, UCRC); CA, Imperial, 13 mi. NW of Glamis, 10/9/1993, 33.06.3N 115.15.3W, 250 ft., RR &amp; C Snelling, black light (1, LACM); CA, Colton(?), 9/?/1949, O Cluh(?) (1, UCRC); CA, Fresno Co., Waltham Creek, 4 mi W of Coalinga, 8/28/1952, Leech &amp; Green, dry bed (1, CAS); CA, San Bdno. Co., Cajon Wash, 8/4/40, 2000’, Collected by J. C. vonBloeker (1, LACM); CA, Los Angeles Co., Black Butte, Antelope Valley, 8/22/1959, G Sphon (3, LACM); CA, LA Co., Black Butte, Antelope Valley, 7/25/1959, G Sphon, one specimen genitalia incomplete (5, LACM); CA, Inyo Co., Dunmovin, 9/6/1948, SA Sher, <!--PageBreak--><italic><tp:taxon-name>Arenivaga erratica</tp:taxon-name></italic> Rehn det. HF Strohecker 1953 (1, USNM); CA, Los Angeles Co., Whitehorn Picnic Area, Angeles NF, 8/22/1959, JA Honey (1, LACM); CA, Los Angeles, 6 mi. W of Lancaster, 10/3-5/1960, JA Chemsak (1, EMEC); CA, Kern Co., 8/29/1949, McKittrick, [one specimen missing head] (3, LACM); CA, Boron, 8/9/1959, J Helfer, black dot (1, USNM); CA, Los Angeles Co., Juniper Hills, 8/26/1973, A.V. Evans (1, LACM); CA, Kern Co., 4 mi NE of Mohave, 9/17/1966, TR Haig (6,CSCA); CA, Kern Co., Red Rock Canyon SP, Ricardo Ranger Station, 8/31-9/1/1991, 2700 ft., JP Donahue T9S R37E Sec.34,#24,431 (3, LACM); CA, Kern Co., Bakersfield, 4/6/1981, M Bock (1, LACM); CA, Kern Co., Bakersfield, 8/?/1954, R Smith, Cal.Dept.Agr.59H14-13, ex building (2,CSCA); CA, Fresno Co., Ciero Hills 18 air mi. SW of Mendota, 3/16/1975, J.T.Doyen, at light (2,EMEC); CA, Kings Co., Kettleman, 8/29/1972, L Bookout, <italic><tp:taxon-name>Arenivaga</tp:taxon-name></italic> sp. Det.AR Hardy 1972, Cal.Dept.Agr.37260, 7255-24, black light (2,CSCA); CA, Kern Co., near Buttonwillow, 9/27/1962, JR Anderson, ex burrow of Citellus beecheyi (1, EMEC); CA, Inyo Co., Saline Valley Salt Marsh, 1060’, 7/1/1976, D. Giuliani, collected at blacklight (1, CSCA); CA, Inyo Co., Inyo Mts., Lead Canyon, 9/2/1976, 6-6500 ft., D Giuliani, BLM Survey, Inyo Co. Saline Valley 1976 site 3 (3, LACM); CA, Inyo Co., Eureka Valley Dunes, 9/4/1975, D Giuliani (3, CSCA); CA, Inyo Co., Eureka Valley Dunes, 7/13/1975, Andrews &amp; Hardy (1, CSCA); NV, Mercury, 8/14/1964, 1BB25M(T) (1, USNM); AZ, Yuma Co., nr. Tacna, on dunes, night, 12/16/2010, <named-content xmlns:xlink="http://www.w3.org/1999/xlink" content-type="dwc:verbatimCoordinates" xlink:type="simple">32.696N, 113.79W</named-content>, 148 m, AD Smith (3, HEH). MEXICO: BC, San Felipe, 6/15/1952, Cazier, Gertsch &amp; Schrammel (1, AMNH). All paratypes labeled “Paratype <italic><tp:taxon-name>Arenivaga nalepae</tp:taxon-name></italic> Hopkins 2012” [blue label with black border].</p></tp:treatment-sec><tp:treatment-sec sec-type="Etymology"><title>Etymology.</title><p>The name is a noun in the genitive case. This species is named for Christine Nalepa, who loves cockroaches, encourages that love in others, and co-authored “Cockroaches: Ecology, Behavior and Natural History”, a book that had a profound effect on me.</p></tp:treatment-sec><tp:treatment-sec sec-type="Distribution"><title>Distribution.</title><p>This species is distributed from Saline Valley Salt Marsh in its northern and western extents to San Felipe, Baja California Norte, Mexico in its southern and eastern extents. See <xref ref-type="fig" rid="F113">Fig. 113</xref>.</p></tp:treatment-sec><tp:treatment-sec sec-type="Diagnosis"><title>Diagnosis.</title><p><italic><tp:taxon-name>Arenivaga nalepae</tp:taxon-name></italic> sp. n. is average in size and coloration for <italic><tp:taxon-name>Arenivaga</tp:taxon-name></italic>. It can be mistaken phenotypically for many other species, and its genitalia closely resemble that of <italic><tp:taxon-name>Arenivaga belli</tp:taxon-name></italic>, with whom it is probably closely related. The shape of the hook-shaped lobe on the right dorsal phallomere and the overall proportions of the right ventral phallomere are two distinguishing characters of this species. See <xref ref-type="fig" rid="F112">Figs 112</xref> and <xref ref-type="fig" rid="F31">31</xref>.</p></tp:treatment-sec><tp:treatment-sec sec-type="Description"><title>Description.</title><p><bold>Male.</bold> <italic>Measurements</italic>. Holotype TL = 20.4 mm, GW = 8.8 mm, PW = 6.22 mm, PL = 4.08 mm, TL/GW = 2.32, PL/PW = 0.65. EW = 0.25 mm; OW = 0.25 mm. Among paratypes range of TL 15.9–22.7 mm; range of GW 6.9–11.0 mm; range of PW 4.83–7.75 mm; range of PL 3.43–4.61 mm.</p><p><italic>Head</italic>. Two ocelli very large, ovoid and protruding (0.5 × 0.4 mm), surrounded by waxy beige &gt;0.1 mm border; vertex dark brown with small ridges in rays around upper apices of eyes and extending onto ocellar tubercles; interocellar space concave, dark brown with central medium brown dimple and two deep set medium brown dimples medial to inner apex of ocelli. Posterior frons pale orange-brown fading to waxy white towards clypeus, concave; anterior frons waxy white, bulbous; broad flat waxy white anteclypeus. See <xref ref-type="fig" rid="F111">Fig. 111d</xref>.</p><p><italic>Pronotum</italic>. Pronotum translucent, waxy beige; dorsal surface of pronotum with short fine brown setae laterally and anteriorly; pronotal pattern orange-brown “panther face” with little discernible detail; slight lateral aura. See <xref ref-type="fig" rid="F111">Fig. 111c</xref>.</p><!--PageBreak--><!--PageBreak--><!--PageBreak--><p><italic>Body</italic>. Wing brace present. Two tarsal claws present. Legs and body light orange-brown, darker maculation laterally on each sternite; subgenital plate with darker orange-brown border; strongly asymmetrical with rounded apices. See <xref ref-type="fig" rid="F111">Fig. 111b</xref>.</p><p><italic>Forewings</italic>. Wings extended well beyond abdominal apex (~40% of wing length); light beige with occasional orange-brown blotches depending on specimen; surface translucent with slight sheen. See <xref ref-type="fig" rid="F111">Fig. 111a</xref>.</p><p><italic>Genitalia</italic>. Right dorsal phallomere composed of bulbous lightly sclerotized hook-shaped lobe, articulated with right ventral phallomere on lateral side; central field slightly sclerotized; medial margin heavily sclerotized, extending into smooth spine near distal end. Small central sclerite flat and finely punctate with posteriorly projecting, shagreened crescent in which dorsal arm of crescent is more prominently raised and toothed than ventral arm; right ventral phallomere extends from articulation to form rounded punctate structure at posterior apex but with shagreened corrugations at anterior apical end, followed by smaller offset shagreened projection and then by rounded concave arm extending beyond depth of rest of phallomere. Folded anterior portion of left phallomere setose, otherwise unmodified. Genital hook with long extension to pointed head with slight concavity on short hook; arm has distinct bend. See <xref ref-type="fig" rid="F112">Fig. 112</xref>.</p><fig id="F111" position="float" orientation="portrait"><label>Figure 111.</label><caption><p><italic><tp:taxon-name>Arenivaga nalepae</tp:taxon-name></italic> <bold>a</bold> dorsal habitus <bold>b</bold> ventral habitus <bold>c</bold> pronotum <bold>d</bold> head.</p></caption><graphic xmlns:xlink="http://www.w3.org/1999/xlink" xlink:href="ZooKeys-384-001-g111.jpg" position="float" orientation="portrait" xlink:type="simple"/></fig><fig id="F112" position="float" orientation="portrait"><label>Figure 112.</label><caption><p><italic><tp:taxon-name>Arenivaga nalepae</tp:taxon-name></italic>, genitalia: a) right dorsal phallomere <bold>b</bold> right ventral phallomere <bold>c</bold> small central sclerite <bold>d</bold> genital hook. Arrow(s) indicate diagnostic characters (see text).</p></caption><graphic xmlns:xlink="http://www.w3.org/1999/xlink" xlink:href="ZooKeys-384-001-g112.jpg" position="float" orientation="portrait" xlink:type="simple"/></fig><fig id="F113" position="float" orientation="portrait"><label>Figure 113.</label><caption><p><italic><tp:taxon-name>Arenivaga nalepae</tp:taxon-name></italic>, distribution.</p></caption><graphic xmlns:xlink="http://www.w3.org/1999/xlink" xlink:href="ZooKeys-384-001-g113.jpg" position="float" orientation="portrait" xlink:type="simple"/></fig></tp:treatment-sec><tp:treatment-sec sec-type="Habitat and natural history"><title>Habitat and natural history.</title><p>This species is found in varied habitat from seashore to mountains to inland sand dunes and lakeshores. All other life history elements remain unobserved.</p></tp:treatment-sec><tp:treatment-sec><!--Section generated to contain objects referenced in tp:taxon-treatment.--><fig id="F31" position="float" orientation="portrait"><label>Figure 31.</label><caption><p><italic><tp:taxon-name>Arenivaga belli</tp:taxon-name></italic>, genitalia: <bold>a</bold> right dorsal phallomere <bold>b</bold> right ventral phallomere <bold>c</bold> small central sclerite <bold>d</bold> genital hook. Arrow(s) indicate diagnostic characters (see text).</p></caption><graphic xmlns:xlink="http://www.w3.org/1999/xlink" xlink:href="ZooKeys-384-001-g031.jpg" position="float" orientation="portrait" xlink:type="simple"/></fig></tp:treatment-sec></tp:taxon-treatment>
