# Supplementary material for: A revision of the genus Arenivaga (Rehn) (Blattodea, Corydiidae), with descriptions of new species and key to the males of the genus
Source: Zookeys. 2014 Feb 26;(384):1–256. doi: 10.3897/zookeys.384.6197 (PMC3950428; doi:10.3897/zookeys.384.6197)
Supplement: XML Treatment for Arenivaga nicklei [file zookeys.384.6197-treatment36.xml]

<!DOCTYPE tp:taxon-treatment
  PUBLIC "-//TaxonX//DTD Taxonomic Treatment Publishing DTD v0 20100105//EN" "tax-treatment-NSO.dtd">
<tp:taxon-treatment xmlns:tp="http://www.plazi.org/taxpub"><tp:treatment-meta><mixed-citation publication-type="journal"><person-group><name><surname>Hopkins</surname><given-names>Heidi</given-names></name></person-group><article-title>A revision of the genus <italic>Arenivaga</italic> (Rehn) (Blattodea, Corydiidae), with descriptions of new species and key to the males of the genus</article-title><source>Zookeys</source><day>26</day><month>2</month><year>2014</year><volume>2014</volume><issue>384</issue><fpage>1</fpage><lpage>256</lpage><pub-id pub-id-type="doi">10.3897/zookeys.384.6197</pub-id></mixed-citation></tp:treatment-meta><tp:nomenclature><tp:taxon-name>
                            <tp:taxon-name-part taxon-name-part-type="genus">Arenivaga</tp:taxon-name-part>
                            <tp:taxon-name-part taxon-name-part-type="species">nicklei</tp:taxon-name-part>
                            <object-id xmlns:xlink="http://www.w3.org/1999/xlink" content-type="zoobank" xlink:type="simple">http://zoobank.org/6D09FDC0-2F98-4FCA-A510-02682881B662</object-id>
                            <object-id xmlns:xlink="http://www.w3.org/1999/xlink" xlink:type="simple">http://species-id.net/wiki/Arenivaga_nicklei</object-id>
                        </tp:taxon-name><tp:taxon-status xmlns:xlink="http://www.w3.org/1999/xlink" xlink:type="simple">sp. n.</tp:taxon-status><xref ref-type="fig" rid="F114">Figures 114</xref><xref ref-type="fig" rid="F115">–</xref><xref ref-type="fig" rid="F116">116</xref></tp:nomenclature><tp:treatment-sec sec-type="Type locality"><title>Type locality.</title><p>MEXICO, BC, 14.4 mi S Campo Alfonsina.</p></tp:treatment-sec><tp:treatment-sec sec-type="Material examined"><title>Material examined.</title><p>Holotype: ♂ in SDMC labeled “MEX: Baja Cal. Nor., 14.4 mi. S. Campo Alfonsina, X-20/26-87, Norris Bloomfield, green dot” “HOLOTYPE <italic><tp:taxon-name>Arenivaga nicklei</tp:taxon-name></italic> Hopkins, 2012” [red label with black border].</p><p>Paratypes (16): MEXICO: BC, Isla San Lorenzo Sur, canyon at SW end, 7/27/1986, Weissman &amp; Lightfoot, Stop #86-86 (7, CAS); BCS, 10 mi S of Punta Prieta, 6/21/1938, Michelbacher &amp; Ross, photo.spec. (1, CAS); BC, Isla de Cedros, trail from El Pueblo to Cerro de Cedros, 9/28/1984, 0-180 m, Weissman &amp; Lee, Stop #84-64 (1, CAS); BC, 19 mi SW of Campo Alfonsina (canyon), 10/27-28/1987, N Bloomfield, green dot (2, SDMC); BC, 14.4 mi S of Campo Alfonsina, 10/20-26/1987, N Bloomfield, green dot (4, SDMC). USA: AZ, Pima Co., Organ Pipe Cactus NM, 3/23/1953, &amp; H Dietrich (1, CUIC). All paratypes labeled “Paratype <italic><tp:taxon-name>Arenivaga nicklei</tp:taxon-name></italic> Hopkins 2012” [blue label with black border].</p><!--PageBreak--></tp:treatment-sec><tp:treatment-sec sec-type="Etymology"><title>Etymology.</title><p>The name is a noun in the genitive case. This species is named for Dr. David Nickle, who with Dr. Ashley Gurney was the last to work on revising <italic><tp:taxon-name>Arenivaga</tp:taxon-name></italic> and was most generous with his knowledge upon learning of my work.</p></tp:treatment-sec><tp:treatment-sec sec-type="Distribution"><title>Distribution.</title><p>This species in found in central Baja and the nearby islands. See <xref ref-type="fig" rid="F116">Fig. 116</xref>.</p></tp:treatment-sec><tp:treatment-sec sec-type="Diagnosis"><title>Diagnosis.</title><p><italic><tp:taxon-name>Arenivaga nicklei</tp:taxon-name></italic> can be distinguished by its very prominent lobe on the small central sclerite and two prominent spines on the medial margin of the right dorsal phallomere. See <xref ref-type="fig" rid="F115">Fig. 115</xref>.</p></tp:treatment-sec><tp:treatment-sec sec-type="Description"><title>Description.</title><p><bold>Male.</bold> <italic>Measurements</italic>. Holotype TL = 18.4 mm, GW = 9.5 mm, PW = 5.20 mm, PL = 3.94 mm, TL/GW = 1.94, PL/PW = 0.76. EW = 0.20 mm; OW = 0.35 mm. Among paratypes range of TL 16.1–20.0 mm; range of GW 6.75–9.5 mm; range of PW 5.00–6.05 mm; range of PL 3.94–4.23 mm.</p><p><italic>Head</italic>. Two ocelli large, ovoid and protruding (0.40 × 0.30 mm); vertex medium brown with small ridges in rays around upper apices of eyes and extending onto ocellar tubercles; interocellar space concave, medium brown, with small round central indentation. Posterior frons waxy white, unusually wide, concave; anterior portion of frons bulbous and waxy white; waxy white smooth anteclypeus. See <xref ref-type="fig" rid="F114">Fig. 114d</xref>.</p><p><italic>Pronotum</italic>. Pronotum translucent waxy beige; dorsal surface of pronotum with short orange-brown setae that are thicker and longer laterally; pronotal pattern orange-brown to dark brown “panther face”, with considerable detail no aura. See <xref ref-type="fig" rid="F114">Fig. 114c</xref>.</p><p><italic>Body</italic>. Wing brace present. Two tarsal claws present. Legs and body light brown; many specimens with yellow-brown maculations laterally on each sternite; subgenital plate light brown with darker margin; asymmetrical with rounded apices. See <xref ref-type="fig" rid="F114">Fig. 114b</xref>.</p><p><italic>Forewings</italic>. Wings extended well beyond abdominal apex (up to 30% of wing length); blotchy light to medium brown depending on specimen; surface matte and opaque. See <xref ref-type="fig" rid="F114">Fig. 114a</xref>.</p><p><italic>Genitalia</italic>. Right dorsal phallomere composed of lightly sclerotized, unusually long, bulbous hook-shaped lobe, articulated with right ventral phallomere on lateral side; medial side of lobe deeply emarginated from medial edge of remainder of phallomere; central field shallow, cupped, lightly sclerotized; medial margin more heavily sclerotized, smooth, with long posterior projecting spine and second medially projecting spine located midway along medial margin. Small central sclerite concave, punctate, with large shagreened medially projecting bulge on ventral edge, second smaller punctate bulge above first; right ventral phallomere extends from articulation to form shagreened rounded structure, with prominent medially projecting spine located posteriorly; attached anteriorly is mildly dorsally projecting flanged punctate concave arm, that extends beyond depth of rest of phallomere. Folded anterior portion of left phallomere tri-fold, with small bulge on posterior fold, setose. Genital hook with moderate extension to pointed head with slight indentation along line to moderate hook; arm with distinct bend. See <xref ref-type="fig" rid="F115">Fig. 115</xref>.</p><fig id="F114" position="float" orientation="portrait"><label>Figure 114.</label><caption><p><italic><tp:taxon-name>Arenivaga nicklei</tp:taxon-name></italic> <bold>a</bold> dorsal habitus <bold>b</bold> ventral habitus <bold>c</bold> pronotum <bold>d</bold> head.</p></caption><graphic xmlns:xlink="http://www.w3.org/1999/xlink" xlink:href="ZooKeys-384-001-g114.jpg" position="float" orientation="portrait" xlink:type="simple"/></fig><fig id="F115" position="float" orientation="portrait"><label>Figure 115.</label><caption><p><italic><tp:taxon-name>Arenivaga nicklei</tp:taxon-name></italic>, genitalia: a) right dorsal phallomere <bold>b</bold> right ventral phallomere <bold>c</bold> small central sclerite <bold>d</bold> genital hook. Arrow(s) indicate diagnostic characters (see text).</p></caption><graphic xmlns:xlink="http://www.w3.org/1999/xlink" xlink:href="ZooKeys-384-001-g115.jpg" position="float" orientation="portrait" xlink:type="simple"/></fig><fig id="F116" position="float" orientation="portrait"><label>Figure 116.</label><caption><p><italic><tp:taxon-name>Arenivaga nicklei</tp:taxon-name></italic>, distribution.</p></caption><graphic xmlns:xlink="http://www.w3.org/1999/xlink" xlink:href="ZooKeys-384-001-g116.jpg" position="float" orientation="portrait" xlink:type="simple"/></fig></tp:treatment-sec><tp:treatment-sec sec-type="Habitat and natural history"><title>Habitat and natural history.</title><p>All life history elements remain unobserved.</p><!--PageBreak--><!--PageBreak--><!--PageBreak--></tp:treatment-sec></tp:taxon-treatment>
