# Supplementary material for: A revision of the genus Arenivaga (Rehn) (Blattodea, Corydiidae), with descriptions of new species and key to the males of the genus
Source: Zookeys. 2014 Feb 26;(384):1–256. doi: 10.3897/zookeys.384.6197 (PMC3950428; doi:10.3897/zookeys.384.6197)
Supplement: XML Treatment for Arenivaga nocturna [file zookeys.384.6197-treatment37.xml]

<!DOCTYPE tp:taxon-treatment
  PUBLIC "-//TaxonX//DTD Taxonomic Treatment Publishing DTD v0 20100105//EN" "tax-treatment-NSO.dtd">
<tp:taxon-treatment xmlns:tp="http://www.plazi.org/taxpub"><tp:treatment-meta><mixed-citation publication-type="journal"><person-group><name><surname>Hopkins</surname><given-names>Heidi</given-names></name></person-group><article-title>A revision of the genus <italic>Arenivaga</italic> (Rehn) (Blattodea, Corydiidae), with descriptions of new species and key to the males of the genus</article-title><source>Zookeys</source><day>26</day><month>2</month><year>2014</year><volume>2014</volume><issue>384</issue><fpage>1</fpage><lpage>256</lpage><pub-id pub-id-type="doi">10.3897/zookeys.384.6197</pub-id></mixed-citation></tp:treatment-meta><tp:nomenclature><tp:taxon-name>
                            <tp:taxon-name-part taxon-name-part-type="genus">Arenivaga</tp:taxon-name-part>
                            <tp:taxon-name-part taxon-name-part-type="species">nocturna</tp:taxon-name-part>
                            <object-id xmlns:xlink="http://www.w3.org/1999/xlink" content-type="zoobank" xlink:type="simple">http://zoobank.org/331ED73E-ED88-4D7B-8CA3-DF35AB3416B6</object-id>
                            <object-id xmlns:xlink="http://www.w3.org/1999/xlink" xlink:type="simple">http://species-id.net/wiki/Arenivaga_nocturna</object-id>
                        </tp:taxon-name><tp:taxon-status xmlns:xlink="http://www.w3.org/1999/xlink" xlink:type="simple">sp. n.</tp:taxon-status><xref ref-type="fig" rid="F117">Figures 117</xref><xref ref-type="fig" rid="F118">–</xref><xref ref-type="fig" rid="F119">119</xref></tp:nomenclature><tp:treatment-sec sec-type="Type locality"><title>Type locality.</title><p>MEXICO, Baja California, Rancho Union.</p></tp:treatment-sec><tp:treatment-sec sec-type="Material examined"><title>Material examined.</title><p>Holotype: ♂ in SDMC labeled “Rancho Union, Baja California Mex., April 17, 1947, Charles F. Harbison Collector” “HOLOTYPE <italic><tp:taxon-name>Arenivaga nocturna</tp:taxon-name></italic> Hopkins, 2012” [red label with black border].</p><p>Paratypes (8): MEXICO: BC, Angeles Bay, Gulf of CA, 6/26/1921, EP Van Duzee, <italic><tp:taxon-name>Arenivaga erratica</tp:taxon-name></italic> Rehn det. Hebard 1922 on one specimen (2, CAS); BC, Angeles Bay, Gulf of CA, 6/26/1921, EP Van Duzee, Hebard Collection (2, ANSP); BC, Rancho Union, 4/17/1947, CF Harbison (1, SDMC); BC, Bahia de LA, 6/2/1981, Werner,Olson,Hetz,Thomas,Burne,Frank &amp; MacLachlan (2, UAIC); Coahuila, ca. 7.2 mi. SSW of Cuatro Cienegas, 10/10/1978, C.E. Dunnr (1, ANSP). All paratypes labeled “Paratype <italic><tp:taxon-name>Arenivaga nocturna</tp:taxon-name></italic> Hopkins 2012” [blue label with black border].</p></tp:treatment-sec><tp:treatment-sec sec-type="Etymology"><title>Etymology.</title><p>The name is an adjective in the nominative singular. This species is named from the Latin meaning nocturnal or “of the evening”.</p></tp:treatment-sec><tp:treatment-sec sec-type="Distribution"><title>Distribution.</title><p>This species is found in southeastern Baja California Norte, Mexico. See <xref ref-type="fig" rid="F119">Fig. 119</xref>.</p></tp:treatment-sec><tp:treatment-sec sec-type="Diagnosis"><title>Diagnosis.</title><p><italic><tp:taxon-name>Arenivaga nocturna</tp:taxon-name></italic> can be distinguished by its narrow, sweeping hook-shaped lobe on the right dorsal phallomere, as well as the broad short spine on the medioventral side of the posterior end of the medial margin of the same phallomere. See <xref ref-type="fig" rid="F118">Fig. 118</xref>.</p></tp:treatment-sec><tp:treatment-sec sec-type="Description"><title>Description.</title><p><bold>Male.</bold> <italic>Measurements</italic>. Holotype TL = 20.7 mm, GW = 9.2 mm, PW = 6.53 mm, PL = 4.61 mm, TL/GW = 2.25, PL/PW = 0.71. EW = 0.30 mm; OW = 0.50 mm. Among paratypes range of TL 17.1–21.7 mm; range of GW 8.3–9.8 mm; range of PW 5.70–6.72 mm; range of PL 4.05–4.63 mm.</p><p><italic>Head</italic>. Two ocelli large, ovoid and protruding (0.50 × 0.35 mm); vertex medium brown, with small ridges between apices of eyes and extending onto ocellar tubercles; interocellar space concave, medium brown, with two pale round indentations, pale medially. Posterior frons light brown, concave; anterior frons light brown, bulbous; light brown anteclypeus. See <xref ref-type="fig" rid="F117">Fig. 117d</xref>.</p><p><italic>Pronotum</italic>. Pronotum translucent waxy beige; dorsal surface of pronotum covered with short orange-brown setae that are longer and thicker laterally; pronotal pattern light orange-brown “panther face”; little discernible detail; no aura. See <xref ref-type="fig" rid="F117">Fig. 117c</xref>.</p><p><italic>Body</italic>. Wing brace present. Two tarsal claws present. Legs and body medium orange-brown; subgenital plate light orange-brown, strongly asymmetrical with rounded apices. See <xref ref-type="fig" rid="F117">Fig. 117b</xref>.</p><p><italic>Forewings</italic>. Wings extended beyond abdominal apex (up to 40% of total wing length); pale golden beige with no markings to light brown with scattered medium brown blotches; surface translucent and hyaline in most specimens, though matte and opaque in some. See <xref ref-type="fig" rid="F117">Fig. 117a</xref>.</p><!--PageBreak--><p><italic>Genitalia</italic>. Right dorsal phallomere composed of bulbous lightly sclerotized hook-shaped lobe, articulated with right ventral phallomere on lateral side; central field slightly sclerotized; medial margin heavily sclerotized, smooth anteriorly, becoming punctate then shagreened posteriorly, extending posteriorly into shagreened knob with short dorsally projecting spine. Small central sclerite large for this sclerite, concave, punctate with toothed patch along ventral edge. Right ventral phallomere extends from articulation to form large smooth rounded, increasingly punctate and sclerotized anteriorly; one smaller punctate ridge anteriorly, followed by moderate gap and then by long rounded concave shagreened arm extending beyond depth of rest of phallomere. Folded anterior portion of left phallomere setose, otherwise unmodified. Genital hook with moderate extension to pointed head with slight concavity on short hook; arm long, narrow, barely curved. See <xref ref-type="fig" rid="F118">Fig. 118</xref>.</p><fig id="F117" position="float" orientation="portrait"><label>Figure 117.</label><caption><p><italic><tp:taxon-name>Arenivaga nocturna</tp:taxon-name></italic> <bold>a</bold> dorsal habitus <bold>b</bold> ventral habitus <bold>c</bold> pronotum <bold>d</bold> head.</p></caption><graphic xmlns:xlink="http://www.w3.org/1999/xlink" xlink:href="ZooKeys-384-001-g117.jpg" position="float" orientation="portrait" xlink:type="simple"/></fig><fig id="F118" position="float" orientation="portrait"><label>Figure 118.</label><caption><p><italic><tp:taxon-name>Arenivaga nocturna</tp:taxon-name></italic>, genitalia: a) right dorsal phallomere <bold>b</bold> right ventral phallomere <bold>c</bold> small central sclerite <bold>d</bold> genital hook. Arrow(s) indicate diagnostic characters (see text).</p></caption><graphic xmlns:xlink="http://www.w3.org/1999/xlink" xlink:href="ZooKeys-384-001-g118.jpg" position="float" orientation="portrait" xlink:type="simple"/></fig><fig id="F119" position="float" orientation="portrait"><label>Figure 119.</label><caption><p><italic><tp:taxon-name>Arenivaga nocturna</tp:taxon-name></italic>, distribution.</p></caption><graphic xmlns:xlink="http://www.w3.org/1999/xlink" xlink:href="ZooKeys-384-001-g119.jpg" position="float" orientation="portrait" xlink:type="simple"/></fig></tp:treatment-sec><tp:treatment-sec sec-type="Habitat and natural history"><title>Habitat and natural history.</title><p>All life history elements remain unobserved.</p></tp:treatment-sec></tp:taxon-treatment>
