# Supplementary material for: A revision of the genus Arenivaga (Rehn) (Blattodea, Corydiidae), with descriptions of new species and key to the males of the genus
Source: Zookeys. 2014 Feb 26;(384):1–256. doi: 10.3897/zookeys.384.6197 (PMC3950428; doi:10.3897/zookeys.384.6197)
Supplement: XML Treatment for Arenivaga pagana [file zookeys.384.6197-treatment38.xml]

<!DOCTYPE tp:taxon-treatment
  PUBLIC "-//TaxonX//DTD Taxonomic Treatment Publishing DTD v0 20100105//EN" "tax-treatment-NSO.dtd">
<tp:taxon-treatment xmlns:tp="http://www.plazi.org/taxpub"><tp:treatment-meta><mixed-citation publication-type="journal"><person-group><name><surname>Hopkins</surname><given-names>Heidi</given-names></name></person-group><article-title>A revision of the genus <italic>Arenivaga</italic> (Rehn) (Blattodea, Corydiidae), with descriptions of new species and key to the males of the genus</article-title><source>Zookeys</source><day>26</day><month>2</month><year>2014</year><volume>2014</volume><issue>384</issue><fpage>1</fpage><lpage>256</lpage><pub-id pub-id-type="doi">10.3897/zookeys.384.6197</pub-id></mixed-citation></tp:treatment-meta><tp:nomenclature><tp:taxon-name>
                            <tp:taxon-name-part taxon-name-part-type="genus">Arenivaga</tp:taxon-name-part>
                            <tp:taxon-name-part taxon-name-part-type="species">pagana</tp:taxon-name-part>
                            <object-id xmlns:xlink="http://www.w3.org/1999/xlink" content-type="zoobank" xlink:type="simple">http://zoobank.org/65A4DC70-14C8-422B-B4C7-2D0185D1D002</object-id>
                            <object-id xmlns:xlink="http://www.w3.org/1999/xlink" xlink:type="simple">http://species-id.net/wiki/Arenivaga_pagana</object-id>
                        </tp:taxon-name><tp:taxon-status xmlns:xlink="http://www.w3.org/1999/xlink" xlink:type="simple">sp. n.</tp:taxon-status><xref ref-type="fig" rid="F120">Figures 120</xref><xref ref-type="fig" rid="F121">–</xref><xref ref-type="fig" rid="F122">122</xref></tp:nomenclature><tp:treatment-sec sec-type="Type locality"><title>Type locality.</title><p>USA, Arizona, Mohave Co., Colorado River, Grand Canyon.</p></tp:treatment-sec><tp:treatment-sec sec-type="Material examined"><title>Material examined.</title><p>Holotype: ♂ in NAUF labeled “Mohave Co. AZ, Colorado R. GC, blue label with ‘3’, rm202.5L, 9/4/03, Coll. R.J.Delph, Ex: Light, New High Water” “HOLOTYPE <italic><tp:taxon-name>Arenivaga pagana</tp:taxon-name></italic> Hopkins, 2012” [red label with black border].</p><p>Paratypes (9): USA: AZ, Mohave Co., Colorado River GC, 9/4/2003, RJ Delph, blue label with ‘3’, rm 202.5L, ex.light, new high water (2, NAUF); AZ, Mohave Co., Colorado River GC, 9/9/2001, J Rundall, blue label with ‘3’, rm 198.0R, ex.light, old high water (1, NAUF); AZ, Mohave Co., Colorado River GC, 9/9/2002, RJ Delph, blue label with ‘3’, rm 186.5L, ex.light, old high water, NAU 107 (1, NAUF); AZ, Coconino Co., 10 mi. N &amp; 4 mi. W of Page, 3/?-9/?/1985, 6000 ft., D Giuliani, antifreeze pit trap (2, CSCA); AZ, Coconino Co., Colorado River GC, 9/1/2002, RJ Delph, blue label with ‘3’, rm37.3L, ex.light, old high water (1, NAUF); AZ, Coconino Co., Colorado River GC, 10/18/1982, 855 m, LE Stevens, blue label with ‘3’, M:53R, Nankowap, sand dunes at night, <tp:taxon-name>Polyphagidae</tp:taxon-name>, <italic><tp:taxon-name>Arenivaga</tp:taxon-name></italic> det. D.Lightfoot (1, NAUF); AZ, Mojave Co., Virgin River Gorge, 8/3/1976, A.Strong (1, UCRC). All paratypes labeled “Paratype <italic><tp:taxon-name>Arenivaga pagana</tp:taxon-name></italic> Hopkins 2012” [blue label with black border].</p></tp:treatment-sec><tp:treatment-sec sec-type="Etymology"><title>Etymology.</title><p>The name is an adjective in the nominative singular. This species is named from the Latin meaning “of the country”, or rustic.</p></tp:treatment-sec><tp:treatment-sec sec-type="Distribution"><title>Distribution.</title><p>This species is found north of the Grand Canyon from southwestern Utah through northwestern Arizona to southeastern Nevada. See <xref ref-type="fig" rid="F122">Fig. 122</xref>.</p></tp:treatment-sec><tp:treatment-sec sec-type="Diagnosis"><title>Diagnosis.</title><p><italic><tp:taxon-name>Arenivaga pagana</tp:taxon-name></italic> can be distinguished by the unusual 90 degree bend in the medial margin of the right dorsal phallomere. See <xref ref-type="fig" rid="F121">Fig. 121</xref>.</p></tp:treatment-sec><tp:treatment-sec sec-type="Description"><title>Description.</title><p><bold>Male.</bold> <!--PageBreak--><!--PageBreak--><!--PageBreak--><!--PageBreak--><!--PageBreak--><italic>Measurements</italic>. Holotype TL = 16.5 mm, GW = 9.1 mm, PW = 5.00 mm, PL = 3.46 mm, TL/GW = 1.81, PL/PW = 0.69. EW = 0.20 mm; OW = 0.30 mm. Among paratypes range of TL 16.2–16.6 mm; range of GW 6.9–9.1 mm; range of PW 4.50–5.00 mm; range of PL 3.43–3.89 mm.</p><p><italic>Head</italic>. Two ocelli very large, ovoid and protruding (0.4 × 0.30 mm); vertex dark brown with small ridges in rays around upper apices of eyes and extending onto ocellar tubercles; interocellar space concave, smooth, medium brown, lighter brown medially, with two white horizontal indentations at base of interocular space. Posterior frons light transparent brown posteriorly fading to waxy beige anteriorly, slightly concave, with horizontal corrugations; anterior frons bulbous and waxy beige; light transparent brown smooth anteclypeus. See <xref ref-type="fig" rid="F120">Fig. 120d</xref>.</p><p><italic>Pronotum</italic>. Pronotum translucent, waxy beige; dorsal surface of pronotum with short orange-brown setae that are slightly thicker laterally; pronotal pattern varying from yellow to orange-brown to dark orange-brown “panther face”, with little discernible detail; no aura. See <xref ref-type="fig" rid="F120">Fig. 120c</xref>.</p><p><italic>Body</italic>. Wing brace present. Two tarsal claws present. Legs and body light brown with darker brown maculations laterally on each sternite; subgenital plate light brown with darker margin; asymmetrical with rounded apices. See <xref ref-type="fig" rid="F120">Fig. 120b</xref>.</p><p><italic>Forewings</italic>. Wings extended well beyond abdominal apex (~40% of wing length); translucent light beige with light brown blotches; surface varies from hyaline to very slight sheen depending on specimen. See <xref ref-type="fig" rid="F120">Fig. 120a</xref>.</p><p><italic>Genitalia</italic>. Right dorsal phallomere composed of bulbous lightly sclerotized hook-shaped lobe, articulated with right ventral phallomere on lateral side; central field lightly sclerotized; medial margin more heavily sclerotized, shagreened with rough edge, edge extends into slight point one third back from posterior end; anterior end of rim forms posteriorly curving point; anterior end of margin thickened for s short distance interiorly. Small central sclerite nearly flat, nondescript in shape, finely punctate with posteriorly projecting shagreened flanges at anterior end; right ventral phallomere extends from articulation to form smooth rounded structure becoming punctate and rugose anteriorly; attached anteriorly is mildly dorsally projecting flanged concave punctate arm that extends beyond depth of rest of phallomere. Folded anterior portion of left phallomere finely setose, otherwise unmodified. Genital hook with moderate extension to pointed head with short hook; arm with distinct bend. See <xref ref-type="fig" rid="F121">Fig. 121</xref>.</p><fig id="F120" position="float" orientation="portrait"><label>Figure 120.</label><caption><p><italic><tp:taxon-name>Arenivaga pagana</tp:taxon-name></italic> <bold>a</bold> dorsal habitus <bold>b</bold> ventral habitus <bold>c</bold> pronotum <bold>d</bold> head.</p></caption><graphic xmlns:xlink="http://www.w3.org/1999/xlink" xlink:href="ZooKeys-384-001-g120.jpg" position="float" orientation="portrait" xlink:type="simple"/></fig><fig id="F121" position="float" orientation="portrait"><label>Figure 121.</label><caption><p><italic><tp:taxon-name>Arenivaga pagana</tp:taxon-name></italic>, genitalia: a) right dorsal phallomere <bold>b</bold> right ventral phallomere <bold>c</bold> small central sclerite <bold>d</bold> genital hook. Arrow(s) indicate diagnostic characters (see text).</p></caption><graphic xmlns:xlink="http://www.w3.org/1999/xlink" xlink:href="ZooKeys-384-001-g121.jpg" position="float" orientation="portrait" xlink:type="simple"/></fig><fig id="F122" position="float" orientation="portrait"><label>Figure 122.</label><caption><p><italic><tp:taxon-name>Arenivaga pagana</tp:taxon-name></italic>, distribution.</p></caption><graphic xmlns:xlink="http://www.w3.org/1999/xlink" xlink:href="ZooKeys-384-001-g122.jpg" position="float" orientation="portrait" xlink:type="simple"/></fig></tp:treatment-sec><tp:treatment-sec sec-type="Habitat and natural history"><title>Habitat and natural history.</title><p>All life history elements remain unobserved.</p></tp:treatment-sec></tp:taxon-treatment>
