# Supplementary material for: A revision of the genus Arenivaga (Rehn) (Blattodea, Corydiidae), with descriptions of new species and key to the males of the genus
Source: Zookeys. 2014 Feb 26;(384):1–256. doi: 10.3897/zookeys.384.6197 (PMC3950428; doi:10.3897/zookeys.384.6197)
Supplement: XML Treatment for Arenivaga paradoxa [file zookeys.384.6197-treatment39.xml]

<!DOCTYPE tp:taxon-treatment
  PUBLIC "-//TaxonX//DTD Taxonomic Treatment Publishing DTD v0 20100105//EN" "tax-treatment-NSO.dtd">
<tp:taxon-treatment xmlns:tp="http://www.plazi.org/taxpub"><tp:treatment-meta><mixed-citation publication-type="journal"><person-group><name><surname>Hopkins</surname><given-names>Heidi</given-names></name></person-group><article-title>A revision of the genus <italic>Arenivaga</italic> (Rehn) (Blattodea, Corydiidae), with descriptions of new species and key to the males of the genus</article-title><source>Zookeys</source><day>26</day><month>2</month><year>2014</year><volume>2014</volume><issue>384</issue><fpage>1</fpage><lpage>256</lpage><pub-id pub-id-type="doi">10.3897/zookeys.384.6197</pub-id></mixed-citation></tp:treatment-meta><tp:nomenclature><tp:taxon-name>
                            <tp:taxon-name-part taxon-name-part-type="genus">Arenivaga</tp:taxon-name-part>
                            <tp:taxon-name-part taxon-name-part-type="species">paradoxa</tp:taxon-name-part>
                            <object-id xmlns:xlink="http://www.w3.org/1999/xlink" content-type="zoobank" xlink:type="simple">http://zoobank.org/B5B9ABB1-4D6A-4A66-974A-3CC4755E6821</object-id>
                            <object-id xmlns:xlink="http://www.w3.org/1999/xlink" xlink:type="simple">http://species-id.net/wiki/Arenivaga_paradoxa</object-id>
                        </tp:taxon-name><tp:taxon-status xmlns:xlink="http://www.w3.org/1999/xlink" xlink:type="simple">sp. n.</tp:taxon-status><xref ref-type="fig" rid="F123">Figures 123</xref><xref ref-type="fig" rid="F124">–</xref><xref ref-type="fig" rid="F125">125</xref></tp:nomenclature><tp:treatment-sec sec-type="Type locality"><title>Type locality.</title><p>MEXICO, BC, 15 mi S San Quintin.</p></tp:treatment-sec><tp:treatment-sec sec-type="Material examined"><title>Material examined.</title><p>Holotype: ♂ in SDMC labeled “MEXICO: Baja Ca. Norte, 15 mi S San Quintin (dunes), 12 July 1986, Bloomfield, green dot” “HOLOTYPE <italic><tp:taxon-name>Arenivaga paradoxa</tp:taxon-name></italic> Hopkins, 2012” [red label with black border].</p><!--PageBreak--><p>Paratypes: None at this time.</p></tp:treatment-sec><tp:treatment-sec sec-type="Etymology"><title>Etymology.</title><p>The name is an adjective in the nominative singular. This species is from the Latin meaning strange or marvelous because of its strange modifications of all genital phallomeres.</p></tp:treatment-sec><tp:treatment-sec sec-type="Distribution"><title>Distribution.</title><p>This species is known only from the type locality in on the west coast of Baja California, Mexico. See <xref ref-type="fig" rid="F125">Fig. 125</xref>.</p></tp:treatment-sec><tp:treatment-sec sec-type="Diagnosis"><title>Diagnosis.</title><p><italic><tp:taxon-name>Arenivaga paradoxa</tp:taxon-name></italic> is very like <italic><tp:taxon-name>Arenivaga estelleae</tp:taxon-name></italic> but can be distinguished by the serrated and deeply sinuous medial margin on the right dorsal phallomere, as well as the large horseshoe-shaped gap on the right ventral phallomere. It shares with <italic><tp:taxon-name>Arenivaga estelleae</tp:taxon-name></italic> and <italic><tp:taxon-name>Arenivaga pumila</tp:taxon-name></italic> the odd scoop-shaped modification on the left phallomere. See <xref ref-type="fig" rid="F124">Figs 124</xref>, <xref ref-type="fig" rid="F52">52</xref> and <xref ref-type="fig" rid="F130">130</xref>.</p></tp:treatment-sec><tp:treatment-sec sec-type="Description"><title>Description.</title><p><bold>Male.</bold> <italic>Measurements</italic>. Holotype TL = 18.1 mm, GW = 9.6 mm, PW = 5.00 mm, PL = 3.62 mm, TL/GW = 1.88, PL/PW = 0.72. EW = 0.45 mm; OW = 0.50 mm.</p><p><italic>Head</italic>. Two ocelli large, ovoid and protruding (0.30 × 0.25 mm); vertex dark brown with small ridges in rays around upper apices of eyes and extending onto ocellar tubercles; interocellar space very slightly concave, nearly flat, dark brown, lighter center line with two short horizontal linear indentations. Posterior frons medium brown; slightly concave; anterior frons bulbous, medium brown fading to light brown anteriorly, pointed posteriorly; waxy white smooth anteclypeus. See <xref ref-type="fig" rid="F123">Fig. 123d</xref>.</p><p><italic>Pronotum</italic>. Pronotum translucent waxy beige, with fine medium brown border; dorsal surface of pronotum with short orange-brown setae that are thicker and longer laterally; pronotal pattern light and medium brown “panther face”, with moderate detail discernible; scattered small brown maculations on posterior half of pronotum; no aura. See <xref ref-type="fig" rid="F123">Fig. 123c</xref>.</p><p><italic>Body</italic>. Wing brace present. Two tarsal claws present. Legs and body light brown; subgenital plate light brown; asymmetrical with rounded apices. See <xref ref-type="fig" rid="F123">Fig. 123b</xref>.</p><p><italic>Forewings</italic>. Wings extended well beyond abdominal apex; very light brown with light brown blotches; surface translucent with very slight sheen. See <xref ref-type="fig" rid="F123">Fig. 123a</xref>.</p><p><italic>Genitalia</italic>. Right dorsal phallomere composed of lightly sclerotized, bulbous hook-shaped lobe, articulated with right ventral phallomere on lateral side; medial side of lobe becoming more sclerotized and shagreened as it recedes anteriorly; central field lightly sclerotized; medial margin comprised of two toothed waves. Small central sclerite delicate, concave, finely punctate, with thin sweeping margin that swings forward and attaches to dorsal side of bulbous hook-shaped lobe; anterior edge slightly or punctate and folded back posteriorly; right ventral phallomere extends from and unusually wide articulation to form punctate rounded structure, becoming shagreened on anterior side, with prominent medially projecting flat rough-edged spine located anteriorly; attached anteriorly after wide gap is broad flanged punctate concave arm that extends to depth of adjacent spine, edge toothed. Folded anterior portion of left phallomere dramatically modified into heavily setose, medially projecting, scoop shape. Genital hook with moderate extension to pointed head with broad hook, arm with shallow curve. See <xref ref-type="fig" rid="F124">Fig. 124</xref>.</p><fig id="F123" position="float" orientation="portrait"><label>Figure 123.</label><caption><p><italic><tp:taxon-name>Arenivaga paradoxa</tp:taxon-name></italic> <bold>a</bold> dorsal habitus <bold>b</bold> ventral habitus <bold>c</bold> pronotum <bold>d</bold> head.</p></caption><graphic xmlns:xlink="http://www.w3.org/1999/xlink" xlink:href="ZooKeys-384-001-g123.jpg" position="float" orientation="portrait" xlink:type="simple"/></fig><fig id="F124" position="float" orientation="portrait"><label>Figure 124.</label><caption><p><italic><tp:taxon-name>Arenivaga paradoxa</tp:taxon-name></italic>, genitalia: a) right dorsal phallomere <bold>b</bold> right ventral phallomere <bold>c</bold> small central sclerite <bold>d</bold> genital hook <bold>e</bold> left phallomere. Arrow(s) indicate diagnostic characters (see text).</p></caption><graphic xmlns:xlink="http://www.w3.org/1999/xlink" xlink:href="ZooKeys-384-001-g124.jpg" position="float" orientation="portrait" xlink:type="simple"/></fig><fig id="F125" position="float" orientation="portrait"><label>Figure 125.</label><caption><p><italic><tp:taxon-name>Arenivaga paradoxa</tp:taxon-name></italic>, distribution.</p></caption><graphic xmlns:xlink="http://www.w3.org/1999/xlink" xlink:href="ZooKeys-384-001-g125.jpg" position="float" orientation="portrait" xlink:type="simple"/></fig></tp:treatment-sec><tp:treatment-sec sec-type="Habitat and natural history"><title>Habitat and natural history.</title><p>All life history elements remain unobserved.</p><!--PageBreak--><!--PageBreak--><!--PageBreak--></tp:treatment-sec><tp:treatment-sec><!--Section generated to contain objects referenced in tp:taxon-treatment.--><fig id="F52" position="float" orientation="portrait"><label>Figure 52.</label><caption><p><italic><tp:taxon-name>Arenivaga estelleae</tp:taxon-name></italic>, genitalia: <bold>a</bold> right dorsal phallomere <bold>b</bold> right ventral phallomere <bold>c</bold> small central sclerite <bold>d</bold> genital hook <bold>e</bold> left phallomere. Arrow(s) indicate diagnostic characters (see text).</p></caption><graphic xmlns:xlink="http://www.w3.org/1999/xlink" xlink:href="ZooKeys-384-001-g052.jpg" position="float" orientation="portrait" xlink:type="simple"/></fig><fig id="F130" position="float" orientation="portrait"><label>Figure 130.</label><caption><p><italic><tp:taxon-name>Arenivaga pumila</tp:taxon-name></italic>, genitalia: a) right dorsal phallomere <bold>b</bold> right ventral phallomere <bold>c</bold> small central sclerite <bold>d</bold> genital hook <bold>e</bold> left phallomere. Arrow(s) indicate diagnostic characters (see text).</p></caption><graphic xmlns:xlink="http://www.w3.org/1999/xlink" xlink:href="ZooKeys-384-001-g130.jpg" position="float" orientation="portrait" xlink:type="simple"/></fig></tp:treatment-sec></tp:taxon-treatment>
