# Supplementary material for: A revision of the genus Arenivaga (Rehn) (Blattodea, Corydiidae), with descriptions of new species and key to the males of the genus
Source: Zookeys. 2014 Feb 26;(384):1–256. doi: 10.3897/zookeys.384.6197 (PMC3950428; doi:10.3897/zookeys.384.6197)
Supplement: XML Treatment for Arenivaga pumila [file zookeys.384.6197-treatment41.xml]

<!DOCTYPE tp:taxon-treatment
  PUBLIC "-//TaxonX//DTD Taxonomic Treatment Publishing DTD v0 20100105//EN" "tax-treatment-NSO.dtd">
<tp:taxon-treatment xmlns:tp="http://www.plazi.org/taxpub"><tp:treatment-meta><mixed-citation publication-type="journal"><person-group><name><surname>Hopkins</surname><given-names>Heidi</given-names></name></person-group><article-title>A revision of the genus <italic>Arenivaga</italic> (Rehn) (Blattodea, Corydiidae), with descriptions of new species and key to the males of the genus</article-title><source>Zookeys</source><day>26</day><month>2</month><year>2014</year><volume>2014</volume><issue>384</issue><fpage>1</fpage><lpage>256</lpage><pub-id pub-id-type="doi">10.3897/zookeys.384.6197</pub-id></mixed-citation></tp:treatment-meta><tp:nomenclature><tp:taxon-name>
                            <tp:taxon-name-part taxon-name-part-type="genus">Arenivaga</tp:taxon-name-part>
                            <tp:taxon-name-part taxon-name-part-type="species">pumila</tp:taxon-name-part>
                            <object-id xmlns:xlink="http://www.w3.org/1999/xlink" content-type="zoobank" xlink:type="simple">http://zoobank.org/84440053-AC59-43E9-8F0B-51BEE1741D3E</object-id>
                            <object-id xmlns:xlink="http://www.w3.org/1999/xlink" xlink:type="simple">http://species-id.net/wiki/Arenivaga_pumila</object-id>
                        </tp:taxon-name><tp:taxon-status xmlns:xlink="http://www.w3.org/1999/xlink" xlink:type="simple">sp. n.</tp:taxon-status><xref ref-type="fig" rid="F129">Figures 129</xref><xref ref-type="fig" rid="F130">–</xref><xref ref-type="fig" rid="F131">131</xref></tp:nomenclature><tp:treatment-sec sec-type="Type locality"><title>Type locality.</title><p>MEXICO, BCS, San Hilario.</p></tp:treatment-sec><tp:treatment-sec sec-type="Material examined"><title>Material examined.</title><p>Holotype: ♂ in CAS labeled “MEX., Baja Calif. Sur, San Hilario, El.1000’, XI-5-68, E.L.Sleeper &amp; F.J. Moore, Collected at BLACKLITE” “HOLOTYPE <italic><tp:taxon-name>Arenivaga pumila</tp:taxon-name></italic> Hopkins, 2012” [red label with black border].</p><p>Paratypes (33): MEXICO: BCS, 25 mi S of Santa Rosalia, 7/25/1938, Michelbacher &amp; Ross, genitalia missing on one specimen (5, CAS); BCS, 5.7 mi SE of Mulege, 7/7/1979, Andrews, Hardy &amp; Giuliana, walking dunes at night (1, CSCA); BCS, 38.8 km S of Santa Rosalia, 5/30/1973, Sleeper 61965-6, polyphagidae, <!--PageBreak--><!--PageBreak--><!--PageBreak--><!--PageBreak--><!--PageBreak--><italic><tp:taxon-name>Arenivaga</tp:taxon-name></italic> n. sp. A, det. FW Fisk 81 (3, CSLB); BCS, 25 mi S of Santa Rosalia, 7/25/1938, Michelbacher &amp; Ross, photo.spec. (1, USNM); BCS, 15 mi N of El Refugio, 7/4/1938, Michelbacher &amp; Ross (7, CAS); BCS, Magdalena Bay, 7/18/1938, Ross &amp; Michelbacher (1, CAS); BCS, Arroyo San Gregorio, 13 air km WNW of La Purissima, 4/24-26/1983, Wasbauer &amp; Slansky, taken at lights (1, CSCA); BC, 4 mi NW of Rancho San Juan, 4/3-4/1961, AG Smith, at lantern (1, CAS); BCS, 27 mi W of La Paz, 11/18/1968, 1000 ft., Sleeper &amp; Moore#1, E1, blacklite (1, CAS); BCS, 1/20-21/1980, Sleeper 77884.7 (1, CSLB); BC, 1 mi S of Mulege, 8/27/1959, Radford &amp; Werner, light trap (1, UAIC); BCS, 5 mi S of Mulege, 10/15-16/1990, S McElfresh (2, UCRC); BCS, San Hilario, 11/5/1968, 1000 ft., Sleeper &amp; Moore, blacklite (3, CAS); BCS, 7.4 km W of Santa Rita on road to Puerto Chale, river crossing at El Medano, 12/30/1978, Weissman,Love,Lee &amp; Mullinex, Stop 79-12, polyphagidae (2, CAS); BCS, 9 km SE of Santa Rita (km 148), 8/25/1977, 75 m, Fisher &amp; Westcott (1, CAS); BCS, 19 mi SW of San Miguel Comondu, 11/14-15/1968, 800 ft., Sleeper &amp; Moore (1, CAS); BCS, 3.3 km S El Cien, 9/26/1981, D Faulkner &amp; F Andrews, at blacklight (1, CSCA). All paratypes labeled “Paratype <italic><tp:taxon-name>Arenivaga pumila</tp:taxon-name></italic> Hopkins 2012” [blue label with black border].</p></tp:treatment-sec><tp:treatment-sec sec-type="Etymology"><title>Etymology.</title><p>The name is an adjective in the nominative singular. This species is named from the Latin meaning small or dwarfish because of its small size.</p></tp:treatment-sec><tp:treatment-sec sec-type="Distribution"><title>Distribution.</title><p>This species is found throughout Baja California Sur, Mexico. See <xref ref-type="fig" rid="F131">Fig. 131</xref>.</p></tp:treatment-sec><tp:treatment-sec sec-type="Diagnosis"><title>Diagnosis.</title><p><italic><tp:taxon-name>Arenivaga pumila</tp:taxon-name></italic> is easily distinguished by its small size. It is the smallest in overall size of the <italic><tp:taxon-name>Arenivaga</tp:taxon-name></italic> identified to date, though <italic><tp:taxon-name>Arenivaga ricei</tp:taxon-name></italic> is shorter in total length than some specimens of <italic>pumila</italic>.</p></tp:treatment-sec><tp:treatment-sec sec-type="Description"><title>Description.</title><p><bold>Male.</bold> <italic>Measurements</italic>. Holotype TL = 14.2 mm, GW = 7.0 mm, PW = 4.16 mm, PL = 3.13 mm, TL/GW = 2.03, PL/PW = 0.75. EW = 0.05 mm; OW = 0.20 mm. Among paratypes range of TL 10.6–14.6 mm; range of GW 4.9–7.0 mm; range of PW 4.02–4.27 mm; range of PL 2.80–3.14 mm.</p><p><italic>Head</italic>. Two ocelli large, ovoid and protruding (0.30 × 0.25 mm); vertex dark brown; interocellar space concave, dark brown. Posterior frons medium brown, concave; anterior frons light brown, bulbous, posterior margin with medial point; light brown anteclypeus. See <xref ref-type="fig" rid="F129">Fig. 129d</xref>.</p><p><italic>Pronotum</italic>. Pronotum translucent waxy beige; dorsal surface of pronotum with short orange-brown setae; pronotal pattern light to medium orange-brown or medium brown “panther face”; no discernible detail; no aura. See <xref ref-type="fig" rid="F129">Fig. 129c</xref>.</p><p><italic>Body</italic>. Wing brace absent. Two tarsal claws present. Legs and body light orange-brown; subgenital plate light orange-brown; asymmetrical with long apex pointed, short apex rounded. See <xref ref-type="fig" rid="F129">Fig. 129b</xref>.</p><p><italic>Forewings</italic>. Wings extended beyond abdominal apex (up to 40% of total wing length); blotchy medium orange-brown to medium brown; surface translucent, matte or with slight sheen. See <xref ref-type="fig" rid="F129">Fig. 129a</xref>.</p><p><italic>Genitalia</italic>. Right dorsal phallomere composed of lightly sclerotized, bulbous lobe, articulated with right ventral phallomere on lateral side; central field lightly sclerotized, deeply cupped; punctate as approaching medial edge which is toothed and has central concavity. Small central sclerite in two parts, lightly sclerotized, finely punctate; first part concave with slight anterior bulge, posterior end connecting with dorsal side of right dorsal phallomere; second part small lightly sclerotized square sitting adjacent to bulge of first part; attached to anterior end of left phallomere. Articulation between right phallomeres extends into right ventral phallomere consisting of punctate to shagreened medially projecting lobe with central indentation; anteriorly narrow gap followed by shagreened flange. Folded anterior portion of left phallomere dramatically modified into setose, medially projecting, scoop shape. Genital hook with moderate extension to pointed head and moderate hook; arm with distinct bend. See <xref ref-type="fig" rid="F130">Fig. 130</xref>.</p><fig id="F129" position="float" orientation="portrait"><label>Figure 129.</label><caption><p><italic><tp:taxon-name>Arenivaga pumila</tp:taxon-name></italic> <bold>a</bold> dorsal habitus <bold>b</bold> ventral habitus <bold>c</bold> pronotum <bold>d</bold> head.</p></caption><graphic xmlns:xlink="http://www.w3.org/1999/xlink" xlink:href="ZooKeys-384-001-g129.jpg" position="float" orientation="portrait" xlink:type="simple"/></fig><fig id="F130" position="float" orientation="portrait"><label>Figure 130.</label><caption><p><italic><tp:taxon-name>Arenivaga pumila</tp:taxon-name></italic>, genitalia: a) right dorsal phallomere <bold>b</bold> right ventral phallomere <bold>c</bold> small central sclerite <bold>d</bold> genital hook <bold>e</bold> left phallomere. Arrow(s) indicate diagnostic characters (see text).</p></caption><graphic xmlns:xlink="http://www.w3.org/1999/xlink" xlink:href="ZooKeys-384-001-g130.jpg" position="float" orientation="portrait" xlink:type="simple"/></fig><fig id="F131" position="float" orientation="portrait"><label>Figure 131.</label><caption><p><italic><tp:taxon-name>Arenivaga pumila</tp:taxon-name></italic>, distribution.</p></caption><graphic xmlns:xlink="http://www.w3.org/1999/xlink" xlink:href="ZooKeys-384-001-g131.jpg" position="float" orientation="portrait" xlink:type="simple"/></fig></tp:treatment-sec><tp:treatment-sec sec-type="Habitat and natural history"><title>Habitat and natural history.</title><p>All life history elements remain unobserved.</p><!--PageBreak--></tp:treatment-sec></tp:taxon-treatment>
