# Supplementary material for: A revision of the genus Arenivaga (Rehn) (Blattodea, Corydiidae), with descriptions of new species and key to the males of the genus
Source: Zookeys. 2014 Feb 26;(384):1–256. doi: 10.3897/zookeys.384.6197 (PMC3950428; doi:10.3897/zookeys.384.6197)
Supplement: XML Treatment for Arenivaga rehni [file zookeys.384.6197-treatment42.xml]

<!DOCTYPE tp:taxon-treatment
  PUBLIC "-//TaxonX//DTD Taxonomic Treatment Publishing DTD v0 20100105//EN" "tax-treatment-NSO.dtd">
<tp:taxon-treatment xmlns:tp="http://www.plazi.org/taxpub"><tp:treatment-meta><mixed-citation publication-type="journal"><person-group><name><surname>Hopkins</surname><given-names>Heidi</given-names></name></person-group><article-title>A revision of the genus <italic>Arenivaga</italic> (Rehn) (Blattodea, Corydiidae), with descriptions of new species and key to the males of the genus</article-title><source>Zookeys</source><day>26</day><month>2</month><year>2014</year><volume>2014</volume><issue>384</issue><fpage>1</fpage><lpage>256</lpage><pub-id pub-id-type="doi">10.3897/zookeys.384.6197</pub-id></mixed-citation></tp:treatment-meta><tp:nomenclature><tp:taxon-name>
                            <tp:taxon-name-part taxon-name-part-type="genus">Arenivaga</tp:taxon-name-part>
                            <tp:taxon-name-part taxon-name-part-type="species">rehni</tp:taxon-name-part>
                            <object-id xmlns:xlink="http://www.w3.org/1999/xlink" xlink:type="simple">http://species-id.net/wiki/Arenivaga_rehni</object-id>
                        </tp:taxon-name><tp:taxon-authority>Hebard</tp:taxon-authority><xref ref-type="fig" rid="F132">Figures 132</xref><xref ref-type="fig" rid="F133">–</xref><xref ref-type="fig" rid="F134">134</xref><tp:nomenclature-citation-list><tp:nomenclature-citation><tp:taxon-name>Arenivaga rehni</tp:taxon-name><comment> Hebard 1917, Memoirs of the American Entomological Society, 2, pp. 1–284 + plates and index.</comment></tp:nomenclature-citation><tp:nomenclature-citation><tp:taxon-name>Arenivaga rehni</tp:taxon-name><comment> Hebard 1920, Transactions of the American Entomological Society, 46(2), pp. 197–217.</comment></tp:nomenclature-citation></tp:nomenclature-citation-list></tp:nomenclature><tp:treatment-sec sec-type="Material examined"><title>Material examined</title><p><bold>(485).</bold> BCS, San Miguel, 7/3/1938, Michelbacher &amp; Ross (3, CAS); BCS, 6 mi. N of Triunfo, 7/15/1938, Michelbacher &amp; Ross (2, CAS); BCS, Venancio, 7/17/1938, Michelbacher &amp; Ross (7, CAS); BCS, 25 mi. S Santa Rosalia, 7/25/1938, Michelbacher &amp; Ross (1, USNM); BCS, 20 mi. N of Comondu, 7/23/1938, Michelbacher &amp; Ross (1, USNM); BCS, 3 mi. N of San Pedro, 7/6/1938, Michelbacher &amp; Ross (4, CAS); BCS, 17 mi. S of Ensenada, 6/14/1938, Michelbacher &amp; Ross (2, CAS); BCS, Triunfo, 7/13/1938, Michelbacher &amp; Ross (2, CAS); BCS, Triunfo, 7/7/1938, Michelbacher &amp; Ross (2, CAS); BCS, 15 mi. N of El Refugio, 7/4/1938, Michelbacher &amp; Ross (8, CAS); BCS, San Domingo, 7/19/1938, Michelbacher &amp; Ross (1, CAS); BCS, 15 mi. W of La Paz, 7/5/1938, Michelbacher &amp; Ross (2, CAS); BCS, 5 mi. S of Miraflores, 7/10/1938, Michelbacher &amp; Ross (1, CAS); BCS, 4 mi. S of Mission San Javier, 5/18/1969, 1000 ft., S.C.Williams, #201(2) (2, CAS); BCS, Playa los Cerritos, 3/24/1986, Faulkner &amp; Bloomfield, UV light, green dot (1, CAS); BCS, 1/4 m S. Rancho Buena Vista, 25 ft., S.C.Williams, #190(2) (2, CAS); BCS, Cabo Pulmo, 9/10-11/1984, sea level, J.P &amp; K.E. Donahue (3, CAS); BCS, Gulf of Baja California, Isla Danzante, 7/16/1984, Weissman &amp; Lightfoot, S84-31 (1, CAS); BCS, 6 mi. SE of Santa Rita, 6/24/1967, Sleeper &amp; Fisher, Black light (2, CAS); BCS, 9 km SE Santa Rita (km148), 8/25/1977, 75 m, Fisher &amp; Westcott (1, CAS); BCS, 1 km S of San Lucas turnoff on Hwy.1 at km 176, 7/13/1978, Weissman &amp; Lightfoot, Stop 47 (2, CAS); BCS, 9.9 mi. W of Ramal a los Naranjos, 3/23/1986, Faulkner &amp; Bloomfield, green dot (2, CAS); BCS, S end of Isla San Francisco, 4/10/1974, JT Doyen (1, CAS); BCS, 6 km W of Hwy.1 at km 54, 9/26/2003, Bill Warner (2, WB Warner); BCS, 1 km W of Ranal de los Naranjos, 7/3/2002, 23.14.15N 109.57.22, Bill Warner, UV light (1, WB Warner); BCS, Ro. Palmarito, 10/30/1961 (1, USNM); BCS, S end of Isla San Francisco, 4/11-12/1974, JT Doyen (2, CAS); BCS, 12.8 mi. SSE Santa Rosalia, 9/23/1981, Faulkner &amp; Andrews, green dot (4, SDMC); BCS, Santiago, NW side of town, 9/26/1979, Weissman,Lightfoot &amp; Love, Stop 79-204 (1, CAS); BCS, 4 mi. S El Pescadero, 10/23-24/1968, Sleeper &amp; Moore, Black light (1, CAS); BCS, 1.5 mi. E of San Jorge, 7/25/1971, Real &amp; Main, UV light (1, CAS); BCS, area just N of Santa Inez, 4/26/1979, 518 m, DB Weissman, #79-97 (1, CAS); BCS, Puerto Escondido, 4/25/1979, DB Weissman, #79-97 (1, CAS); BCS, S end of Isla San Francisco, 4/11-12/1974, L.Cheng (1, CAS); BCS, El Sargento, 7/29/1971, Real &amp; Main, UV light (10, CAS); BCS, 6 mi. E of San Jose del Cabo, 10/26-27/1968, 200 ft., Sleeper &amp; Moore, Black light (2, CAS); BCS, San Jose <!--PageBreak-->del Cabo, garden area, 7/19/1978, Weissman &amp; Lightfoot, #78-69 (1, CAS); BCS, 10 mi. SW of San Jose del Cabo, 9/1/1959, Radford &amp; Werner, light trap (13, UAIC); BCS, 15 km. E of San Jose del Cabo, 11/8-9/1982, Sclinger,Irwin &amp; Griswold (2, EMEC); BCS, #6 Puerto L.Mateos Rd.17.8 mi. W of Mex. 1, 8/29/1981, RE Love (1, CAS); BCS, 15 mi. W of Mulege, 8/24/1995, 290 m, Weissman &amp; Lightfoot, Stop 95-79 (1, CAS); BCS, Mulege, 8/29/1995, Weissman &amp; Lightfoot, Stop 95-92 (1, CAS); BCS, 5 mi. W of San Bartolo, 7/13/1938, Michelbacher &amp; Ross (1, CAS); BCS, El Marmol, 9/24/1941, Ross &amp; Bohart (1, CAS); BCS, 2 mi. NE of El Rosario, 12/7/1958, HB Leech (1, CAS); BCS, 9 mi. S of Todos Santos on Hwy. 17, 1/14/1959, HB Leech (2, CAS); BCS, San Pedro ~4 mi. S of Todos Santos, 1/13/1959, HB Leech (2, CAS); BCS, Chapala Dry Lake, 9/25/1941, Ross &amp; Bohart (1, CAS); BCS, 7 mi. N of Santa Anita on Hwy. 19, 1/7/1959, HB Leech (2, CAS); BCS, 14.5 km E of Mex. Hwy.19 on road to La Burrera, 4/22/1979, 304 m, DB Weissman, #79-87 (4, CAS); BCS, 3 mi. E of La Burrera, 10/17-18/1968, 1800 ft., Sleeper &amp; Moore, Black light (2, CAS); BCS, 1 mi. W of La Burrera, 10/17-18/1968, 1500 ft., Sleeper &amp; Moore, Black light (1, CAS); BCS, Puerto Chileno, 11/26/1961, (1, USNM); BCS, San Jose del Cabo, 11/11/1952, CF Harbison (1, SDMC); BCS, 2.5 mi. SE of Todos Santos, 10/16-17/1968, 200 ft., Sleeper &amp; Moore, Black light (2, CAS); BCS, Todos Santos, garden area, 7/22/1978, Weissman &amp; Lightfoot, Stop 76 (1, CAS); BCS, La Burrera Wash, 9/27/1979, Weissman,Lightfoot &amp; Love, Stop 79-209 (1, CAS); BCS, 3 mi. W of San Miduel de Comondu, 4/21/1969, 1500 ft., SC Williams, #181(1) (9, CAS); BCS, San Jose del Cabo, 12/30/1967, CF Harbison (2, SDMC); BCS, Isla San Jose,1 mi. S of Punta Colorado, 4/8-9/1974, JT Doyen (6, CAS); BCS, Gulf of California, Isla San Jose, 4/12/1962, ??.59N 110.38W, CF Harbison (1, SDMC); BCS, 1.5 mi.N of El Pilar, 11/6-7/1968, 1000 ft., Sleeper &amp; Moore, Black light (1, CAS); BCS, Isla Cayo, 4/11/1974, Doyen,Cheng &amp; Lewin (1, CAS); BCS, Isla del Carmen, canyon on W side of island near Punta Baja, 7/19/1984, Weissman &amp; Lightfoot, S84-37 (5, CAS); BCS, Isla del Carmen, NW side, 7/18/1984, Weissman &amp; Lightfoot, S84-34 (2, CAS); BCS, Isla del Carmen,1st major canyon S of Punta Cholla, 7/18/1984, Weissman &amp; Lightfoot, S84-35 (2, CAS); BCS, dunes ~4.5 mi. S of Mulege, 9/13/1983, Evans,Smith &amp; Snelling (1, CAS); BCS, 6 mi. SW of Santiago, 8/31/1959, Radford &amp; Werner, light trap (2, UAIC); BCS, Cabo San Lucas, Hotel Finisterra, 9/8-14/1978, JP &amp; KE Donahue (3, LACM); BCS, 19 mi. NW of Cabo San Lucas, 10/1/1967, GA Marsh (2, CAS); BCS, 5 mi. E of San Lucas, Playa Barco Varado, 4/11/1991, Ballmer &amp; Mayor, at light (2, UCRC); BCS, Cabo San Lucas, 10/26/1941, ?F Gander (1, SDMC); BCS, 7.8 km E of Cabo San Lucas at km 7.8 on Hwy.1, 4/23/1979, DB Weissman, #79-91 (2, CAS); BCS, 7 mi. S of Punta Colorada (arroyo), 12/23-30/1987, N.Bloomfield, green dot (3, SDMC); BCS, Arroyo San Gregorio,13 air km WNW of La Purissima, 4/24-26/1983, Wasbauer &amp; Slansky (4, CSCA); BCS, 27.7 mi. NE of Arroyo San Miguel, 4/1/1985, Bloomfield &amp; Faulkner, green dot (2, CAS); BCS, Mulege, 8/22-23/1966, Ray Bandar (1, CAS); BCS, 6.4 mi. W Hwy. 1 to San Isidro, 3/21/1986, Faulkner &amp; Bloomfield, green dot (2, CAS); BCS, 250 ft., JP &amp; KE Donahue, #88,852 (3, CAS); BCS, Las Baracas,30 km E of <!--PageBreak-->Santiago, 4/1-6/1982, Paul DeBach, malaise trap (2, EMEC); BCS, Las Baracas,30 km E of La Ribera, 3/21-24/1982, Irwin &amp; Schlinger (1, EMEC); BCS, Rancho Las Barracas 30 km E of Santiago, 11/6-8/1982, Irwin,Griswold &amp; Schlinger (1, EMEC); BCS, Las Barracas, 5/13/1983, P DeBach, malaise trap (1, UCRC); BCS, Las Barracas, 6/9/1984, P DeBach, malaise trap (1, UCRC); BC, SW base Los Frailes, 2/18/1960, D Porter (1, USNM); BCS, Las Barracas, 4/16/1984, P DeBach, malaise trap (1, UCRC); BCS, San Francisco de la Sierra, 10/16/1997, DK Faulkner, green dot (1, SDMC); BCS, 1 mi. E El Triunfo, 10/10-13/1989, N.Bloomfield, green dot (3, SDMC); BCS, Las Barracas, 9/5/1983, Thomas &amp; Olson (1, UAIC); BCS, Los Barriles, 5/3-4/1979, M.Wasbauer, at light (1, CSCA); BC, 7 mi. S Punta Colorada (arroyo), 12/23-30/1987, N.Bloomfield, green dot (2, CAS); BC, Loreto, 12/7/1977, 23.16N (1, SDMC); BC, 1.2-5.4 mi. N of Santa Ines, 12/5-9/1967, N.Bloomfield, green dot (3, CAS); BC, Sierra Juarez, Tajo Canyon, 4/2/1953, green dot (1, CAS); BC, Cantiles (Tajo) Canyon, 4/20/1955, 32.17N (1, SDMC); BC, L.Cantillas Cyn. Sierra Juarez, 3/20/1967, Opler &amp; Powell (2, EMEC); BC, 7 mi. SE of San Quintin, 4/20/1947, CF Harbison (2, SDMC); BCS, Puerto San Tomas, 8/29/1967, M.Lieberman (5, CAS); BC, Isla de Cedros, canyon SW of Punta Norte, 4/2/1983, green dot (2, CAS); BC, Isla de Cedros, canyon SW of Punta Norte, 3/31/1983, green dot (2, CAS); BC, 5-7 km NW of Catavina on Hwy.1, 8/5/1981, Lightfoot &amp; Weissman, #81-68 (1, CAS); BC, 3.5 mi. NNW of Catavina on Hwy. 1, 9/2/1985, 2000 ft., JP &amp; KE Donahue, #96,262;#89,284 (3, CAS); BC, 2.6 mi. SE of Catavina, 3/23/1981, Faulkner &amp; Andrews, green dot (2, SDMC); BC, 3.2 km N of Catavina on Hwy.1, 7/9/1978, Weissman &amp; Lightfoot, Stop 32 (1, CAS); BC, 7.3 km NW of Catavina, 9/15/1988, 2000 ft., JP &amp; KE Donahue, #124,936 (1, LACM); BC, 2 mi. N of El Rovenir, 4/6-7/1961, AG Smith, gas lantern (1, CAS); BC, Bahia de los Angeles, 5/10/1952, JP Figg-Hobyn (1, CAS); BC, 13 mi. SW La Zapopita, 6/14/1963, EL Sleeper (1, CAS); BC, Bahia de Las Animas, 9/5/1985, sea level, JP &amp; KE Donahue, #96,431 (1, CAS); BCS, Sierra de la Giganta, mouth of Arroyo Comondu,16.4 mi. NE of La Poza Grande, 9/17/1985, 400 ft., JP &amp; KE Donahue, #97,621 (1, CAS); BC, Puertecitos, 11/28/1964, G Sphon (2, CAS); BC, 1.8 km NE of Millers Landing (Beach dune), 5/27-28/1973, 35 m, EL Sleeper, 28114cb (1, CAS); BC, 38 km NW of Bahia de Los Angeles on Hwy.1, 8/6/1981, 290 m, Lightfoot &amp; Weissman, #81-72 (4, CAS); BC, Punta San Fermin, 4/7-10/1971, EL Sleeper, black light (4, CAS); BC, Isla de Cedros, Cerro de Cedros, 7/1/1983, 183 m, Weissman &amp; Lightfoot, #83-83 (1, CAS); BCS, 9 mi. N of Cabo San Lucas, 9/9/1988, EG Riley, black light (2, TAMU); BC, nr. La Zapopita de Trinidad, 4/9-14/1961, FS Truxal (1, LACM); USA, CA, In-Ko-Pah Gorge, E.Jacumba, 4/15/1942, 2000 ft., HR Roberts (3, ANSP); BCS, Playa San Lucas 11 road mi. S of Santa Rosalia, 9/4/1983, sea level, JP &amp; KE Donahue (2, CAS); BCS, 3 mi. NE San Isidro (La Purisima), 4/2/1985, Bloomfield &amp; Faulkner, green dot (2, CAS); BC, 6 mi. N of Guerrero Negro, 10/13/1981, Andrews &amp; Faulkner, green dot (1, SDMC); BC, 7 km N of Guerrero Negro on Hwy.1, 7/10/1978, Weissman &amp; Lightfoot, Stop 34 (1, CAS); BC, Rancho Union, 4/17/1947, CF Harbison (2, SDMC); BCS, Las Barracas, 10/15/1985, P DeBach, black light (3, UCRC); <!--PageBreak-->BCS, Las Barracas 30 km E of Santiago, 12/1-7/1982, P DeBach (1, EMEC); BCS, Las Barracas 30 km E of Santiago, 11/6-8/1982, Irwin,Griswold &amp; Schlinger (3, EMEC); BCS, Las Barracas, 11/21/1984, P DeBach, black light (1, UCRC); BCS, La Paz, 8/22/1941, F.Ander (3, SDMC); BCS, 7 mi. SW of La Paz, 8/6/1966, Linsley,Chemsak &amp; Hurd, at light (4, CSCA); BCS, 14 mi. NW of La Paz (in Cardon area), 4/23/1974, R Hardy (1, CSCA); BC, San Vincente, 5/14/1938, CE Norland (1, LACM); BC, Canyon del Tajo, Sierra Juarez, 4/1/1953, J Powell, at light (1, EMEC); BCS, S. Santa Rosalia (?), 5/30/1973, black light (1, CSLB); BC, 1 mi. S of Mulege, 8/27/1959, Radford &amp; Werner, light trap (2, UAIC); BC, N of Guerrero Negro, 6/19-20/1973, 280 m, EL Sleeper, black light (1, CAS); BC, 20 km N of Ensenada on Hwy. 1, Weissman &amp; Lightfoot, Stop 23 (1, CAS); BC, 4 mi. NW Rancho San Juan, 4/3-4/1961, AG Smith, gas lantern (1, CAS); BC, nr. Km 31 sign on Hwy.1, 9/19/1979, Weissman, Lightfoot &amp; Love, #79-173 (1, CAS); BC, Diablito Canyon, E face of San Pedro Martir, 4/5/1973, SL Szerlip, at light (1, EMEC); BC, 0.4 km W of km 60 on road to Sierra San Pedro Martir NP off Hwy.1, 7/26/1978, 752 m, Weissman &amp; Lightfoot, Stop 86 (1, CAS); BC, km 59.7 on road to San Pedro Martir NP, 8/20/1995, 1010 m, Weissman &amp; Lightfoot, Stop 95-68 (1, CAS); BC, Mesa La Pitahaya, 9/2/1988, <named-content xmlns:xlink="http://www.w3.org/1999/xlink" content-type="dwc:verbatimCoordinates" xlink:type="simple">30.00N, 115.35W</named-content>, 1000 ft., JP &amp; KE Donahue, #124,134 (2, LACM); BC, 9.4 km W of Penjamo, 6/20/1973, 550 m, EL Sleeper (2, CAS); BC, 19 mi. SW Campo Alfonsina (canyon), 10/27-28/1987, N Bloomfield, green dot (1, SDMC); BC, 14.4 mi. S Campo Alfonsina, 10/20-26/1987, N Bloomfield, green dot (6, SDMC); BC, Baia San Luis Gonzaga, 4/3/1973, Doyen,Powell &amp; Szerlip, at light (1, EMEC); BC, 1.5 mi. N of Rancho Punjamo, 8/14/1971, Real &amp; Main, UV light (2, CAS); BC, San Bartolo, 10/24/1941, 23.45N, FF Gander (1, SDMC); BC, 24 mi. N Bahia San Luis Gonzaga, 4/14/1962, EL Sleeper, black light (2, CAS); BC, Santo Tomas, 7/8/1953, WJ &amp; JW Gertsch (1, AMNH); BC, Arroyo 13 mi. N of San Ignacio, 4/2/1961, AG Smith (3, CAS); BC, Punta Prieta, 3/17/1947, 28.56N, CF Harbison (2, SDMC); BC, 12 mi. E of El Rosario, 6/10/1979, black light (1, UCRC); BC, Canyon de Guadalupe, 5/3/1964, EM Fisher (1, LACM); BC, 10 mi. NNW of Catavina on Hwy.1, 9/1-2/1983, 2400 ft., JP &amp; KE Donahue (1, CAS); BCS, 1.4 km S of turnoff to La Poza Grande, 7/15/1978, Weissman &amp; Lightfoot, Stop 54 (1, CAS); BCS, Playa los Cerritos,11.2 mi. S Todos Santos, 9/28/1981, Andrews &amp; Faulkner, Dark brown, green dot, black light (3, SDMC); BCS, Playa los Cerritos, 10/8/1983, Andrews &amp; Faulkner, Dark brown, green dot, black light (1, CAS); BCS, San Jose del Cabo, G Eisen (2, ANSP); BCS, San Jose del Cabo (5, ANSP); BCS, San Jose del Cabo, Eisen, Abdomen Mount B1:2A (5, ANSP); BCS, San Jose del Cabo, Eisen, Abdomen Mount B1:3 (1, ANSP); BCS, San Jose del Cabo, Eisen (2, CAS); BCS, San Jose del Cabo, Eisen, Abdomen Mount B1.2 (1, ANSP); BCS, Isla Magdalena, Howlands Lagoon, sand dunes, 7/8/1983, Weissman &amp; Lee, Stop #83-93 (8, CAS); BCS, Isla Magdalena canyon I km NW of Puerto Magdalena, 8/8/1983, Faulkner &amp; Lightfoot, Stop #83-94 (1, CAS); BCS, La Paz, 10/21/1979, WF Chamberlain (2, TAMU); BCS, San Miguel, 7/3/1938, Michelbacher &amp; Ross (1, CAS); BC, 1.3 mi. NW of El Triunfo, 1/20/1959, HB Leech (1, CAS); BCS, Comondu, Haines (1, CAS); BCS, <!--PageBreak-->Sierra El Tasti, 10/?/1893, Eisen (1, CAS); BC, Catavina, 9/25/1941, Ross &amp; Bohart (1, CAS); BC, Venancio, 7/17/1938, Michelbacher &amp; Ross (2, CAS);, <!--PageBreak--><!--PageBreak--><!--PageBreak--><italic><tp:taxon-name>Arenivaga</tp:taxon-name></italic> sp. undet. Det. FW Fisk 1980 (1, SEMC); BCS, Comondu, 3/?/1889, Haines (2, ANSP); BCS, Env. De la Paz,?/?/1914, L Digguet, Museum Paris (1, ANSP); BCS, Golfo de California, Isla Cerralvo, 4/15/1962, <named-content xmlns:xlink="http://www.w3.org/1999/xlink" content-type="dwc:verbatimCoordinates" xlink:type="simple">24.14N, 109.51W</named-content>, CF Harbison, Accn. No. 1576 (2, SDMC); BC, Golfo de California, Isla Cerralvo, canyon W side nr. Punta El Limon, 7/15/1985, Weissman, Lightfoot &amp; Faulkner, S85-85 (4, CAS); BC, 6 mi. W of San Felipe, 6/4/1967, Davis &amp; Webb (1, CAS); BCS, 44 mi. NW of Vizcaino on road to Bahia Tortuga, 8/22/1995, 85 m, Weissman &amp; Lightfoot, Stop #95-72 (2, CAS); BCS, Comondu Viejo, 4/4-5/1980, D Davis (1, USNM); BC, Santo Domingo, 5/8/1938, WE Simonds (1, CAS); BCS, 3 mi. N of San Antonio, 10/9-10/1968, 1200 ft., Sleeper &amp; Moore, black light (3, CAS); BCS, 12 km E of San Antonio, 12/27/1978, P. Rude, UV and white light (3, EMEC); BCS, Sierra de la Laguna,5 mi. S of San Antonio, 9/2-3/1983, Thomas &amp; Olson (1, UAIC); BCS, Playa El Coyote, Bahia Concepcion, 9/8-9/1985, sea level, JP &amp; KE Donahue, #96-807 (6, LACM); BCS, Playa El Coyote, Bahia Concepcion, 9/11-12/1988, 25 ft., JP &amp; KE Donahue, #124,558 (9, LACM); BCS, La Paz, 10/6/1968, 50 ft., Sleeper &amp; Moore, black light (3, CAS); BCS, La Paz, 12/19/1973, W.Middlekauff (2, EMEC); BCS, La Paz, 12/26/1974, W.Middlekauff (1, EMEC); BCS, Hwy.1,35 km W of La Paz, 8/25/1995, 340 m, Weissman &amp; Lightfoot, #95-82 (2, CAS); BCS, 8 mi. SE of La Paz, 10/13/1968, 1000 ft., Sleeper &amp; Moore, black light (1, CAS); BCS, 18 km SW of La Paz, 6/1/1973, 118 m, EL Sleeper, 24110CdI (CapeThormFor.) (1, CAS); BCS, 26 mi. W of La Paz, 8/11-13/1966, Chemsak, Doyen &amp; Powell, black/white lights (5, EMEC); BCS, 7 mi. SW of La Paz, 8/6/1966, Linsley, Chemsak &amp; Hurd, at light (3, EMEC); BCS, 26 mi. W of La Paz, 8/11/1966, JT Doyen (1, EMEC); BCS, Sierra El Tasti, 10/?/1893, Eisen (2, ANSP); BCS, 0.5 km N of La Paz on Hwy.1, 7/16/1978, Weissman &amp; Lightfoot, Stop 59 (7, CAS); BCS, La Paz across street from Hotel Posado, 4/21/1979, D.Weissman, #79-85 (5, CAS); BCS, 25 mi. W of La Paz, 8/30/1959, Radford &amp; Werner, light trap (3, UAIC); BCS, La Paz, 11/9/1941, 24.10N, CF Harbison (6, SDMC); BCS, Grounds of Guaycura Hotel, 12/4-6/1961 (4, USNM); BCS, Grounds of Guaycura Hotel, 11/3/1961, (1, USNM); BCS, La Paz, 3/24/1958, K Bechtel (1, USNM); BC, El Barril, 3/27/1947, 28.16N, CF Harbison (1, SDMC); BC, Las Flores, LA Bay, 4/12/1947, CF Harbison (1, SDMC); BC, 14.4 mi. S of Campo Alfonsina, 10/20-26/1987, N Bloomfield, green dot (2, SDMC); BC, Aquajito Spring, Valle de la Trinidad, 7/?/1927, CF Harbison (1, SDMC); BC, Nr. La Zapopita, Valle de Trinidad, 4/9-14/1961, FS Truxal (1, LACM); BCS, 8 km W of La Paz, D Weissman, #79-84 (1, CAS); BCS, 22 mi. W of La Paz, 6/25/1967, Sleeper &amp; Fisher, black light (1, CAS); BC, Santa Rosalia, 10/20/1930, EH Quayle (1, SDMC); BCS, Pichilingue Bay N of La Paz floating on water, 4/16/1974, RA Lewin (1, CAS); BCS, 3 mi. NE of San Isidro, 4/3/1985, Bloomfield &amp; Faulkner, green dot (1, CAS); BCS, 1 mi. N of lighthouse on Cabo Falso, vegetated dune, 9/29/2003, Bill Warner, (1, WB Warner); BCS, Playa San Cristobal, 4/16/1984, Brown &amp; Dodero, green dot (1, CAS); BCS, Cabo San Lucas, 6/11/1973, black light (2, CAS); BCS, 8/1-2/1978, 60096.8,black light (1, CAS); BCS, 9 mi. N of Cabo San Lucas, 9/15/1988, EG Riley, black light (1, TAMU); BCS, 3.3 mi. S of El Cien, 9/26/1981, Faulkner &amp; Andrews, green dot (1, SDMC); BCS, 1.4 km S of turnoff to La Poza Grande N of Villa Insurgentes, 7/15/1978, Weissman &amp; Lightfoot, Stop 54 (2, CAS); BCS, Hwy.1, 12 mi. NE of Villa Insurgentes, 9/7/1983, 250 ft., JP &amp; KE Donahue (3, CAS); BCS, La Paz, 7/28/1969, W Middlekauff (1, EMEC); BCS, La Paz, 11/7/1941, 24.10N, FF Gander (1, SDMC); BCS, La Paz, 11/9/1941, 24.10N (2, SDMC); BCS, Isla Santa Margarita, NW island sand dunes, 7/7/1983, Faulkner, green dot (1, CAS); BCS, Isla Santa Margarita, sand dunes 3 km SW of Puerto Cortes, 7/7/1983, Weissman &amp; Lightfoot (4, CAS); BCS, 8.8 mi. E of San Ignacio,4.3 mi. N of KP 59.5, 9/7/1985, 650 ft., JP &amp; KE Donahue, #96,707 (1, CAS); BCS, Hwy.1, 0-4 km N of San Ignacio, at night, 7/12/1978, Weissman &amp; Lightfoot, Stop 42 (1, CAS); BCS, 4.2 mi. W of Miraflores, 9/30/1981, Andrews &amp; Faulkner, green dot (2, SDMC); BCS, Road to San Pedro De la Soledad, off Hwy.1, 8/27/1995, <named-content xmlns:xlink="http://www.w3.org/1999/xlink" content-type="dwc:verbatimCoordinates" xlink:type="simple">23.14N, 109.57W</named-content>, 820 m, Weissman &amp; Lightfoot, Stop #95-87 (4, CAS); BCS, Isla Monserrate, canyon area W side, middle of island, 7/20/1984, Weissman &amp; Lightfoot, S84-40 (2, CAS); BCS, Isla San Marcos, 7/17/1985, Weissman &amp; Lightfoot, Stop #85-86 (1, CAS); BCS, Isla del Espiritu Santo, 7/8/1985, Weissman &amp; Lightfoot, #85-76 (1, CAS); BCS, Isla Santa Cruz, 7/10/1985, Weissman &amp; Lightfoot, #85-78 (2, CAS); BCS, 1st wash on road to Miraflores off Hwy.1, 1/3/1979, Weissman,Love,Lee &amp; Mullinex, Stop 79-27 (1, CAS); BCS, 1.5 mi. NW of Miraflores, 10/28-29/1968, 700 ft., Sleeper &amp; Moore, black light (2, CAS); BCS, 4.3 mi. SW of Miraflores, 9/12-13/1988, EG Riley, black light (2, TAMU); BCS, 0.8 km W of Hwy.1 on road to Miraflores, 9/26/1979, 210 m, Weissman,Lightfoot &amp; Love (2, CAS); BCS, 0.25 km S of Miraflores turnoff on Hwy.1, 4/24/1979, D.Weissman, #79-93 (3, CAS); BCS, 64.5 km E of Villa Insurgentes on Hwy.1, 9/29/1979, #79-213 (1, CAS). Determiner label <italic><tp:taxon-name>Arenivaga rehni</tp:taxon-name></italic> Hopkins 2011” [white label with black border].</p></tp:treatment-sec><tp:treatment-sec sec-type="Distribution"><title>Distribution.</title><p>This species is found the length and breadth of the Baja peninsula and adjacent islands as well as isolated records in far southern California. See <xref ref-type="fig" rid="F134">Fig. 134</xref>.</p></tp:treatment-sec><tp:treatment-sec sec-type="Diagnosis"><title>Diagnosis.</title><p><italic><tp:taxon-name>Arenivaga rehni</tp:taxon-name></italic> is a highly variable species phenotypically. Its genitalia superficially resembles that of <italic><tp:taxon-name>Arenivaga grata</tp:taxon-name></italic> but <italic><tp:taxon-name>Arenivaga rehni</tp:taxon-name></italic> may be diagnosed by the narrow central field and broad heavily shagreened concavity interior to the point of articulation on the right dorsal phallomere, and the posterior projection on the lobe of the right ventral phallomere. See <xref ref-type="fig" rid="F133">Fig. 133</xref>.</p></tp:treatment-sec><tp:treatment-sec sec-type="Description"><title>Description.</title><p><bold>Male.</bold> <italic>Measurements</italic>. Holotype stand-in TL = 19.0 mm, GW = 8.3 mm, PW = 5.89 mm, PL = 4.23 mm, TL/GW = 2.29, PL/PW = 0.72. EW = 0.25 mm; OW = 0.45 mm. Among paratypes range of TL 15.3–26.7 mm; range of GW 6.9–11.4 mm; range of PW 5.18–7.83 mm; range of PL 3.90–5.27 mm.</p><!--PageBreak--><p><italic>Head</italic>. Two ocelli large, ovoid and protruding (0.40 × 0.30 mm), with one long seta in middle of upper ocellar rim; vertex very dark brown, with small ridges between apices of eyes extending on to ocellar tubercles, scattered short setae; interocellar space concave, very dark brown. Frons light brown, concave; bound on either side by dark brown ridges extending from inner apex of ocelli outwards to lateral edges of clypeus; scattered long setae on ridges. Anterior portion of frons light brown, bulbous; clypeal suture demarcates light brown anteclypeus. See <xref ref-type="fig" rid="F132">Fig. 132d</xref>.</p><p><italic>Pronotum</italic>. Pronotum translucent waxy beige; variable length orange-brown setae along anterior margin; dorsal surface of pronotum covered with short orange-brown setae that are denser and longer anteriorly and laterally; pronotal pattern dark orange-brown “panther face”, with no discernible detail and complete aura laterally and posteriorly; color of pattern and extent of aura highly variable within species; color from light orange-brown through all shades to very dark brown but always with no detail discernible; aura missing or complete laterally and posteriorly. See <xref ref-type="fig" rid="F132">Fig. 132c</xref>.</p><p><italic>Body</italic>. Wing brace absent. Legs and body light to medium orange-brown; subgenital plate asymmetrical with posterior edge emarginated, rounded apices, often with one or both styli present in very rudimentary form. See <xref ref-type="fig" rid="F132">Fig. 132b</xref>.</p><p><italic>Forewings</italic>. Wings extended beyond abdominal apex (up to ~40% of total wing length); medium brown with darker blotches; color highly variable in species from light brown, through all shades to dark brown; always blotchy; surface opaque and matte. See <xref ref-type="fig" rid="F132">Fig. 132a</xref>.</p><p><italic>Genitalia</italic>. Right dorsal phallomere composed of bulbous lightly sclerotized lobe, articulated with right ventral phallomere on lateral side; central field narrow, lightly sclerotized; medial margin with small punctate region anteriorly, otherwise, smooth, lightly sclerotized and contiguous with medial margin of bulbous lobe; wide, heavily shagreened to toothed, concavity interior to point of articulation. Small central sclerite nondescript in shape, flat, punctate. Right ventral phallomere extends from articulation to shagreened lobe with posterior pointing smooth projection; after moderate gap, broad, shagreened flange with toothed edge, extending to depth of rest of phallomere. Genital hook with broad pointed head and moderate hook with bent tip; arm robust. See <xref ref-type="fig" rid="F133">Fig. 133</xref>.</p><fig id="F132" position="float" orientation="portrait"><label>Figure 132.</label><caption><p><italic><tp:taxon-name>Arenivaga rehni</tp:taxon-name></italic> <bold>a</bold> dorsal habitus <bold>b</bold> ventral habitus <bold>c</bold> pronotum <bold>d</bold> head.</p></caption><graphic xmlns:xlink="http://www.w3.org/1999/xlink" xlink:href="ZooKeys-384-001-g132.jpg" position="float" orientation="portrait" xlink:type="simple"/></fig><fig id="F133" position="float" orientation="portrait"><label>Figure 133.</label><caption><p><italic><tp:taxon-name>Arenivaga rehni</tp:taxon-name></italic>, genitalia: a) right dorsal phallomere <bold>b</bold> right ventral phallomere <bold>c</bold> small central sclerite <bold>d</bold> genital hook. Arrow(s) indicate diagnostic characters (see text).</p></caption><graphic xmlns:xlink="http://www.w3.org/1999/xlink" xlink:href="ZooKeys-384-001-g133.jpg" position="float" orientation="portrait" xlink:type="simple"/></fig><fig id="F134" position="float" orientation="portrait"><label>Figure 134.</label><caption><p><italic><tp:taxon-name>Arenivaga rehni</tp:taxon-name></italic>, distribution.</p></caption><graphic xmlns:xlink="http://www.w3.org/1999/xlink" xlink:href="ZooKeys-384-001-g134.jpg" position="float" orientation="portrait" xlink:type="simple"/></fig></tp:treatment-sec><tp:treatment-sec sec-type="Habitat and natural history"><title>Habitat and natural history.</title><p>All life history elements remain unobserved.</p></tp:treatment-sec></tp:taxon-treatment>
