# Supplementary material for: A revision of the genus Arenivaga (Rehn) (Blattodea, Corydiidae), with descriptions of new species and key to the males of the genus
Source: Zookeys. 2014 Feb 26;(384):1–256. doi: 10.3897/zookeys.384.6197 (PMC3950428; doi:10.3897/zookeys.384.6197)
Supplement: XML Treatment for Arenivaga ricei [file zookeys.384.6197-treatment43.xml]

<!DOCTYPE tp:taxon-treatment
  PUBLIC "-//TaxonX//DTD Taxonomic Treatment Publishing DTD v0 20100105//EN" "tax-treatment-NSO.dtd">
<tp:taxon-treatment xmlns:tp="http://www.plazi.org/taxpub"><tp:treatment-meta><mixed-citation publication-type="journal"><person-group><name><surname>Hopkins</surname><given-names>Heidi</given-names></name></person-group><article-title>A revision of the genus <italic>Arenivaga</italic> (Rehn) (Blattodea, Corydiidae), with descriptions of new species and key to the males of the genus</article-title><source>Zookeys</source><day>26</day><month>2</month><year>2014</year><volume>2014</volume><issue>384</issue><fpage>1</fpage><lpage>256</lpage><pub-id pub-id-type="doi">10.3897/zookeys.384.6197</pub-id></mixed-citation></tp:treatment-meta><tp:nomenclature><tp:taxon-name>
                            <tp:taxon-name-part taxon-name-part-type="genus">Arenivaga</tp:taxon-name-part>
                            <tp:taxon-name-part taxon-name-part-type="species">ricei</tp:taxon-name-part>
                            <object-id xmlns:xlink="http://www.w3.org/1999/xlink" content-type="zoobank" xlink:type="simple">http://zoobank.org/82FB4E20-4701-4A6A-960E-130B2A6F2CDC</object-id>
                            <object-id xmlns:xlink="http://www.w3.org/1999/xlink" xlink:type="simple">http://species-id.net/wiki/Arenivaga_ricei</object-id>
                        </tp:taxon-name><tp:taxon-status xmlns:xlink="http://www.w3.org/1999/xlink" xlink:type="simple">sp. n.</tp:taxon-status><xref ref-type="fig" rid="F135">Figures 135</xref><xref ref-type="fig" rid="F136">–</xref><xref ref-type="fig" rid="F137">137</xref></tp:nomenclature><tp:treatment-sec sec-type="Type locality"><title>Type locality.</title><p>USA, Texas, Val Verde County, Langtry.</p></tp:treatment-sec><tp:treatment-sec sec-type="Material examined"><title>Material examined.</title><p>Holotype: ♂ in USNM labeled “Langtry, Tex., May 22, 1977, W.W. Walthol, R.R. Stewart “HOLOTYPE <italic><tp:taxon-name>Arenivaga ricei</tp:taxon-name></italic> Hopkins, 2012” [red label with black border].</p><p>Paratypes (8): USA: TX, Val Verde Co., 14 mi. NW of Del Rio,Hwy.90, 5/27/1972, RCA Rice, from rock dust in shallow caves along dry arroyo (4, USNM); TX, Langtry, died at Beltsville MD in captivity, Feb. and Apr. 1978, from Joann Alexander (2, USNM); TX, Langtry, 11/6/1976, Walthol &amp; Stewart (1, USNM). All paratypes labeled “Paratype <italic><tp:taxon-name>Arenivaga ricei</tp:taxon-name></italic> Hopkins 2012” [blue label with black border].</p><!--PageBreak--><!--PageBreak--><!--PageBreak--></tp:treatment-sec><tp:treatment-sec sec-type="Etymology"><title>Etymology.</title><p>The name is a noun in the genitive case. This species is named for Rob Rice, enthusiastic worldwide collector of Corydiid cockroaches, and collector of the first of this species.</p></tp:treatment-sec><tp:treatment-sec sec-type="Distribution"><title>Distribution.</title><p>This species is found along the Rio Grande River in Val Verde County, Texas. See <xref ref-type="fig" rid="F137">Fig. 137</xref>.</p></tp:treatment-sec><tp:treatment-sec sec-type="Diagnosis"><title>Diagnosis.</title><p><italic><tp:taxon-name>Arenivaga ricei</tp:taxon-name></italic> sp. n. is characterized by its short pumpkin seed-like shape and pale unmarked wings. While it is superficially similar to <italic><tp:taxon-name>Arenivaga darwini</tp:taxon-name></italic> and <italic><tp:taxon-name>Mylacris grolator</tp:taxon-name></italic>, it has two tarsal claws unlike <italic><tp:taxon-name>Arenivaga darwini</tp:taxon-name></italic>, which has one, and has genicular spines on the meso and metalegs unlike <italic><tp:taxon-name>Mylacris grolator</tp:taxon-name></italic> which has none.</p></tp:treatment-sec><tp:treatment-sec sec-type="Description"><title>Description.</title><p><bold>Male.</bold> <italic>Measurements</italic>. Holotype TL = 12.9 mm, GW = 7.84 mm, PW = 5.7 mm, PL = 3.57 mm, TL/GW = 1.65, PL/PW = 0.63. This is the shortest species of <italic><tp:taxon-name>Arenivaga</tp:taxon-name></italic> in total length and with its curious shape has the lowest TL/GW ratio of any species. EW = 0.4 mm; OW = 0.5 mm. In paratypes, no notable variations in dimensions from those of holotype.</p><p><italic>Head</italic>. Two ocelli ovoid and not as protruding as on many species (0.3 × 0.20 mm); vertex brown with pale central line and small ridges in rays around upper apices of eyes; interocellar space concave, brown laterally fading to lighter brown towards center line. Posterior frons slightly tectiform horizontally, waxy white, smooth and shiny; anterior frons bulbous, waxy white, smooth and shiny; anteclypeus wide, smooth and waxy white. See <xref ref-type="fig" rid="F135">Fig. 135d</xref>.</p><p><italic>Pronotum</italic>. Pronotum translucent beige, anterior half of dorsal surface of pronotum also covered in fine pale setae with scattering of thicker orange-brown setae throughout; pronotal pattern orange-brown “hippo face” with extensive aura; some detail discernible. See <xref ref-type="fig" rid="F135">Fig. 135c</xref>.</p><p><italic>Body</italic>. Wing brace present. Two tarsal claws present. Legs and body pale brown; subgenital plate white with darker margin, asymmetrical, with rounded apices. See <xref ref-type="fig" rid="F135">Fig. 135b</xref>.</p><p><italic>Forewings</italic>. Wings extend only a short distance beyond abdominal apex (~ 20% of wing length); pale translucent brown with no sheen. See <xref ref-type="fig" rid="F135">Fig. 135a</xref>.</p><p><italic>Genitalia</italic>. Right dorsal phallomere composed of large bulbous lightly sclerotized hook-shaped lobe, articulated with right ventral phallomere on lateral side; anterior edge with small teeth leading to large ventrally projecting spine that is shagreened on its exterior surface. Small central sclerite is minutely punctate over entire surface with no sclerotized structures. Right ventral phallomere extends from articulation to form structure rounded at posterior apex but with corrugations at anterior apex, with rounded concave arm extending beyond depth of rest of phallomere; arm heavily sclerotized at its apex and shagreened over its external surface. Left phallomere unmodified. Genital hook with short extension to pointed head and slight dimple on short hook; arm gently curving. See <xref ref-type="fig" rid="F136">Fig. 136</xref>.</p><fig id="F135" position="float" orientation="portrait"><label>Figure 135.</label><caption><p><italic><tp:taxon-name>Arenivaga ricei</tp:taxon-name></italic> <bold>a</bold> dorsal habitus <bold>b</bold> ventral habitus <bold>c</bold> pronotum <bold>d</bold> head.</p></caption><graphic xmlns:xlink="http://www.w3.org/1999/xlink" xlink:href="ZooKeys-384-001-g135.jpg" position="float" orientation="portrait" xlink:type="simple"/></fig><fig id="F136" position="float" orientation="portrait"><label>Figure 136.</label><caption><p><italic><tp:taxon-name>Arenivaga ricei</tp:taxon-name></italic>, genitalia: a) right dorsal phallomere <bold>b</bold> right ventral phallomere <bold>c</bold> small central sclerite <bold>d</bold> genital hook.</p></caption><graphic xmlns:xlink="http://www.w3.org/1999/xlink" xlink:href="ZooKeys-384-001-g136.jpg" position="float" orientation="portrait" xlink:type="simple"/></fig><fig id="F137" position="float" orientation="portrait"><label>Figure 137.</label><caption><p><italic><tp:taxon-name>Arenivaga ricei</tp:taxon-name></italic>, distribution.</p></caption><graphic xmlns:xlink="http://www.w3.org/1999/xlink" xlink:href="ZooKeys-384-001-g137.jpg" position="float" orientation="portrait" xlink:type="simple"/></fig></tp:treatment-sec><tp:treatment-sec sec-type="Habitat and natural history"><title>Habitat and natural history.</title><p>This species occurs in terrain that is dry, hot, and dusty; it has been collected in shallow caves along dry arroyos. All other life history elements remain unobserved.</p><!--PageBreak--></tp:treatment-sec></tp:taxon-treatment>
