# Supplementary material for: A revision of the genus Arenivaga (Rehn) (Blattodea, Corydiidae), with descriptions of new species and key to the males of the genus
Source: Zookeys. 2014 Feb 26;(384):1–256. doi: 10.3897/zookeys.384.6197 (PMC3950428; doi:10.3897/zookeys.384.6197)
Supplement: XML Treatment for Arenivaga rothi [file zookeys.384.6197-treatment44.xml]

<!DOCTYPE tp:taxon-treatment
  PUBLIC "-//TaxonX//DTD Taxonomic Treatment Publishing DTD v0 20100105//EN" "tax-treatment-NSO.dtd">
<tp:taxon-treatment xmlns:tp="http://www.plazi.org/taxpub"><tp:treatment-meta><mixed-citation publication-type="journal"><person-group><name><surname>Hopkins</surname><given-names>Heidi</given-names></name></person-group><article-title>A revision of the genus <italic>Arenivaga</italic> (Rehn) (Blattodea, Corydiidae), with descriptions of new species and key to the males of the genus</article-title><source>Zookeys</source><day>26</day><month>2</month><year>2014</year><volume>2014</volume><issue>384</issue><fpage>1</fpage><lpage>256</lpage><pub-id pub-id-type="doi">10.3897/zookeys.384.6197</pub-id></mixed-citation></tp:treatment-meta><tp:nomenclature><tp:taxon-name>
                            <tp:taxon-name-part taxon-name-part-type="genus">Arenivaga</tp:taxon-name-part>
                            <tp:taxon-name-part taxon-name-part-type="species">rothi</tp:taxon-name-part>
                            <object-id xmlns:xlink="http://www.w3.org/1999/xlink" content-type="zoobank" xlink:type="simple">http://zoobank.org/AE40A344-BA80-414C-BA4A-16A469412DBF</object-id>
                            <object-id xmlns:xlink="http://www.w3.org/1999/xlink" xlink:type="simple">http://species-id.net/wiki/Arenivaga_rothi</object-id>
                        </tp:taxon-name><tp:taxon-status xmlns:xlink="http://www.w3.org/1999/xlink" xlink:type="simple">sp. n.</tp:taxon-status><xref ref-type="fig" rid="F138">Figures 138</xref><xref ref-type="fig" rid="F139">–</xref><xref ref-type="fig" rid="F140">140</xref></tp:nomenclature><tp:treatment-sec sec-type="Type locality"><title>Type locality.</title><p>MEXICO, Coahuila, 8 mi N Viesca.</p></tp:treatment-sec><tp:treatment-sec sec-type="Material examined"><title>Material examined.</title><p>Holotype: ♂ in EMEC labeled “MEX: Coah., sand dunes at Bilbao, 8 mi. N. Viesca, V-30/31-1981, J. Doyen, J. Liebherr, at blacklight” “HOLOTYPE <italic><tp:taxon-name>Arenivaga rothi</tp:taxon-name></italic> Hopkins, 2012” [red label with black border].</p><p>Paratypes (13): USA: TX, Presidio, May-June 1953, 53-10102, Presidio-3268L, at lights (8, USNM); TX, Presidio, 6/?-8/?/1955, JH Russell, at electric light (1, USNM); TX, Presidio, 6/17/1954, JH Russell, at light, 54-6842, Int. 3399L, (1, HEH); TX, Presidio, 5/14/1944, Presidio 1334, Lot No. 44-16214 (1, LACM). MEXICO: Coahuila, Bilbao 8 mi N of Viesca, 5/30-31/1981, Doyen &amp; Liebherr, on sand at night (2, EMEC); Coahuila, 10 mi E of San Pedro de las Colonias, 7/3/1959, ER Tinkham, low dunes (1, USNM). All paratypes labeled “Paratype <italic><tp:taxon-name>Arenivaga rothi</tp:taxon-name></italic> Hopkins 2012” [blue label with black border].</p></tp:treatment-sec><tp:treatment-sec sec-type="Etymology"><title>Etymology.</title><p>The name is a noun in the genitive case. This species is named for the late Louis M. Roth who devoted his career to the description of new cockroach species and co-authored Cockroaches: Ecology, Behavior and Natural History.</p></tp:treatment-sec><tp:treatment-sec sec-type="Distribution"><title>Distribution.</title><p>This species is found in north central Mexico in the state of Coahuila up to Presidio County, Texas. See <xref ref-type="fig" rid="F140">Fig. 140</xref>.</p></tp:treatment-sec><tp:treatment-sec sec-type="Diagnosis"><title>Diagnosis.</title><p><italic><tp:taxon-name>Arenivaga rothi</tp:taxon-name></italic> may be distinguished by the very wide gap on the right ventral phallomere and the unusually narrow, pointed head on the genital hook. See <xref ref-type="fig" rid="F139">Fig. 139</xref>.</p></tp:treatment-sec><tp:treatment-sec sec-type="Description"><title>Description.</title><p><bold>Male.</bold> <italic>Measurements</italic>. Holotype TL = 21.0 mm, GW = 10.2 mm, PW = 6.64 mm, PL = 4.65 mm, TL/GW = 2.06, PL/PW = 0.70. EW = 0.20 mm; OW = 0.40 mm. Size range among paratypes: TL 17.9–21.8 mm, GW 8.2–10.4 mm, PW 5.70–7.00 mm, PW 4.40–4.82 mm.</p><p><italic>Head</italic>. Two ocelli large, ovoid and protruding (0.50 × 0.40 mm); vertex dark brown, with small ridges between apices of eyes and extending onto ocellar tubercles; interocellar space concave, dark brown, light brown medially, with two pale spots medial to base of ocelli. Frons light brown; posterior concave; anterior portion of frons bulbous, light brown; wide light brown anteclypeus. See <xref ref-type="fig" rid="F138">Fig. 138d</xref>.</p><p><italic>Pronotum</italic>. Pronotum translucent waxy beige; dorsal surface of pronotum with dense very short light orange-brown setae that are thicker and longer laterally; pronotal pattern light orange-brown “hippo face” with little discernible detail; no aura. See <xref ref-type="fig" rid="F138">Fig. 138c</xref>.</p><p><italic>Body</italic>. Wing brace present. Two tarsal claws present. Legs and body light brown; sternites with small pale maculations and fine lines laterally on each; subgenital plate light orange-brown with darker border; asymmetrical with pointed apices. See <xref ref-type="fig" rid="F138">Fig. 138b</xref>.</p><p><italic>Forewings</italic>. Wings extended well beyond abdominal apex (up to ~35% of wing length); very pale translucent white-beige or brown; surface translucent and matte or with dull sheen. See <xref ref-type="fig" rid="F138">Fig. 138a</xref>.</p><!--PageBreak--><!--PageBreak--><!--PageBreak--><p><italic>Genitalia</italic>. Right dorsal phallomere composed of lightly sclerotized, bulbous hook-shaped lobe, articulated with right ventral phallomere on lateral side; central field lightly sclerotized, punctate and deeply foreshortened; medial edge rolled outwards from central field, heavily sclerotized, shagreened to toothed. Small central sclerite lightly sclerotized, finely punctate, concave with posterior rim attaching to dorsal posterior point of dorsal phallomere, anterior end folded posteriorly into wide punctate cup. Right ventral phallomere arises from articulation to form smooth rounded lobe becoming sclerotized and shagreened medially and anteriorly; small shagreened fold in moderate gap followed by wide dorsally curving shagreened lip with central convexity. Folded anterior portion of left phallomere setose, otherwise unmodified. Genital hook with long extension to pointed head; short hook with slight dimple near point; arm smoothly curved and relatively short. See <xref ref-type="fig" rid="F139">Fig. 139</xref>.</p><fig id="F138" position="float" orientation="portrait"><label>Figure 138.</label><caption><p><italic><tp:taxon-name>Arenivaga rothi</tp:taxon-name></italic> <bold>a</bold> dorsal habitus <bold>b</bold> ventral habitus <bold>c</bold> pronotum <bold>d</bold> head.</p></caption><graphic xmlns:xlink="http://www.w3.org/1999/xlink" xlink:href="ZooKeys-384-001-g138.jpg" position="float" orientation="portrait" xlink:type="simple"/></fig><fig id="F139" position="float" orientation="portrait"><label>Figure 139.</label><caption><p><italic><tp:taxon-name>Arenivaga rothi</tp:taxon-name></italic>, genitalia: a) right dorsal phallomere <bold>b</bold> right ventral phallomere <bold>c</bold> small central sclerite <bold>d</bold> genital hook. Arrow(s) indicate diagnostic characters (see text).</p></caption><graphic xmlns:xlink="http://www.w3.org/1999/xlink" xlink:href="ZooKeys-384-001-g139.jpg" position="float" orientation="portrait" xlink:type="simple"/></fig><fig id="F140" position="float" orientation="portrait"><label>Figure 140.</label><caption><p><italic><tp:taxon-name>Arenivaga rothi</tp:taxon-name></italic>, distribution.</p></caption><graphic xmlns:xlink="http://www.w3.org/1999/xlink" xlink:href="ZooKeys-384-001-g140.jpg" position="float" orientation="portrait" xlink:type="simple"/></fig></tp:treatment-sec><tp:treatment-sec sec-type="Habitat and natural history"><title>Habitat and natural history.</title><p>All life history elements remain unobserved.</p></tp:treatment-sec></tp:taxon-treatment>
