# Supplementary material for: A revision of the genus Arenivaga (Rehn) (Blattodea, Corydiidae), with descriptions of new species and key to the males of the genus
Source: Zookeys. 2014 Feb 26;(384):1–256. doi: 10.3897/zookeys.384.6197 (PMC3950428; doi:10.3897/zookeys.384.6197)
Supplement: XML Treatment for Arenivaga sequoia [file zookeys.384.6197-treatment45.xml]

<!DOCTYPE tp:taxon-treatment
  PUBLIC "-//TaxonX//DTD Taxonomic Treatment Publishing DTD v0 20100105//EN" "tax-treatment-NSO.dtd">
<tp:taxon-treatment xmlns:tp="http://www.plazi.org/taxpub"><tp:treatment-meta><mixed-citation publication-type="journal"><person-group><name><surname>Hopkins</surname><given-names>Heidi</given-names></name></person-group><article-title>A revision of the genus <italic>Arenivaga</italic> (Rehn) (Blattodea, Corydiidae), with descriptions of new species and key to the males of the genus</article-title><source>Zookeys</source><day>26</day><month>2</month><year>2014</year><volume>2014</volume><issue>384</issue><fpage>1</fpage><lpage>256</lpage><pub-id pub-id-type="doi">10.3897/zookeys.384.6197</pub-id></mixed-citation></tp:treatment-meta><tp:nomenclature><tp:taxon-name>
                            <tp:taxon-name-part taxon-name-part-type="genus">Arenivaga</tp:taxon-name-part>
                            <tp:taxon-name-part taxon-name-part-type="species">sequoia</tp:taxon-name-part>
                            <object-id xmlns:xlink="http://www.w3.org/1999/xlink" content-type="zoobank" xlink:type="simple">http://zoobank.org/30135D08-F2F6-4D53-981E-83DF37C7E05F</object-id>
                            <object-id xmlns:xlink="http://www.w3.org/1999/xlink" xlink:type="simple">http://species-id.net/wiki/Arenivaga_sequoia</object-id>
                        </tp:taxon-name><tp:taxon-status xmlns:xlink="http://www.w3.org/1999/xlink" xlink:type="simple">sp. n.</tp:taxon-status><xref ref-type="fig" rid="F141">Figures 141</xref><xref ref-type="fig" rid="F142">–</xref><xref ref-type="fig" rid="F143">143</xref></tp:nomenclature><tp:treatment-sec sec-type="Type locality"><title>Type locality.</title><p>USA, California, Los Angeles County, Mt. Washington.</p></tp:treatment-sec><tp:treatment-sec sec-type="Material examined"><title>Material examined.</title><p>Holotype: ♂ in LACM labeled “CALIF., L. A. CO: Mt. Washington (LA), 22-26.vi.76, coll J P Donahue”  “HOLOTYPE <italic><tp:taxon-name>Arenivaga sequoia</tp:taxon-name></italic> Hopkins, 2012” [red label with black border].</p><p>Paratypes (116): USA: CA, Glendale, 8/5/1989, WF Chamberlain (3, TAMU); CA, Glendale, 3/21/1947, EI Schlinger (1, FSCA); CA, Los Angeles Co., Big Tujunga Canyon, 4/22/1972 (1, LACM); CA, Los Angeles Co., San Pedro Defense Fuel Support Pt., ?/?/1996, 33.46.25N 118.18.5W, Rogers &amp; Matori, Pitfall trap (1, UCRC); CA, Los Angeles Co., Coldwater Canyon, 7/15/1984, S Ziff (2, LACM); CA, Los Angeles Co., Los Angeles, Mt. Washington Dist., 6/1/2001, 34.05.910N 118.13.177W, 840 ft., JP Donahue (1, LACM); CA, Los Angeles Co., Pasadena, 7/3/2002, <named-content xmlns:xlink="http://www.w3.org/1999/xlink" content-type="dwc:verbatimCoordinates" xlink:type="simple">34.13N, 118.13W</named-content>, K McNassor (1, LACM); CA, Los Angeles Co., Westwood Hills, 4/8/1934, P Miller (1, ANSP); CA, Los Angeles Co., Los Angeles, Mt. Washington Dist., 6/22-26/1976, JP Donahue (1, LACM); CA, Los Angeles Co., Los Angeles, Mt. Washington Dist., 8/4/1983, 840 ft., JP &amp; KE Donahue (1, LACM); CA, Los Angeles Co., Los Angeles, Mt. Washington Dist., 7/27/1976, 840 ft., JP &amp; KE Donahue (1, LACM); CA, Los Angeles Co., Los Angeles, Mt. Washington Dist., 1/14/1976, 840 ft., JP &amp; KE Donahue (1, LACM); CA, Los Angeles Co., Sulphur Springs Cmp., San Gabriel Mts., 7/28/1993, 5200 ft., AV Evans (1,LACM); CA, Altadena, 7/16/1975, RH Crandall Jr. (1,LACM); CA, Los Angeles Co., Pasadena, 7/8/2002, K McNassor (1, LACM); CA, Los Angeles Co., Franklin Canyon, 6/5/1966, S Ziff (1, LACM); CA, Eaton Canyon, San Gabriel Mts., 9/5/1963, RH Crandall Jr. (1, LACM); CA, Los Angeles Co., Hungry Valley, 4 air mi. S of Gorman, 7/16/1975, J Powell, at black <!--PageBreak-->light (1, EMEC); CA, Los Angeles Co., Burbank, 7/12/1960, FP Sala, <tp:taxon-name>Orthoptera</tp:taxon-name> <tp:taxon-name>Blattidae</tp:taxon-name> det. F.Sala, (3, HEH); CA, Los Angeles Co., Soledad Canyon, 9/17/1979, A Comproni II, Collection of C.Hamera, (1, SDMC); CA, Los Angeles Co., So. Pasadena, 7/28/1942, at light (1, LACM); CA, Los Angeles Co., Los Angeles, Mt. Washington Dist., 11/24/1975, 840 ft., JP &amp; KE Donahue (3, LACM); CA, Los Angeles Co., Los Angeles, Mt. Washington Dist., 11/13/1975, 840 ft., JP &amp; KE Donahue (1, LACM); CA, Los Angeles Co., Los Angeles, 8/31/1930, J Hornung (1, LACM); CA, Los Angeles, 7/?/1968, Guardian Pest Control (1, CSCA); CA, Los Angeles, Mt. Wilson, 8/10/1909, F Grinnell Jr. (1, ANSP); CA, Los Angeles Co., El Segundo Sand Dunes, 6/15/1938, WD Pierce, El Segundo Sand Dunes Biological Survey (3, LACM); CA, Los Angeles Co., El Segundo Sand Dunes, 7/13/1938, WD Pierce (1,LACM); CA, Los Angeles Co., El Segundo Sand Dunes, 5/20/1939, WD Pierce (1, LACM); CA, Los Angeles Co., Waldon Canyon, 7/26/1947, LE Myers, light (2, CSCA); CA, Los Angeles Co., Burbank, 7/24/1954, at light (2, LACM); CA, Los Angeles Co., El Segundo Sand Dunes, 4/28/1945, L Martin, Ericameria ericoides (1, LACM); CA, Whittier, 8/14/1949 (1, USNM); CA, Oak Grove Park, La Canada, 8/15/1950, GP Taylor (1, SDMC); CA, Santa Barbara, Aliso Canyon 6 mi. SW of New Cayuma, 7/9/1965, D Bragg (1, EMEC); CA, Loomis, 6/25/1939, D Meadows (1, LACM); CA, Temecula, 9/9/1930, JA Hornung (1, LACM); CA, LaGrange, 7/20/1962, RP Allen (1, CSCA); CA, Stanislaus Co., Turlock, 5/3/1970, RR Snelling (3, LACM); CA, Stanislaus Co., Raines Park, 8/2/1974, J Denk, ultraviolet light (1, SDMC); CA, Stanislaus Co., Turlock, 7/12/1959, RR Snelling, at light, 59G29-16 (2, CSCA); CA, Stanislaus Co., LaGrange, 7/27/1959, RP Allen, light trap, 59H14-1, <!--PageBreak--><!--PageBreak--><!--PageBreak--><italic><tp:taxon-name>Arenivaga erratica</tp:taxon-name></italic> Rehn det. Buxton 1966 (1, CSCA); CA, Los Angeles Co., Southgate, 5/26/1939 (1, USNM); CA, Inyo Co., Sequoia NP, Potwisha, 6/18/1929, Van Dyke Collection (1, CAS); CA, Inyo Co., Sequoia NP, Potwisha, 7/16/1931, EO Van Dyke (1, CAS); CA, Inyo Co., Sequoia NP, Potwisha, 7/1/1941, EO Van Dyke (12, CAS); CA, Inyo Co., Sequoia NP, Potwisha, 6/13/1929, EO Van Dyke (3, CAS); CA, Inyo Co., Sequoia NP, Potwisha, 6/20/1929, EO Van Dyke (1, CAS); CA, Three Rivers, 8/5/1940, DE Hardy (1, ANSP); CA, Kernville, 7/24/1940, DE Hardy (1, ANSP); CA, Madera Co., San Joaquin Exp. R., 7/29/1953, HE Childs (1,USNM); CA, Coachella Valley, Snow Creek, 5/11/1952, ER Tinkham (1, USNM); CA, Los Angeles Co., Tanbark Flat, 7/3/1950, FX Williams (1, CAS); CA, Contra Costa Co., Antioch NWR, 7/10/1990, Hsu &amp; Powell, lights (3, EMEC); CA, Contra Costa Co., Antioch, 1/24/1975, J Doyen, sifting sand, J.Doyen Lot 75 A1.1 (2, EMEC); CA, Contra Costa Co., Antioch NWR, 9/30/1981, J Powell (1, EMEC); CA, Contra Costa Co., Antioch, 7/3/1953, Marah &amp; Schuster, <italic><tp:taxon-name>Arenivaga erratica</tp:taxon-name></italic> Rehn det. HF Strohecker (1, EMEC); CA, Madera Co., Lake Millerton, 5/29/1992, WF Chamberlain, at light (2, TAMU); CA, Madera Co., Millerton Lake RA, 5/10/1997, WF Chamberlain, at light (1, TAMU); CA, Walker Pass, 7/13/1961, EI Schlinger (1, UCRC); CA, Monterey Co., 4 mi. E of Arroyo Seco Guard Station, 5/9/1975, 650 ft., J Chemsak (1, EMEC); CA, Monterey Co., Marina dunes, 4/3/1988, GR Ballmer (1, UCRC); CA, Inyo Co., Sequoia NP Hosp. Flat Cpgd., 7/7/1973, LJ Orsak, black light (1, EMEC); CA, Ventura (1, LACM); CA, Santa Paula, 7/1/1939, (1, USNM); CA, San Diego Co., San Ysidro, 6/24/1969, light trap, plant quarantine division, USDA (1, CSCA); CA, Orange Co., 4 mi. E of Olive, 8/3/1980, JW Wilcox, black light (2, CSCA); CA, Laguna Beach, 7/10/1919 (1, USNM); CA, Fresno Co., Kerman, 8/3/1988, KS Hagen (2, EMEC); CA, Fresno Co., Piedra, 8/6/1982, RF Gill (1, EMEC); CA, Fresno Co., Pine Flat Dam, 6/3/1968, EA Kane (1, CSCA); CA, Sutter Co., Sutter Buttes, 2/6/1980-2/4/1981, AR Hardy, antifreeze pit trap (1, CSCA); CA, Kern Co., Frasier Park, 6/20/1948, AT McClay, <italic><tp:taxon-name>Arenivaga erratica</tp:taxon-name></italic> Rehn det. Strohecker (1, FSCA); CA, Kern Co., 11 mi. W &amp; 1 mi. N of Wasco, 7/26-27/1965, JP Bruen, at light (8, EMEC). All paratypes labeled “Paratype <italic><tp:taxon-name>Arenivaga sequoia</tp:taxon-name></italic> Hopkins 2012” [blue label with black border].</p></tp:treatment-sec><tp:treatment-sec sec-type="Etymology"><title>Etymology.</title><p>The name is a noun in the nominative singular. This species is named for the fact that it occurs, amongst other places, in Sequoia National Park and Sequoia National Forest–the first desert sand roach species found in a forest.</p></tp:treatment-sec><tp:treatment-sec sec-type="Distribution"><title>Distribution.</title><p>This species is found throughout the western half of southern and central California and on one off-shore island. See <xref ref-type="fig" rid="F143">Fig. 143</xref>.</p></tp:treatment-sec><tp:treatment-sec sec-type="Diagnosis"><title>Diagnosis.</title><p><italic><tp:taxon-name>Arenivaga sequoia</tp:taxon-name></italic> can be identified by the narrow dorsally turning hook-shaped lobe on the right dorsal phallomere and the wide gap on the right ventral phallomere. See <xref ref-type="fig" rid="F142">Fig. 142</xref>.</p></tp:treatment-sec><tp:treatment-sec sec-type="Description"><title>Description.</title><p><bold>Male.</bold> <italic>Measurements</italic>. Holotype TL = 18.5 mm, GW = 9.4 mm, PW = 5.65 mm, PL = 3.90 mm, TL/GW = 1.97, PL/PW = 0.69. EW = 0.4 mm; OW = 0.5 mm. Among paratypes range of TL 13.6–22.0 mm; range in GW 6.1–10.0 mm; range in PW 5.00–6.65 mm; range in PL 3.30–4.64 mm.</p><p><italic>Head</italic>. Two ocelli large, ovoid and protruding (0.40 × 0.25 mm); vertex dark brown with small ridges in rays around upper apices of eyes and extending onto ocellar tubercles; interocellar space concave, dark brown anteriorly and laterally fading to light brown towards center and frons. Posterior frons concave; color of frons grades from narrow dark brown line at peak of ridges to light brown at center; faint vertical corrugations. Anterior frons bulbous with central indentation at posterior end; anteclypeus broad, flat, light brown. See <xref ref-type="fig" rid="F141">Fig. 141d</xref>.</p><p><italic>Pronotum</italic>. Pronotum translucent, waxy beige anteriorly shading to chestnut at posterior end; anterior half of dorsal surface of pronotum with short fine orange-brown setae with scattering of longer, thicker setae throughout; pronotal pattern light brown to brown “panther face” depending on specimen; brown maculations of same color as pattern scattered across posterior 70% of dorsal surface of pronotum; appearance of lateral and posterior aura beneath maculations. See <xref ref-type="fig" rid="F141">Fig. 141c</xref>.</p><p><italic>Body</italic>. Wing brace present. Two tarsal claws present. Legs and body light orange-brown, darker at joints, lateral edges of sternites, and posterior margin of subgenital plate; subgenital plate asymmetrical with rounded apices. See <xref ref-type="fig" rid="F141">Fig. 141b</xref>.</p><p><italic>Forewings</italic>. Wings extended well beyond abdominal apex (~40% of wing length); color varies from uniform brown, to blotchy brown, to light brown. See <xref ref-type="fig" rid="F141">Fig. 141a</xref>.</p><!--PageBreak--><p><italic>Genitalia</italic>. Right dorsal phallomere composed of bulbous sclerotized hook-shaped lobe, articulated with right ventral phallomere on lateral side; central field lightly sclerotized; setae projecting inwards over central field from lateral rim; medial margin of lobe punctate gradating to heavily toothed edge. Small central sclerite flat, unmodified, finely punctate; right ventral phallomere extends from articulation to form structure rounded at posterior apex and expanding to punctate and more sclerotized area dorsally; attached anteriorly after wide gap is dorsally projecting flanged arm, shagreened with toothed edge. Left phallomere unmodified. Genital hook with moderate extension to pointed head with short hook; arm with shallow bend. See <xref ref-type="fig" rid="F142">Fig. 142</xref>.</p><fig id="F141" position="float" orientation="portrait"><label>Figure 141.</label><caption><p><italic><tp:taxon-name>Arenivaga sequoia</tp:taxon-name></italic> <bold>a</bold> dorsal habitus <bold>b</bold> ventral habitus <bold>c</bold> pronotum <bold>d</bold> head.</p></caption><graphic xmlns:xlink="http://www.w3.org/1999/xlink" xlink:href="ZooKeys-384-001-g141.jpg" position="float" orientation="portrait" xlink:type="simple"/></fig><fig id="F142" position="float" orientation="portrait"><label>Figure 142.</label><caption><p><italic><tp:taxon-name>Arenivaga sequoia</tp:taxon-name></italic>, genitalia: a) right dorsal phallomere <bold>b</bold> right ventral phallomere <bold>c</bold> small central sclerite <bold>d</bold> genital hook. Arrow(s) indicate diagnostic characters (see text).</p></caption><graphic xmlns:xlink="http://www.w3.org/1999/xlink" xlink:href="ZooKeys-384-001-g142.jpg" position="float" orientation="portrait" xlink:type="simple"/></fig><fig id="F143" position="float" orientation="portrait"><label>Figure 143.</label><caption><p><italic><tp:taxon-name>Arenivaga sequoia</tp:taxon-name></italic>, distribution.</p></caption><graphic xmlns:xlink="http://www.w3.org/1999/xlink" xlink:href="ZooKeys-384-001-g143.jpg" position="float" orientation="portrait" xlink:type="simple"/></fig></tp:treatment-sec><tp:treatment-sec sec-type="Habitat and natural history"><title>Habitat and natural history.</title><p>This species occurs from in varied terrain at elevations of 5 m to over 1700 m along the western slopes of the southern Sierra Nevada Mountains and westwards to the coast. All other life history elements remain unobserved.</p></tp:treatment-sec></tp:taxon-treatment>
