# Supplementary material for: A revision of the genus Arenivaga (Rehn) (Blattodea, Corydiidae), with descriptions of new species and key to the males of the genus
Source: Zookeys. 2014 Feb 26;(384):1–256. doi: 10.3897/zookeys.384.6197 (PMC3950428; doi:10.3897/zookeys.384.6197)
Supplement: XML Treatment for Arenivaga tenax [file zookeys.384.6197-treatment46.xml]

<!DOCTYPE tp:taxon-treatment
  PUBLIC "-//TaxonX//DTD Taxonomic Treatment Publishing DTD v0 20100105//EN" "tax-treatment-NSO.dtd">
<tp:taxon-treatment xmlns:tp="http://www.plazi.org/taxpub"><tp:treatment-meta><mixed-citation publication-type="journal"><person-group><name><surname>Hopkins</surname><given-names>Heidi</given-names></name></person-group><article-title>A revision of the genus <italic>Arenivaga</italic> (Rehn) (Blattodea, Corydiidae), with descriptions of new species and key to the males of the genus</article-title><source>Zookeys</source><day>26</day><month>2</month><year>2014</year><volume>2014</volume><issue>384</issue><fpage>1</fpage><lpage>256</lpage><pub-id pub-id-type="doi">10.3897/zookeys.384.6197</pub-id></mixed-citation></tp:treatment-meta><tp:nomenclature><tp:taxon-name>
                            <tp:taxon-name-part taxon-name-part-type="genus">Arenivaga</tp:taxon-name-part>
                            <tp:taxon-name-part taxon-name-part-type="species">tenax</tp:taxon-name-part>
                            <object-id xmlns:xlink="http://www.w3.org/1999/xlink" content-type="zoobank" xlink:type="simple">http://zoobank.org/5749CACF-DB41-4538-B1CD-4E7C58D91615</object-id>
                            <object-id xmlns:xlink="http://www.w3.org/1999/xlink" xlink:type="simple">http://species-id.net/wiki/Arenivaga_tenax</object-id>
                        </tp:taxon-name><tp:taxon-status xmlns:xlink="http://www.w3.org/1999/xlink" xlink:type="simple">sp. n.</tp:taxon-status><xref ref-type="fig" rid="F144">Figures 144</xref><xref ref-type="fig" rid="F145">–</xref><xref ref-type="fig" rid="F146">146</xref></tp:nomenclature><tp:treatment-sec sec-type="Type locality"><title>Type locality.</title><p>USA, New Mexico, Otero Co., White Sands NM.</p></tp:treatment-sec><tp:treatment-sec sec-type="Material examined"><title>Material examined.</title><p>Holotype: ♂ in MSB labeled “USA: NM, Otero Co., White Sands NM, Interdune Veg., WSNMF, 4008’ UV trap, 32.46.64N 106.10.84W, 14 Jul 2010, EH Metzler” “HOLOTYPE <italic><tp:taxon-name>Arenivaga tenax</tp:taxon-name></italic> Hopkins, 2012” [red label with black border].</p><p>Paratypes (50): USA: AZ, Cochise Co., Willcox, 7/20/1970, S Kozloski, black light (16, ASUT); AZ, Portal, 6/28/1956, OL Cartwright, from No. 3 rat nest Neotoma (1, USNM); TX, Monahan Sandhills SP, 7/10/1994, WF Chamberlain, at light, <!--PageBreak--><!--PageBreak--><!--PageBreak--><italic><tp:taxon-name>Arenivaga erratica</tp:taxon-name></italic> Rehn det. Stiehan 94 (1, TAMU); TX, El Paso, 6/28/1947, Cazier, D Rockefeller Exp. (1, AMNH); TX, El Paso Co., 12 mi NNE of Fabens, 4/23/1998, 31.40.31N 106.02.30W, EG Riley, UV light (2, TAMU); TX, El Paso Co., I10 rest stop 1 mi SE of Fabens, 7/1/1994, W &amp; B Warner (1, WB Bill Warner); TX, El Paso Co., Clint, 6/9/1977, CR Burgess, light trap, <italic><tp:taxon-name>Arenivaga erratica</tp:taxon-name></italic> Rehn det. J.Stidham 98 (1, TAMU); TX, El Paso Co., Hueco Tanks, 5/15/1971, Murray &amp; Gaumer, at light (1, TAMU); TX, El Paso Co., El Paso, 8/?/????, GW Dunn (1, ANSP); TX, El Paso Co., 7/17/1927, PA Readio (1, ANSP); TX, Culberson Co., Guadalupe Mts., 6/15/2002, W Reeves, <italic><tp:taxon-name>Arenivaga erratica</tp:taxon-name></italic> Rehn det. Roth 2002 (1, MCZ); NM, Bernalillo Co., Albuquerque, 6/8/1953, JR Stuntz, Truth or Consequences establishment thru Ralph E.Heal,e49,537288 (1, USNM); NM, Hidalgo Co., Rodeo, 8/4/1967, 4100 ft., LD Anderson (1, UCRC); NM, Las Cruces, 6/? or 7/?/1961, JH Russell, at lights (1, USNM); NM, Otero Co., White Sands NM, 7/14/2010, 32.46.64N 106.10.84W, EH Metzler, interdune vegetation (1, MSB); NM, Otero Co., White Sands NM, 6/20/2009, 32.46.69N 106.11.38W, 4000 ft., EH Metzler, interdune vegetation (1, MSB); NM, Dona Ana Co., Las Cruces, 7/26/1982, CA Sutherland (1, NMSU); NM, Dona Ana Co., Las Cruces, 10/5/1985, CA Sutherland, lite (1, NMSU); NM, Portales, 6/29/1965, LL Garcia (1, NMSU); NM, Sandoval Co., Coronado SP, 8/21/1985, Baumann,Huish,Nelson, Wells,Whiting,Bernalillo, <italic><tp:taxon-name>Arenivaga erratica</tp:taxon-name></italic> (Rehn) Det. AH Barnum 2010 (1, MLBM); NM, Dona Ana Co., Dona Ana, on side of house, 4/29/2002, J Grimes, Blattaria MISC (1, NMSU); NM, Dona Ana Co., Ft. Selden SP, 6/16/1979, CD Ferris (1, FSAC); AZ, Cochise Co., Hwy. 186 at Blue Sky Rd., 8/28-10/9/2011, 32.12.52N 109.46.54W, WB Warner, black cup barrier pitfalls (2, Bill Warner); AZ, Cochise Co., Hwy. 186 at Blue Sky Rd., 7/29-8/28/2011, 32.12.52N 109.46.54W, WB Warner, black cup barrier pitfalls (6, Bill Warner); AZ, Cochise Co., Birch Rd., 4.1 mi. E of Hwy. 191, 7/28-10/9/2011, 31.58.43N 109.46.41W, WB Warner, black cup barrier pitfalls (1, Bill Warner); NM, Mesilla Park, 7/12/1917 (1, ANSP); NM, Sheridan Canyon, Big Hachet Mountains, HA Pilsbry (1, ANSP); AZ, Cochise Co., SWRS, Cave Creek Canyon, Chiricahua Mts., 8/8/1961, 5400 ft., (Eades)taken with light at night (1, ANSP). MEXICO: Ahumada, 7/22/1952, RB &amp; JM Salander, at light (1, ANSP). All paratypes labeled “Paratype <italic><tp:taxon-name>Arenivaga tenax</tp:taxon-name></italic> Hopkins 2012” [blue label with black border].</p></tp:treatment-sec><tp:treatment-sec sec-type="Etymology"><title>Etymology.</title><p>The name is an adjective in the nominative singular. This species is named from the Latin meaning tenacious.</p></tp:treatment-sec><tp:treatment-sec sec-type="Distribution"><title>Distribution.</title><p>This species is found in New Mexico, far northwestern Texas, far southeastern Arizona, and neighboring parts of Mexico. See <xref ref-type="fig" rid="F146">Fig. 146</xref>.</p></tp:treatment-sec><tp:treatment-sec sec-type="Diagnosis"><title>Diagnosis.</title><p><italic><tp:taxon-name>Arenivaga tenax</tp:taxon-name></italic> can be distinguished by the small medial spine on the medial margin of the right dorsal phallomere and the toothed distal end of that margin. See <xref ref-type="fig" rid="F145">Fig. 145</xref>.</p></tp:treatment-sec><tp:treatment-sec sec-type="Description"><title>Description.</title><p><bold>Male.</bold> <italic>Measurements</italic>. Holotype TL = 19.2 mm, GW = 8.1 mm, PW = 5.22 mm, PL = 3.89 mm, TL/GW = 2.37, PL/PW = 0.75. EW = 0.20 mm; OW = 0.30 mm. Among paratypes range of TL 19.2–21.7 mm; range of GW 7.8–10.0 mm; range of PW 5.22–6.61 mm; range of PL 3.89–4.33 mm.</p><p><italic>Head</italic>. Two ocelli large, ovoid and protruding (0.40 × 0.30 mm); vertex dark brown with small ridges in rays around upper apices of eyes and extending onto ocellar tubercles; interocellar space concave, dark brown, with three small round indentations at points of an equilateral triangle. Posterior frons dark brown grading into waxy white; concave, smooth with anterior portion of frons bulbous and waxy white; waxy white smooth anteclypeus. See <xref ref-type="fig" rid="F144">Fig. 144d</xref>.</p><p><italic>Pronotum</italic>. Pronotum translucent waxy beige; dorsal surface of pronotum with short orange-brown setae that are thicker and longer laterally; pronotal pattern brown “panther face” with some discernible detail; no aura. See <xref ref-type="fig" rid="F144">Fig. 144c</xref>.</p><p><italic>Body</italic>. Wing brace present. Two tarsal claws present. Legs and body light brown, many specimens with brown maculations laterally on each sternite; subgenital plate light brown; asymmetrical with angular apices. See <xref ref-type="fig" rid="F144">Fig. 144b</xref>.</p><p><italic>Forewings</italic>. Wings extended well beyond abdominal apex (~40% of wing length); blotchy medium brown; surface opaque and matte or with very slight sheen. See <xref ref-type="fig" rid="F144">Fig. 144a</xref>.</p><!--PageBreak--><p><italic>Genitalia</italic>. Right dorsal phallomere composed of lightly sclerotized bulbous hook-shaped lobe, articulated with right ventral phallomere on lateral side; central field lightly sclerotized; medial margin more heavily sclerotized, with short toothed region at posterior end, and short flat spine medially, otherwise smooth. Small central sclerite nearly flat and finely punctate, with raised sinuous line of teeth at lateral edge; right ventral phallomere extends from articulation to form smooth rounded structure, shagreened, corrugated and narrowed anteriorly; attached anteriorly is mildly dorsally projecting flanged concave punctate arm, with shagreened edge, that extends to depth of posterior portion of phallomere. Folded anterior portion of left phallomere setose, otherwise unmodified. Genital hook with moderate extension to pointed head with moderate hook; arm with smooth shallow curve. See <xref ref-type="fig" rid="F145">Fig. 145</xref>.</p><fig id="F144" position="float" orientation="portrait"><label>Figure 144.</label><caption><p><italic><tp:taxon-name>Arenivaga tenax</tp:taxon-name></italic> <bold>a</bold> dorsal habitus <bold>b</bold> ventral habitus <bold>c</bold> pronotum <bold>d</bold> head.</p></caption><graphic xmlns:xlink="http://www.w3.org/1999/xlink" xlink:href="ZooKeys-384-001-g144.jpg" position="float" orientation="portrait" xlink:type="simple"/></fig><fig id="F145" position="float" orientation="portrait"><label>Figure 145.</label><caption><p><italic><tp:taxon-name>Arenivaga tenax</tp:taxon-name></italic>, genitalia: a) right dorsal phallomere <bold>b</bold> right ventral phallomere <bold>c</bold> small central sclerite <bold>d</bold> genital hook. Arrow(s) indicate diagnostic characters (see text).</p></caption><graphic xmlns:xlink="http://www.w3.org/1999/xlink" xlink:href="ZooKeys-384-001-g145.jpg" position="float" orientation="portrait" xlink:type="simple"/></fig><fig id="F146" position="float" orientation="portrait"><label>Figure 146.</label><caption><p><italic><tp:taxon-name>Arenivaga tenax</tp:taxon-name></italic>, distribution.</p></caption><graphic xmlns:xlink="http://www.w3.org/1999/xlink" xlink:href="ZooKeys-384-001-g146.jpg" position="float" orientation="portrait" xlink:type="simple"/></fig></tp:treatment-sec><tp:treatment-sec sec-type="Habitat and natural history"><title>Habitat and natural history.</title><p>All life history elements remain unobserved.</p></tp:treatment-sec></tp:taxon-treatment>
