# Supplementary material for: A revision of the genus Arenivaga (Rehn) (Blattodea, Corydiidae), with descriptions of new species and key to the males of the genus
Source: Zookeys. 2014 Feb 26;(384):1–256. doi: 10.3897/zookeys.384.6197 (PMC3950428; doi:10.3897/zookeys.384.6197)
Supplement: XML Treatment for Arenivaga tonkawa [file zookeys.384.6197-treatment47.xml]

<!DOCTYPE tp:taxon-treatment
  PUBLIC "-//TaxonX//DTD Taxonomic Treatment Publishing DTD v0 20100105//EN" "tax-treatment-NSO.dtd">
<tp:taxon-treatment xmlns:tp="http://www.plazi.org/taxpub"><tp:treatment-meta><mixed-citation publication-type="journal"><person-group><name><surname>Hopkins</surname><given-names>Heidi</given-names></name></person-group><article-title>A revision of the genus <italic>Arenivaga</italic> (Rehn) (Blattodea, Corydiidae), with descriptions of new species and key to the males of the genus</article-title><source>Zookeys</source><day>26</day><month>2</month><year>2014</year><volume>2014</volume><issue>384</issue><fpage>1</fpage><lpage>256</lpage><pub-id pub-id-type="doi">10.3897/zookeys.384.6197</pub-id></mixed-citation></tp:treatment-meta><tp:nomenclature><tp:taxon-name>
                            <tp:taxon-name-part taxon-name-part-type="genus">Arenivaga</tp:taxon-name-part>
                            <tp:taxon-name-part taxon-name-part-type="species">tonkawa</tp:taxon-name-part>
                            <object-id xmlns:xlink="http://www.w3.org/1999/xlink" xlink:type="simple">http://species-id.net/wiki/Arenivaga_tonkawa</object-id>
                        </tp:taxon-name><tp:taxon-authority>Hebard</tp:taxon-authority><xref ref-type="fig" rid="F147">Figures 147</xref><xref ref-type="fig" rid="F148">–</xref><xref ref-type="fig" rid="F149">149</xref><tp:nomenclature-citation-list><tp:nomenclature-citation><tp:taxon-name>Arenivaga tonkawa</tp:taxon-name><comment> Hebard 1920, Transactions of the American Entomological Society, 46(2), pp. 197–217.</comment></tp:nomenclature-citation></tp:nomenclature-citation-list></tp:nomenclature><tp:treatment-sec sec-type="Material examined"><title>Material examined</title><p><bold>(795).</bold> USA: AZ, Pima Co., near Kits Pk. Baboquivari Mts., 8/7-9/1916, <named-content xmlns:xlink="http://www.w3.org/1999/xlink" content-type="dwc:verbatimCoordinates" xlink:type="simple">32.00N, 111.36W</named-content>, 3600’, (1, ANSP); AZ, Pima Co., Baboquivari Mts., 7/24/1941, B.Hodgden, (4, ANSP); AZ, Pima Co., Baboquivari Mts., Schaeffer Canyon (R&amp;H), 9/18/1924, 5160’-5500’, (2, ANSP); AZ, Pima Co., near NW base of Baboquivari Mts. (R&amp;H), 9/17/1924, 3000’, (2, ANSP); AZ, Pima Co., Baboquivari Mts., 7/24/1941, L.H.Banker, (5, ANSP); AZ, Pima Co., Baboquivari Mts., 7/24/1941, R.H.Beamer, (1, ANSP); AZ, Pima Co., Sabino Canyon, 7/31/1941, R.H.Beamer, (3, ANSP); AZ, Pima Co., Sabino Canyon, Santa Catalina Mts., 6/5/1916, J.F.Tucker, (1, ANSP); AZ, Pima Co., Kvitak, E of Quijotoa Mts. (R&amp;H), 9/16/1924, 1530’, (1, ANSP); AZ, Pima Co., Lowell Ranger Sta., 7/6-20/1916, <named-content xmlns:xlink="http://www.w3.org/1999/xlink" content-type="dwc:verbatimCoordinates" xlink:type="simple">32.185N, 110.49W</named-content>, 2700’, (1, ANSP); AZ, Pima Co., roadside mine, Coyote Mts. (R&amp;H), 9/14/1924, 2800’, (1, ANSP); AZ, Florence, 7/1/1922, C.R.Biederman, 1 specimen with A. erratica det. label by Hebard (2, ANSP); AZ, Pima Co., Ajo (R&amp;H), 9/18/1922, 1800’, at light (1, ANSP); AZ, Pima Co., Sabino Basin Sta. Catalinas, 8/15-21/1916, 32.22N 110.46.5W, 3800’, share w/ Clark and ANSP, A.erratica det. label by Hebard (1, ANSP); AZ, Pima Co., Robles Pass, Tucson Mts. (R&amp;H), 9/27/1924, 2700’-3000’, (3, ANSP); AZ, Madera Canyon, Santa Rita Mts., 7/26/1955, F.X.Williams, (2, CAS); AZ, Yuma Co., 4 mi. W of Salome, 6/8/1958, MacNeill &amp; MacNeill, (2, CAS); AZ, Yuma Co., S Luis, 8/11/1940, E.C. Van Dyke, (1, CAS); AZ, Yuma Co., Palomas, 8/8/1917, C.U.Biol.Exp. (1, ANSP); AZ, 6 mi. S of Florence, 7/23/1924, E.P.Van Duzee, (7, CAS); AZ, Florence, 7/28/1917, Wheeler, (1, MCZ); AZ, Pinal Co., Oak Flat Cpgd. off US60, 7/18/2010, 33.18.28N 111.03.10W, Warner &amp; Gruber, Bill Warner, headlamp &amp; UV light (1, WB Warner ); AZ, Pinal Co., I8 10 mi. E of Gila Bend, 1/18-3/1-2002, Bill Warner (1, WB Warner); AZ, Mohave Co., Burro Creek Cpgd. 16 mi. S of Wikieup, 8/31/1991, Strange &amp; Miller, (1, FSCA); AZ, Maricopa Co., 13401 N Scottsdale Rd. Scottsdale, 9/26/1968, R.D.Hill, (1, ASUT); AZ, Apache Junction, 4/25/1966, Brennan, blacklight (3, ASUT); AZ, Dome, <!--PageBreak-->7/21/1924, E.P.Van Duzee, (3, CAS); AZ, Pima Co., Bog Springs Cpgd., Madera Canyon, 7/10/1976, D.Whitman #575, blacklight (1, EMEC); AZ, Santa Cruz Co., Madera Canyon, 7/24/1982, D.Colby, blacklight, von blockers, RCH013 (2, LACM); AZ, Santa Cruz Co., Madera Canyon, 8/2/1981, D.Colby, blacklight,RCH008 (1, LACM); AZ, Santa Cruz Co., Santa Rita Lodge, Madera Canyon, 7/27-28/1997, <named-content xmlns:xlink="http://www.w3.org/1999/xlink" content-type="dwc:verbatimCoordinates" xlink:type="simple">31.72N, 110.87W</named-content>, Evans &amp; Russell, (1, LACM); AZ, Madera Canyon, Santa Rita Mts., 6/18-23/1962, 5000’, F.Werner, UV light trap (1, UAIC); AZ, Santa Cruz Co., Madera Canyon, Santa Rita Mts., 7/17/1980, R.H.Crandall, (2, LACM); AZ, Santa Cruz Co., Madera Canyon, Santa Rita Mts., 7/26-31/1965, R.H.Crandall, (3, LACM); AZ, Santa Cruz Co., Madera Canyon, Santa Rita Mts., 8/4/1981, R.H.Crandall, (2, LACM); AZ, Santa Rita Mts., 7/24/1979, R.H.Crandall, (1, LACM); AZ, Santa Rita Mts., 7/23/1978, R.H.Crandall, (1, LACM); AZ, Santa Cruz Co., Madera Canyon, Santa Rita Mts., 9/2/1959, 4880’, J.C.Franclemont, (2, CUIC); AZ, Santa Cruz Co., Madera Canyon, Santa Rita Mts., 7/10/1959, 4880’, J.C.Franclemont, (1, CUIC); AZ, Santa Cruz Co., Madera Canyon, Santa Rita Mts., 7/9/1959, 4880’, J.C.Franclemont, (1, CUIC); AZ, Santa Cruz Co., Madera Canyon, Santa Rita Mts., 7/14/1959, 4880’, J.C.Franclemont, (1, CUIC); AZ, Santa Cruz Co., Madera Canyon, Santa Rita Mts., 7/24/1959, 4880’, J.C.Franclemont, (1, CUIC); AZ, Santa Cruz Co., Madera Canyon, Santa Rita Mts., 7/8/1959, 4880’, J.C.Franclemont, (1, CUIC); AZ, Santa Cruz Co., Madera Canyon, Santa Rita Mts., 7/20/1959, 4880’, J.C.Franclemont, (1, CUIC); AZ, Santa Cruz Co., Madera Canyon, Santa Rita Mts., 7/31/1980, R.H.Crandall, (1, LACM); AZ, Pima Co., Tucson Mts., 8/11/1962, Knull &amp; Knull, (1, OSUC); AZ, Yuma Co., Wellton, 8/9/1917, Corn.Univ.Exped. Lot 542, Sub 5? (1, CUIC); AZ, Yuma Co., Wellton, 6/13/19?9, L.L.Stitt, A-175,at light trap (1, USNM); AZ, Wickenburg, 8/20/1938, Knull &amp; Knull, (5, OSUC); AZ, Yuma Co., Yuma, 6/1/1937, R.C.Dickson, (1, UCRC); AZ, Yuma Co., Yuma, 7/16/1957, V.Roth, at lights (1, UAIC); AZ, Yuma Co., Yuma, 4/29/1959, D.Muse, at lights (2, UAIC); AZ, Yuma Co., Yuma, 4/24/1959, D.Muse, at lights (1, UAIC); AZ, Yuma Co., Yuma, 7/14/1925, E.E.Russell, 4270 (1, ASUT); AZ, Yuma Co., Yuma, Sheep Tank Mine, Kora Mts., 10/29/1958, V.Roth, (1, UAIC); AZ, Yuma Co., Yuma, 5/14/1959, D.Muse, at lights (2, UAIC); AZ, Yuma Co., Yuma, 7/22/1925, (1, USNM); AZ, Yuma Co., 15 mi. SE of Alamo Crossing, 7/14/1962, Werner &amp; Johnson, UV light trap (1, UAIC); AZ, Roll, 6/29/1939, L.L.Stitt, A. genitalis det. by A.B.Gurney (1, ASUT); AZ, Yuma Co., 11 mi. E of Wenden, 7/30/1965, K.W.Brown, at UV light (2, UCRC); AZ, Wickenburg, 7/8/1937, Knull &amp; Knull, (3, OSUC); AZ, Pima Co., Sabino Canyon, Santa Catalina Mts., Summer 1967, J.Hessel, light trap (3, UAIC); AZ, Pima Co., Catalina SP, 7/27/1983, Barr &amp; Barr, at light (1, EMEC); AZ, Pima Co., Sabino Canyon, Santa Catalina Mts., 8/9/1953, F.G.Werner, (1, UAIC); AZ, Yuma Co., Palm Canyon, Kofa Mts., 4/8/1963, R.L.Langston, (1, EMEC); AZ, Yuma Co., Palm Canyon, 4/6/1963, W.H.Ewert, (1, UCRC); AZ, Pima Co., Tucson, 7/6/1967, R.Steslak, (1, UAIC); AZ, Pima Co., 16 mi. SE of Tucson, 6/15/1964, A.G.Raske, at light (1, EMEC); AZ, S base of Tortolita Mts., 6/30/1984, R.S.Beal, black light (1, NAUF); AZ, Pima Co., Tucson, 9/8/1967, M.Druckenduod, (2, <!--PageBreak-->USNM); AZ, Pima Co., Tucson, 6/24/1944, R.A.Flock, (1, UCRC); AZ, Pima Co., Tucson, 8/4/1946, R.H.Crandall, (1, LACM); AZ, Pima Co., Sabino Canyon, 1/2/1964, Tauber &amp; Toschi, (1, EMEC); AZ, Pima Co., Peppersauce Canyon, Santa Catalina Mts., 7/8/1961, P.H.Johnson, UV light trap (1, UAIC); AZ, Pima Co., Tucson, 7/12/1937, Knull &amp; Knull, (3, OSUC); AZ, Pima Co., Tucson, 6/3/1937, Knull &amp; Knull, (1, OSUC); AZ, Pima Co., Organ Pipe NM, 6/25/1965, (1, USNM); AZ, Pima Co., W slope of Chutum Vaya Canyon Baboquivari Mts., 8/4/1966, <named-content xmlns:xlink="http://www.w3.org/1999/xlink" content-type="dwc:verbatimCoordinates" xlink:type="simple">31.431N, 111.37W</named-content>, 3250’, F.Werner fam, light trap (1, UAIC); AZ, Salome, 7/25/1952, (1, USNM); AZ, Maricopa Co., Phoenix, 9/11/1942, P.C.Grassman, (1, UCRC); AZ, Pima Co., Tucson, Avra Valley Rd., 8/8/1998, Harrison &amp; Sohns, (1, USNM); AZ, Pima Co., Tumamoc Hill, Tucson, 6/10-11/1967, R.Rice, rock pile (2, UAIC); AZ, Pima Co., Tucson, 10/10/1965, R.Rice, black light trap (2, UAIC); AZ, Pima Co., Tucson, 10/9/1965, R.Rice, under board, A.erratica det. label by R.Rice (1, UAIC); AZ, Gila Co., Globe, 6/2/1935, Parker, (1, MCZ); AZ, Gila Co., Parker Ranch, Six-shooter Canyon, Globe, 8/22/1932, Leech &amp; Green, (1, CAS); AZ, Pima Co., Batamote Well, Ajo Valley (R&amp;H), 10/16/1924, 1200’, (2, ANSP); AZ, Topock, 10/9/1917, O.C.Poling, (1, ANSP); AZ, Pima Co., Tucson, Jun/Jul 1910, L.C.Reynolds, A.erratica det. label by Hebard (1, CAS); AZ, Pima Co., St. Xavier Mon., 8/12/1924, J.O.Martin, (1, CAS); AZ, Pima Co., Tucson, 7/31/1993, Valentine &amp; Valentine, A.erratica det. label by Roth (3, MCZ); AZ, Gila Bend, 8/20/1924, E.P.Van Duzee, (4, CAS); AZ, Maricopa Co., Maricopa Rd &amp; I10, 7/4/1973, at light (4, ASUT); AZ, Maricopa Co., Maricopa Rd &amp; I10, 6/27/1973, at light (1, ASUT); AZ, Maricopa Co., Tempe, 9/12/1971, C.Weller, on floor (1, ASUT); AZ, Maricopa Co., 7.5 mi. SSE of Bumble Bee, 9/17/1971, 2000’, Kolner &amp; Covert, at light (1, ASUT); AZ, Santa Rita Mts., 7/26/1925, (4, USNM); AZ, Pima Co., Molino Basin, Santa Catalina Mts., 7/31/1968, F.Werner, (1, UAIC); AZ, Pima Co., Agua Caliente Cave,6 mi. E of Amado, 11/9/1968, 300’, W.D.Peachey, in from main entrance, very dry in cave, at least 1 other alive (1, UAIC); AZ, Pima Co., Molino Basin, Santa Catalina Mts., 7/28/1968, F.Werner, (1, UAIC); AZ, Santa Cruz Co., Madera Canyon, Santa Rita Mts., 7/10-26/1964, 5100’, D.R.Davis, Bog Spring Cpgd. (1, USNM); AZ, Pima Co., Tucson, Olson res., 8/2/1989, C.A.Olson, UV (2, UAIC); AZ, Pima Co., Tucson Mt. Park, caretaker’s house, 11/1/1981, S.Prchal, (1, UAIC); AZ (1, MCZ); AZ, Pima Co., Tucson, C.Bendier, (1, MCZ); AZ, Patagonia, Sonoita Cr., 10/14/1927, J.A.Kusche, (1, CAS); AZ, Yuma Co., Yuma, 7/27/1907, Hebard &amp; Rehn, A.erratica det label by Hebard (1, ANSP); AZ, Roosevelt, Cornell Univ. Lot 445, Sub 5 (1, CUIC); AZ, Yavapai Co., Montezuma Well NM, 9/19/1993, S.M.Fondriest, site 24 (1, NAUF); AZ, Yavapai Co., Montezuma Castle NM, 8/1/1993, S.M.Fondriest, at light, site 23 (2, NAUF); AZ, Pima Co., Waterman Mts., 8/3/1980, Olson &amp; VanDavender, UV, A.erratica det label by Olson (1, UAIC); AZ, Higley, 7/1/1917, (1, ANSP); AZ, Maricopa Co., Phoenix, 10/5/1904, M.Hebard, A.erratica det label by Hebard (1, ANSP); AZ, Maricopa Co., Phoenix, 5/9/1972, K.Mathieson, entrance to gopher hole (1, ASUT); AZ, Maricopa Co., Papago Park, Phoenix, 10/30/1970, L.McGill, (1, ASUT); AZ, Maricopa Co., Currey Corner, 5/27/1966, Brennan, black light (1, <!--PageBreak-->ASUT); AZ, Maricopa Co., Salt River, 5/2/1966, Brennan, black light (2, ASUT); AZ, Pima Co., Tucson, 10/28/1984, R.T.Huber, (1, UAIC); AZ, Pima Co., IBP:Santa Rita Range Res., Dest. Sample Plot, 6/29/1970, (1, UAIC); AZ, Pima Co., Tucson, Vic. of Ina &amp; Oracle, 8/17/1987, W.L.Nutting, in pool (2, UAIC); AZ, Salome, 5/5/1920, O.C.Poling, A.erratica det label by Hebard (1, ANSP); AZ, Yuma Co., Yuma, 8/21/1930, Mrs.Smith, (1, ANSP); AZ, Maricopa Co., Phoenix, 10/2/1933, R.H.Crandall, (1, LACM); AZ, Maricopa Co., Phoenix, 4/19/1933, R.H.Crandall, (1, LACM); AZ, Maricopa Co., Phoenix, 10/30/19?3, R.H.Crandall, (1, LACM); AZ, Maricopa Co., Phoenix, 10/2/1933, R.H.Crandall, (1, LACM); AZ, Maricopa Co., Cave Creek, 10/9/2004, E.Pelton, (1, NAUF); AZ, Parker, 8/10/1942, R.A.Flock, (1, UCRC); AZ, Maricopa Co., Phoenix, 10/15/1933, R.H.Crandall, (1, LACM); AZ, Maricopa Co., Gila Bend, 9/12/1957, R.C.Dickson, (2, UCRC); AZ, Maricopa Co., Aguila, 8/21-22/1927, Cornell Univ. Lot 542 Sub 330,A.erratica det label by Hebard (1, CUIC); AZ, Florence, 7/28/1917, Cornell Univ. Lot 882 Sub 145 (1, CUIC); AZ, Maricopa Co., Sept. 1970, W.Mastriani, (1, EMEC); AZ, Maricopa Co., Tonopah, 7/20/2000, 33.29.40N 112.56.11W, 360m, D.Yanega, at light (2, UCRC); AZ, Maricopa Co., Scottsdale, 10/13/1991, R.M.Gillmore, at light (1, FSCA); AZ, Maricopa Co., Mesquite Flat, 7/6/1968, Noler &amp; Burger, UV light (1, HEH); AZ, Maricopa Co., Phoenix, 9/11/1942, P.C. Grassman, (1, UCRC); AZ, Maricopa Co., 23rd Ave. Sewage Treatment Plant 3R, 9/17/1979, (3, UAIC); AZ, Maricopa Co., Phoenix, 8/1/1965, R.S.Beal, at light (1, NAUF); AZ, Coconino Co., Walnut Canyon 6 mi. ESE of Flagstaff, 8/7/1964, 6500 ft., JG Franclemont, (2, CUIC); AZ, Coconino Co., Walnut Canyon 3 mi. E of Flagstaff, 7/?/?/????, 6600 ft., Hsu,Powell &amp; Prentice, black light (1, EMEC); AZ, Coconino Co., West Fork 16 mi. SW of Flagstaff, 8/17/1964, 6500 ft., JG Franclemont, (1, CUIC); AZ, Coconino Co., Tuba City, 6/27/1967, Davidson &amp; Cazier, at light (1, ASUT); AZ, Hackberry near Kingman, 8/8/1920, OC Poling, <!--PageBreak--><!--PageBreak--><!--PageBreak--><!--PageBreak--><!--PageBreak--><italic><tp:taxon-name>Arenivaga erratica</tp:taxon-name></italic> det. Hebard 1932 (1, ANSP); AZ, Mohave Co., Boulder Springs near Kingman, 8/2/1920, OC Poling, (1, ANSP); AZ, Pima Co., Tucson, 6/15/1932, RA Flock, (1, NAUF); AZ, Pima Co., Tucson, 6/28/1932, RA Flock, (1, UAIC); AZ, Pima Co., Tucson, 6/28/1932, RA Flock, (1, NAUF); AZ, Yuma Co., Yuma, 9/18/1959, D Muse, at light (1, UAIC); AZ, Cochise Co., Tex Canyon Chiricahua Mts., 8/28/1927, ?700 ft., JA Kusche, (1, CAS); AZ, Poza Nuevo, Organ Pipe National Monument, 7/20/1981, P Bennett, at light (1, UAIC); AZ, Oak Creek Canyon, 7/22/1958, CW OBrien, lights (2, UAIC); AZ, Pima Co., Tucson, 6/25/1932, R.A.Flock, (1, UAIC); AZ, Pima Co., Tucson, 6/21/1932, R.A.Flock, (1, UAIC); AZ, Pima Co., Tucson, 6/18/1932, R.A.Flock, (1, UAIC); AZ, Pima Co., Tucson, 7/9/1932, R.A.Flock, (1, UAIC); AZ, Pima Co., Tucson, 7/14/1932, R.A.Flock, (1, UAIC); AZ, Pima Co., Tucson, 7/6/1932, R.A.Flock, (1, UAIC); AZ, Yuma Co., Yuma, ?/?/1899, H.Brown, H.S.Wallace No.968,Homoeogamia (<tp:taxon-name>Polyphaga</tp:taxon-name>) erratica A.N.C. (2, UMMZ,USNM); AZ, Sawmill Canyon, Hualapai Mts., 9/22/1919, O.C.Poling, <italic><tp:taxon-name>Arenivaga erratica</tp:taxon-name></italic> Rehn Det. Hebard 1922 (1, UMMZ); AZ, Welton, 7/9/1917, Wheeler, <italic><tp:taxon-name>Arenivaga erratica</tp:taxon-name></italic> Rehn Det. T.H.Hubbell 1932 (1, UMMZ); AZ, Pima Co., Sabino Canyon, Santa Catalina Mts., 6/6/1916, J.F.Tucker, <italic><tp:taxon-name>Arenivaga erratica</tp:taxon-name></italic> Rehn Det. T.H.Hubbell 1932 (1, UMMZ); AZ, Avondale Ranch, Agua Fria R., 8/7/1917, Wheeler, <!--PageBreak--><!--PageBreak--><!--PageBreak--><!--PageBreak--><!--PageBreak--><italic><tp:taxon-name>Arenivaga erratica</tp:taxon-name></italic> Rehn Det. T.H.Hubbell 1928,1932 (2, UMMZ); AZ, Yuma Co., Yuma, 8/18/1930, Leonora K. Gloyd, 179, <italic><tp:taxon-name>Arenivaga erratica</tp:taxon-name></italic> Rehn Det. T.H.Hubbell 1931,1932 (2, UMMZ); AZ, Pima Co., Tucson, 7/7/1947, R.E.Elbe, Collection of H.S.Wallace (1, UMMZ); AZ, Maricopa Co., Phoenix, 9/10/1936, (1, UMMZ); AZ, Pima Co., Batamote Well, Ajo Valley (R&amp;H), 9/16/1924, 1200’, (1, ANSP); AZ, Casa Grande NM, Coolidge, 6/15/1949, L.Arnberger, (1, LACM); AZ, Pima Co., Tucson, 8/6/1935, 2460’, JRTB, Mendenhall,Phoenix, (1, HEH); AZ, Madera Canyon, Santa Rita Mts., 8/16/1932, Kirkwood &amp; Reid, (1, LACM); AZ, Benson, 8/7/1947, E.R.Tinkham, E.R.T., (1, HEH); AZ, Madera Canyon, Santa Rita Mts., 9/12/1953, E.R.Tinkham, (2, USNM); AZ, Sabino Basin, 9/19/????, C.H.T.Townsend, (1, USNM); AZ, Madera Canyon, Santa Rita Mts., 7/20/1948, J.F.Curry, Collected at light (1, CSCA); AZ, Madera Canyon, Santa Rita Mts., 8/20/1949, L.M.Martin, (2, LACM); AZ, Madera Canyon, Santa Rita Mts., 8/7/1947, L.M.Martin, (1, LACM); AZ, Madera Canyon, Santa Rita Mts., 8/15/1949, L.M.Martin, (1, LACM); AZ, Madera Canyon, Santa Rita Mts., 8/16/1947, L.M.Martin, (1, LACM); AZ, Madera Canyon, Santa Rita Mts., 7/12/1956, Martin, Comstock &amp; Rees, (1, LACM); AZ, Molino Basin, Santa Catalina Mts., 8/29/1951, C.D.McNeill, (4, EMEC); AZ, 10 mi. E of Diablo Canyon, 7/16/1947, E.R.Tinkham, E.R.T., (1, HEH); AZ, Pima Co., Saguaro NM, 6/6/1966, Gordon &amp; Brach, (1, LACM); AZ, Pinal Co., Hidden Valley,5 mi. SW Maricopa, 11/3-5/1958, K.Roever, (5, LACM); AZ, Pima Co., Ajo, 8/16/1952, C.&amp; P.Vaurie, (1, AMNH); AZ, Pima Co., Organ Pipe NM, 8/6/1955, Werner &amp; Butler, (2, UAIC); AZ, Pima Co., Organ Pipe NM, 6/14/1952, Cazier, Gertsch &amp; Schrammel, (10, AMNH); AZ, Pima Co., Quitobaquito, Organ Pipe NM, 6/13/1952, Cazier, Gertsch &amp; Schrammel, (3, AMNH); AZ, Yuma Co., Yuma, 8/6/1948, C.&amp; P.Vaurie, (1, AMNH); AZ, 36 mi. E of Gila Bend, 7/21/1955, G.D.Butler, at light (4, UAIC); AZ, Maricopa Co., Gila Bend, 7/22/1948, C.&amp; P.Vaurie, (5, AMNH); AZ, Pima Co., Sabino Canyon, west slope station, Catalina Mts., 7/26/1948, 2500’, W.Nutting, Sycamore-oak-mesquite, W.L.N., drawing of genitalia (1, UAIC); AZ, Santa Rita Mts., 7/12/1950, J.Arnold, (1, SEMC); AZ, Pima Co., Sabino Canyon, 7/9/1952, E.H.&amp;L.D.Beamer,LaBerge,Wolf, Liang&amp;Winer, (2, SEMC); AZ, Pima Co., Santa Catalina Mts., 6/26/1933, Bryant, Lot 272 (1, UAIC); AZ, Pima Co., S. of mouth of Sabino Canyon, Santa Catalina Mts., 9/2/1950, 2600’, Cohn,Boone&amp;Cazier, (1, AMNH); AZ, Pima Co., Tucson, 7/5/1954, Cazier&amp;Gertsch, (2, AMNH); AZ, Pima Co., Tucson, 6/27/1954, M.Cazier, (1, AMNH); AZ, Pima Co., Tucson, 6/30/1949, 2200’, G.M.Brandt, (1, AMNH); AZ, Pima Co., Tucson, 7/18/1953, G.M.Brandt, (1, AMNH); AZ, Yuma Co., Laguna Dam, Yuma, 8/10/1948, 1000’, Nutting &amp; Werner, at light, willow area, W.L.N., drawing of genitalia (1, UAIC); AZ, Yuma Co., Hope, 8/12/1948, 1400’, Nutting &amp; Werner, at light, greenwood desert, W.L.N., <italic><tp:taxon-name>Arenivaga erratica</tp:taxon-name></italic> Rehn det.W.Nutting 1950 (1, UAIC); AZ, Yuma Co., Hope, 8/12/1948, 1400’, Nutting &amp; Werner, at light, greenwood desert, W.L.N., drawing of genitalia (1, UAIC); AZ, Pima Co., Tucson, (1, AMNH); AZ, Madera Canyon, Santa Rita Mts., 8/8/1947, L.Martin, (1, LACM); AZ, Pima Co., Tucson, 9/18/1937, E.D.Ball, (1, UAIC); AZ, Pima Co., Tucson, 9/?/1929, S.B.Tatum, (1, UAIC); AZ, Madera Canyon, Santa Rita Mts., 8/18/1949, L.Martin, (1, LACM); AZ, Pima Co., Tucson, 9/?/1929, W.P.Stockwell, (2, UAIC); AZ, Yuma Co., Yuma, 5/27/1952, G.Butlwe, (1, UAIC); AZ, Pima Co., Tucson, 9/30/1938, Bryant, (1, UAIC); AZ, Pima Co., Tucson, 9/30/1939, Bryant, (1, UAIC); AZ, Pima Co., Tucson, 10/10/1939, Bryant, (2, UAIC); AZ, Pima Co., Tucson, 10/2-25/1916, Ac.1920 (1, AMNH); AZ, Pima Co., Tucson, 9/29/1940, E.L.Peterson, (2, UAIC); AZ, Pima Co., Tucson, 10/?/1929, C.Dierking, (2, UAIC); AZ, Pima Co., Tucson, 10/15/1927, L.C.Bailey, (3, UAIC); AZ, Pima Co., Tucson, 9/18/1935, M.Hattis, (1, UAIC); AZ, Pima Co., Tucson, 10/10/1927, T.Knight, (1, UAIC); AZ, Pima Co., Tucson, 9/?/1929, J.S.Thornber, (1, UAIC); AZ, Pima Co., Tucson, 7/?/1929, at light (1, UAIC); AZ, Pima Co., Tucson, 10/2/1923, (1, UAIC); AZ, Pima Co., Tucson, 10/4/1923, (1, UAIC); AZ, Pima Co., Tucson,1130 E.Helen St., 10/8/1937, L.P.Wehrle, Lot 102,Sublot 416, <italic><tp:taxon-name>Arenivaga erratica</tp:taxon-name></italic> (Rehn) Det.E.R.Tinkham 1938 (1, HEH); AZ, Pima Co., Tucson, 11/11/1939, J.Sprecher, (1, UAIC); AZ, Pima Co., Tucson, 10/7/1939, D.Foote, (1, UAIC); AZ, Pima Co., Tucson, 9/25/1943, M.H.Frost,Jr., <italic><tp:taxon-name>Arenivaga erratica</tp:taxon-name></italic> (Rehn) (1, UAIC); AZ, Pima Co., Tucson, 10/15/1942, L.Middleton, <italic><tp:taxon-name>Arenivaga erratica</tp:taxon-name></italic> (Rehn) MFJr. (1, UAIC); AZ, Pima Co., Tucson, 10/14/1935, (1, UAIC); AZ, Pima Co., Tucson, 10/10/1923, (1, UAIC); AZ, Wickenburg, 7/5/1950, H.O.Wright, (1, SEMC); AZ, Pima Co., Tucson, 7/2-8/1932, R.A.Flock, (5, UAIC); AZ, Pima Co., Tucson, 6/12-27/1932, R.A.Flock, (13, UAIC); AZ, Pima Co., Tucson, 5/20/1932, R.A.Flock, (1, UAIC); AZ, Pinal Co., Maricopa, 10/17/1927, J.A.Kusche, (2, CAS); AZ, 10 mi. W. of Casa Grande, 8/31/1942, E.O.VanDyke, (1, CAS); AZ, Hope, 7/19/1946, E.O.VanDyke, (1, CAS); AZ, Tuba City, 8/1/1937, R.P.Allen, (1, CAS); AZ, Tuba City, 7/18/1937, R.P.Allen, (1, CAS); AZ, Tuba City, ?/9/1937, R.P.Allen, (1, CAS); AZ, Coconino Co., Rainbow Lodge, Navajo Mt., 7/14/1933, 6500’, H.N.Hultgren, Ansel F. Hail Expedition 1933 (1, CAS); AZ, Pima Co., Alamo Canyon, Ajo Mt., 7/?/1923, Leech &amp; Green, (1, CAS); AZ, Pima Co., Organ Pipe NM, Campground, 8/25/1979, C.Melton, (1, UCMC); AZ, Pima Co., Tucson, KOA Campground 20 mi. N on I10, 9/5/1980, S,W.Nichols, at night on concrete wall, <italic><tp:taxon-name>Arenivaga erratica</tp:taxon-name></italic> Rehn Det.F.W.Fisk 1980 (1, CUIC); AZ, Pima Co., Organ Pipe Cactus NM, 6/4/1956, A.Menke, (1, LACM); AZ, Madera Canyon, Santa Rita Mts., 9/11/1951, L.Martin, (1, LACM); AZ, Hope, 17002, <named-content xmlns:xlink="http://www.w3.org/1999/xlink" content-type="dwc:verbatimCoordinates" xlink:type="simple">33.721149, -113.694339</named-content>, E.O.VanDyke, (1, CAS); AZ, Florence, 7/28/1917, Wheeler, (1, USNM); AZ, Pima Co., Organ Pipe Cactus NM, 4/16/1947, E.R.Tinkham, E.R.T., (1, HEH); AZ, C.V.Riley, (1, USNM); AZ, Pima Co., Sabino Canyon, 8/6/1959, K.V.Krombein, (1, USNM); AZ, Pima Co., Tucson, 7/28/1954, R.S.Beal, (2, EMEC); AZ, Pima Co., Tucson, 9/1/1947, R.S.Beal, <italic><tp:taxon-name>Arenivaga erratica</tp:taxon-name></italic> Rehn det. H.F.Strohecker (1, EMEC); AZ, Pleasant Lake, 7/7/1952, R.H.&amp;L.D.Beamer, LaBerge &amp; Liang, (1, SEMC); AZ, Santa Cruz Co., Madera Canyon, 8/27/1977, G.Forbes, (1, SDMC); AZ, Santa Rita Mts., 7/10-12/1950, J.Arnold, (2, SEMC); AZ, Santa Rita Mts., 7/5/1950, J.G.Rosen, (2, SEMC); AZ, Santa Rita Mts., 7/12/1950, R.H.&amp;L.D.Beamer, (3, SEMC); AZ, Santa Cruz Co., Madera Canyon, 7/31/1992, Faulkner &amp; Gillen, (1, SDMC); AZ, Hayden, 8/?/1940, (1, UAIC); AZ, Santa Cruz Co., Madera Canyon, 8/9-20/1978, Brown &amp; Faulkner, (1, SDMC); AZ, Madera Canyon, Santa Rita Mts., 9/12/1951, L.Martin, (1, LACM); AZ, Madera Canyon, Santa Rita Mts., 8/24/1951, L.Martin, (1, LACM); AZ, Maricopa Co., 19 mi. NE Mesa, 7/31/1960, Wood, Warren &amp; Shurtleff, light (1, SEMC); AZ, Maricopa Co., Gillespie Dam, Gila Bend, 8/9/1948, 1000’, Nutting &amp; Werner, tamerix-willow in desert, at light, W.L.N. (5, UAIC); AZ, Madera Canyon, Santa Rita Mts., 8/17-18/1949, L.Martin, (1, LACM); AZ, Madera Canyon, Santa Rita Mts., 8/8/1947, L.Martin, (1, LACM); AZ, W.Gila Valley, 7/30/1957, V.Roth, (1, UAIC); AZ, Topock, 10/9/1917, O.C.Poling, (1, ANSP); AZ, Yuma (now La Paz) Co., 0.5 mi. S of Parker Dam, 8/10/1983, R.E.Wagner, at black light (1, UCRC); AZ, Yuma (now La Paz) Co., Colorado River at Parker, 8/15/1963, Tauber &amp; Toschi, (1, EMEC); AZ, Sawmill Canyon, Hualapai Mts., 9/22/1919, OC Poling, (1, ANSP); TX, Carrizo Springs, A.Wadgymar, PARATYPE; 1 specimen genitalia figured H1920 (5, ANSP); TX, Weslaco, 11/1/1940, P.T.Riherd, light trap (12, TAMU); TX, Eastland Co., 5/3/1921, G.O.Wiley, (1, ANSP); TX, Kenedy Co., Kenedy Ranch, Jaboncillos Pasture, sand dunes, 4/20-22/2001, 26.58.38N 97.40.59W, Godwin &amp; Riley, malaise trap (4, TAMU); TX, Round Mt., (3, ANSP); TX, Jim Wells Co., La Copita Res. Sta. 8 mi. W of Ben Bolt, 5/20/1987, J.C.Schaffner, at light (2, TAMU); TX, Sabinal, 5/1/1910, F.C.Platt, (1, ANSP); TX, San Antonio, 9/18/1927, Palmer, (1, ANSP); TX, Kerrville, 4/11/1907, F.C.Platt, at light (2, ANSP); TX, Mission, 7/5/1939, R.I.Sailer, (1, ANSP); TX, Goliad, Jul.1928, W.A.Cushman, (1, ANSP); TX, Brownsville, 4/30/1895, C.H.T.Townsend, (1, ANSP); TX, Brownsville, May.1922, (2, ANSP); TX, Hays Co., Aug.1936, E.P.C., (1, ANSP); TX, Kingsville, C.T.Reed, Cornell Univ. Lot 912 Sub 811 (1, CUIC); TX, Burleson Co., Old River Ranch ca. 3 mi. E of Clay, 10/12/1998, W.Godwin, (2, TAMU); TX, Brown Co., Lake Brownwood SP, 4/29/1995, E.G.Riley-80, UV (2, TAMU); TX, Georgetown, 1 specimen-S.H.Scudder, Palmer-cave (2, ANSP); TX, vicinity of Kingsville, C.Reed, (1, ANSP); TX, Bexar Co., 2/5/1929, (2, ANSP); TX, Uvalde Co., 5/19/1918, J.C.Bradley, (1, ANSP); TX, Brownsville, 6/1/1924, J.N.Knull, (1, OSUC); TX, Pharr, 4/27/1948, R.P.Dow, (1, FSCA); TX, Dimmit Co., Winterhaven, S.E.Jones, (3, ANSP); TX, Hidalgo Co., Tex.Exp.Sta., 6/14/1931, light trap, 485 (2, ANSP); TX, Dimmit Co., Tex.Exp.Sta., 6/7/1933, H.J.Reinhard, light trap (2, ANSP); TX, Kenedy Co., Kenedy Ranch, Jaboncillos Pasture, sand dunes, 4/21/2001, 27.01.294N 97.43.114W, W.Godwin, UV light (1, AMU); TX, Kenedy Co., Kenedy Ranch, Jaboncillos Pasture, sand dunes, 4/21/2001, 26.59.22N 97.40.11W, Raber,Riley &amp; Yoder, UV light (1, TAMU); TX, Bexar Co., 2/5/1929, H.B.Parks, (4, TAMU); TX, Corpus Christi, 8/24/1969, C.W.Griffin, Suntide Refining, at light (1, USNM); TX, Nueces Co., Clare (should be Hazel) Bazemore Park, 4/10/1970, C.W.Griffin, UV light (1, USNM); TX, Kenedy Co., Kenedy Ranch, Jaboncillos Pasture, sand dunes, 4/21/2001, 27.01.293N 97.43.114W, Gillogly &amp; Schaffner, MV light (1, TAMU); TX, Kleberg Co., Riviera, 7/25/1961, H.R.Burke, (1, TAMU); TX, San Patricio Co., Corpus Christi SP, 5/20-21/1981, Doyen &amp; Liebherr, (1, EMEC); TX, Dimmit Co., Tex.Exp.Sta., 10/21/1933, S.E.Jones, (1, TAMU); TX, Bexar Co., Mt.View Acres Ebony Hill Res. Station, 3/21/1972, Kendall &amp; Kendall, (2, FSCA); TX, Comal Co., Bulverde, 4/15-16/1996, Warner &amp; Wappes, Bill Warner, UVBL, (1, WB Warner); TX, Atascosa Co., 14 mi. S of Lyttle, 5/26/1994, Godwin &amp; Gibson, BL (1, TAMU); TX, Uvalde Co., 4/1/1994, J.W.Stewart, at light (1, TAMU); TX, Carrizo Springs, June 1885, A.Wadgymar, (1, CAS); TX, Starr Co., 3 mi. E of Falcon Hts., 4/26/1991, E.G.Riley, (1, TAMU); TX, Dimmit Co., Tex.Exp.Sta., 6/7/1933, H.J.Reinhard, light trap (1, CUIC); TX, Weslaco, 11/21/1940, Riherd, light trap (4, TAMU); TX, Edinburg, 10/28/1971, P.T.Riherd, (1, TAMU); TX, Kerrville, 5/25/1984, W.F.Chamberlain, at light (2, TAMU); TX, Kerrville, 6/16/1997, W.F.Chamberlain, at light (1, TAMU); TX, Burnet Co., Inks Lake SP, 4/19/1980, C.W.Agnew, (2, TAMU); TX, Nueces Co., Corpus Christi, 4/10/1970, C.W.Griffin, (2, TAMU); TX, Padre Island, 7/1/1965, Dr.Lenczy, (1, LACM); TX, Uvalde Co., Dec. 1920, Bridwell, (1, USNM); TX, Austin, May.1942, E.J.Gerberg, (1, USNM); TX, Austin, Aug.1942, E.J.Gerberg, (2, USNM); TX, Cameron Co., 7/24/1955, S.W.Bromley, (1, USNM); TX, Hemphill Co., Canadian (should be Gene Howe) WMA, 7/11-12/1974, E.L.Todd, (1, USNM); TX, New Braunfels, 7/26/1942, E.S.Ross, (1, USNM); TX, Kinney Co., Brackettville, 6/20-25/1988, S.A.Stockwell, black light (2, EMEC); TX, Brownsville, 8/6/1937, C.S.Rude, (1, TAMU); TX, San Patricio Co., Welder (should be Welder Flats) WMA, 7/16/1989, J.Schaffner, (1, TAMU); TX, Karnes Co., 7/23/1928, R.H.Beamer, (1, ANSP); TX, Pecos Co., Jul.-Aug. 1966, C.W.Neeb, light trap (1, TAMU); TX, Shovel Mount, 9/10/1901, F.G.Schaupp, (1, ANSP); TX, Brownsville, June, F.H.Snow, (1, ANSP); TX, Carrizo Springs, F.G.Schaupp, (1, MCZ); TX, Brownsville, 3/11/?, G.Dorner, (1, ANSP); TX, Starr Co., 3 mi. E of Falcon Mts., 7/28/1991, Carlow &amp; Riley, at UV light (1, TAMU); TX, San Antonio, 7/10/1939, J Vich, (1, CUIC); TX, Camp Bullis in tent, 3/16/1969, Spencer, (1, SDMC); TX, Schaupp, (2, MCZ); TX, Duval Co., 6.3 mi. W of San Diego, 4/4/1970, C.W.Griffin, Sepulveda Ranch, collected at black light (1, USNM); TX, Duval Co., Saenz Ranch, Benavides on FM2295, 5/20/1993, Goodwin &amp; Abbott, UV light (1, TAMU); TX, Bexar Co., San Antonio, 3/20/1982, R.R.Thomas, (1, TAMU); TX, Wichita Co., 5/24/1975, L.Burt, Grass (1, UCRC); TX, Hall Co., 5/27/1968, D.D.Collins, (2, USNM); TX, Hall Co., 6 mi. SE of Turkey, 5/6/1970, Brien &amp; Huddleston, Temik Project, Pitfall trap (1, USNM); TX, Waco, [tiny illegible label] (1, MCZ); TX, Starr Co., 7/5/1938, R.H.Beamer, (1, ANSP); TX, Jim Wells Co., La Copita Res. Sta. 8 mi. W of Ben Bolt, 5/20/1987, J.C.Schaffer, taken at light (1, TAMU); TX, Starr Co., 10 mi. N of Sullivan City, 4/13/1994, R.L.Aalbu, on road at night (1, CSCA); TX, Austin, 10/?/1899, (4, UMMZ); TX, Travis Co., ?/?/1931, S.U.G.Silvey, (1, UMMZ); TX, Brownsville, C.H.T.Townsend, (1, USNM); TX, Esperanza Ranch, Brownsville, 8/29/????, Brooklyn Museum Colln. 1929 (1, USNM); TX, Kerr Co., Kerrville, 4/11/1907, F.C.Pratt, at light (3, USNM); TX, Brownsville, 4/30/1895, C.H.T.Townsend, (2, USNM); TX, Brownsville, 4/14/1925, (1, USNM); TX, Esperanza Ranch, Brownsville, 8/?/1922, Catal.No.31,Brooklyn Museum Colln.1929,Homoeogamia erratica Rehn A.N.C.,BI (2, USNM); TX (1, USNM); TX, Belfrage, C.V.Riley, (1, USNM); TX, Sabino, 5/?/1910, F.C.Pratt, (1, USNM); TX, San Antonio, 9/18/1927, Palmer, 1215.S.H.Scudder Coll. (4, USNM); TX, Eagle Pass, 3/30/1908, Jones &amp; Pratt, at light, (1, HEH); TX, Roanoke, 2/3/1932, F.C.Bishopp, Bishopp No. 18617 (3, USNM); TX, Ballinger, 10/5/1911, H.Pinkus, at light (1, USNM); TX, Carrizo Springs, 8/28/1885, Dr.A.Wadgymar, Collection C.V.Riley (1, USNM); TX, Belfrage, (2, USNM); TX, Bexar Co., Ft. Sam Houston, 11/4/1953, B.J.Adelson, electric light (1, EMEC); TX, Bexar Co., Ft. Sam Houston, 6/18/1952, B.J.Adelson, (1, EMEC); TX, Mills Co., 11 mi. SE of Goldthwaite, 7/12/1955, 1300-1400’, T.J.Cohn, (1, USNM); TX, near Casa Blanca Lake, Corpus Christi, 12/17/1938, L.Berner, (2, UMMZ); TX, Menard, 10/1/1946, L.J.Bottimer, photo spec. (1, USNM); TX, San Antonio, 4/1/1935, E.V.Walter, T#6378 (1, USNM); TX, San Antonio, 11/13/1934, L.Seaton, T#6377 (1, USNM); TX, Cotulla, 5/12/1906, Crawford &amp; Pratt, at light (1, USNM); TX, Kenedy Co., Armstrong, 6/13/1962, P.A.Glick, (1, CSCA); TX, Kenedy Co., Armstrong, 3/31/1962, H.Glick, (2, CSCA); TX, Randall Co., Palo Duro Canyon SP, 5/12/1961, L.M.Martin, Reid, Rees &amp; Ford (2, LACM); TX, Jeff Davis Co., Fort Davis, 10/13/1953, R.H.Reid, (1, LACM); TX, Kleberg Co., 3.5 mi. N of Riviera, 6/29/1961, R.L.Westcott, (1, LACM); TX, San Patricio Co., Lake Corpus Christi SP4 mi. SW of Mathis, 7/30/1955, 100’, T.J.Cohn, (1, USNM); TX, Lubbock Co., Lubbock, 9/27/1968, Rutledge, (2, USNM); TX, Lubbock Co., 9 mi. E of Lubbock, 10/1/1970, G.R.Graves, (2, USNM); TX, Lubbock Co., 2 mi. N of Lubbock, 9/10/1970, G.R.Graves, (1, USNM); TX, Lubbock Co., Lubbock, 9/30/1970, S.D.Kemper, (1, USNM); TX, Goliad Co., 7/?/1928, R.A.Cushman, (1, USNM); TX, Lubbock Co., 5/6/1967, J.Hatfield, (1, USNM); TX, Lubbock Co., 9/29/????, J.England, (1, USNM); TX, Lubbock Co., Lubbock, 10/10/1968, J.Stroebele, (1, USNM); TX, Lubbock Co., Lubbock, 10/3/1968, C.Vars, (1, USNM); TX, Lubbock Co., Lubbock, 4/11/1957, A.Brown, (1, USNM); TX, Lubbect (?), 10/12/1968, R.Fulkerson, (1, USNM); TX, Lubbock Co., Lubbock, 9/12/1970, G.W.Brothers, (1, USNM); TX, Justiceberg, 10/13/1968, Ward &amp; Huddleston, white and UV light (1, USNM); TX, San Antonio, 3/23/1927, W.Ewing, on ground under stone (1, USNM); TX, Laguna Madre,25 mi. SE of Harlingen, 5/30/1948, Hardy &amp; Woolley, nest of Nectoma micropus,46-10489 (1, USNM); TX, Hamilton Co., 11/24/1968, R.A.Padney, (1, USNM); TX, Jim Wells Co., 7/29/1969, J.Snelgrove, (1, USNM); TX, Jim Wells Co., 7/22/1969, J.Snelgrove, (1, USNM); TX, Weslaco, 6/26/1931, <italic><tp:taxon-name>Arenivaga apacha</tp:taxon-name></italic> Rehn Heb.,4551 (1, TAMU); TX, Webb Co., Laredo, 5/20-24/1948, Nutting &amp; Werner, mesquite area, drawing of genitalia, W.L.N. (1, UAIC); TX, Brownswood (should be Brownwood), 7/8/1919, Acc.23972 (1, AMNH); TX, Austin, 4/28/1950, H.T.Spieth, (2, AMNH); TX, Hidalgo Co., Edinburg, 4/?/1938, S.Mulaik, (1, UMMZ); TX, Taylor Co., Camp Barkley (should be Barkeley) near Abilene, 10/10/1943, C.L.Remington, (1, PMNH); TX, Uvalde Co., Tampke Ranch Cave,5 mi. S of Utopia, 2/11/1966, Reddell &amp; McKenzie, at twilight in main passage (1, USNM); CA, Borrego Springs, Pegleg Canyon, 11/10/1957, at dusk, (1, HEH); CA, Mt.Springs, 7/25/1938, Jean Russell, (1, SEMC); CA, Imperial Co., Ocotillo, 7/17/1988, B.Morris, (1, SDMC); CA, Imperial Co., Palo Verde Valley, 7/28/1959, K.L.Japport, (1, CSCA); CA, Imperial Co., Bard, 6/29/1959, Salazar, Argon light trap (2, CSCA); CA, Imperial Co., Bard, 7/11/1966, Ratcliff, Argon light trap (6, CSCA); CA, Imperial Co., Bard, 8/26/1959, Kilgore, Cotton (1, CSCA); CA, Imperial Co., Bard, 6/20/1961, Harrison, Argon light trap (1, CSCA); CA, Imperial Co., Bard, 9/24/1959, Kilgore, light trap (4, CSCA); CA, Imperial Co., Winterhaven, 10/20/1959, H.Blakemore, light trap (6, CSCA); CA, Temecula, 9/11/1930, (1, LACM); CA, Temecula, 9/9/1930, (1, LACM); CA, Riverside Co., Ripley, 8/16/1946, P.D.Hurd, (1, EMEC); CA, Imperial Co., Bard, 10/26-27/1959, H.Blakemore, Argon light trap (13, CSCA); CA, Imperial Co., Bard, 11/12/1959, H.Blakemore, Argon light trap (1, CSCA); CA, Imperial Co., Bard, 10/26/1959, Argon light trap (1, CSCA); CA, Imperial Co., Bard, 11/12/1959, Colby &amp; Balion, Argon light trap (1, CSCA); CA, Imperial Co., Haughtelin, Lake, Bard, 7/21-22/1953, (1, USNM); CA, Imperial Co., Ft. Yuma Sta., 5/18/1952, on an inspection table, CA Dept.. Agr.No.52F4 (1, CSCA); CA, Imperial Co., Imperial Valley near Wister, T9S R13E Sec.35, 10/27/1990, ~75’, JP &amp; KES Donahue, (1, LACM); CA, Imperial Co., 2 mi. NW of Glamis, 11/1/1974, Doyen &amp; Powell, in pitfalls (1, EMEC); CA, Riverside Co., Blythe, 7/22/1963, (7, CSCA); CA, Riverside Co., Blythe, 6/21/1961, Maxwell, Argon light trap (1, CSCA); CA, Riverside Co., Blythe, 9/15/1960, K.L.Japport, (2, CSCA); CA, Riverside Co., Blythe, 6/23-25/1961, W.E.Gunderson, Argon light trap (2, CSCA); CA, Riverside Co., Blythe, 7/26/1946, Hurd &amp; Barr, 17NW (1, EMEC); CA, Riverside Co., Blythe, 6/15/1959, E.W.Magoon, (1, FSCA); CA, Imperial Co., Imperial Dam, 6/28/1954, W.McDonald, (3, LACM); CA, Riverside Co., Deep Canyon, 11/12/1969, O.C. &amp; J. Wheeler, <italic><tp:taxon-name>Arenivaga</tp:taxon-name></italic> Det. Saul I. Frommer (2, UAIC); CA, San Bernardino Co., 10 mi. NE of Earp, 4/17/1964, R.L.Langston, blacklight trap (1, EMEC); CA, San Bernardino Co., 10 mi. NE of Earp, 4/17/1964, D.D.Linsdale, (1, EMEC); CA, Riverside Co., Blythe, 7/8/1956, J.I.Stage, (1, EMEC); CA, San Diego Co., Pamo Guard Station, Ramona, 8/23/1949, (1, SDMC); CA, San Diego Co., Borego, 6/19/1956, (1, SDMC); CA, Port El Ysidro, 8/22/1931, E.R.Tinkham, (1, ANSP); CA, San Diego Co., San Felipe Valley, 8/30/1946, C.Henne, (3, LACM); CA, San Diego Co., Lakeside U-Totum, 8/22/1978, Faulkner &amp; Brown, (1, SDMC); CO, Montezuma Co., Battle Rock 13 mi. W of Cortez, 9/3/1989, 1650 ft., Speiler,Weissmann &amp; Penhall, at light (1, UCMC); CO, Mesa Co., COL.Mon.night (Colorado National Monument), 7/28/1962, Lanham et al., (1, UCMC); CO, Montezuma Co., Durango, 8/?/1900, FJ Olsen, <italic><tp:taxon-name>Arenivaga erratica</tp:taxon-name></italic> det. Hebard 1916 (1, USNM); OK, Jackson Co., Jct. Hwy. 6 &amp; Red River, 6/17/1995, E.G.Riley, 141,UV (1, TAMU); OK, Comanche Co., Wichita NF, 6/10/1926, T.H.Hubbell, 17,small square blue label (1, UMMZ); OK, Murray Co., 4/22/1933, R.D.Bird, (1, ANSP); OK, Grandfield, 7/5/1937, Standish-Kaiser, (1, ANSP); OK, Cheyenne, 6/7/1937, Standish-Kaiser, (1, ANSP); OK, Lugert, 7/7/1937, Standish-Kaiser, (1, ANSP); NV, Lincoln Co., 15.7 mi. N of Jct. Hwy.168 on Meadow Valley Rd., 8/13/2005, 36.53.9N 114.39.8?, W.B.Warner, Meadow Valley Wash riparian zone (2, WB Warner); UT, Washington Co., Red Cliffs Rec, Area, !4 mi. SW Leeds, 7/11/1982, 3200’, J.P. &amp; K.E Donahue, (1, LACM); UT, Washington Co., 10905, C.C.Searl, (1, SDMC); UT, Arches NM, 8/1/1950, DM Allred, (1, SDMC); CA, Riverside Co., Thermal, 9/28/1960, LD Moore, (3, MLBM); CA, 4 mi S El Cajon, 7/21/1967, T Ashley 67-26, (1, FSCA); CA, San Bernardino Co., Needles, 9/20/2005, <named-content xmlns:xlink="http://www.w3.org/1999/xlink" content-type="dwc:verbatimCoordinates" xlink:type="simple">34.52N, 114.38W</named-content>, 620 ft., SM Clark &amp; RC Mower, <italic><tp:taxon-name>Arenivaga apacha</tp:taxon-name></italic> (Saussure) det. AH Barnum 2010 (7, MLBM); UT, Washington Co., Virgin R, 9/3/1993, (3, MLBM); UT, Washington Co., 3 mi E Gunlock on Santa Clara R, 8/19/1967, Barnum &amp; Moore, (1, MLBM); UT, Washington Co., 5 mi S Hurricane, 7/12/1978, GH Nelson, ultaviolet light (1, FSCA); NV, Lincoln Co., Beaver Dam SP, 8/11/1971, GM Nishida &amp; DF Zoller, light trap, <italic><tp:taxon-name>Arenivaga erratica</tp:taxon-name></italic> Rehn det. RC Bechtel ‘71 (1, NVDA); NV, Clark Co., 5 mi NW Moapa, 7/21/1962, RC Bechtel &amp; FD Parker, light trap, 1 specimen-<italic><tp:taxon-name>Arenivaga erratica</tp:taxon-name></italic> Rehn det. HF Strohecker (3, NVDA); NV, Clark Co., St. Thomas Gap, 6/13/1984, RC Bechtel &amp; JP Young, black light trap, T17S R71E S31 (1, NVDA); NV, Clark Co., Warm Springs, 8/1/1996, RW Baumann, <italic><tp:taxon-name>Arenivaga erratica</tp:taxon-name></italic> (Rehn) det. AH Barnum 2010 (1, MLBM); NV, Clark Co., Warm Springs LDS Rec. Area, 8/18/1997, 36.43.22N 114.43.00W, Baumann &amp; Huillet, <italic><tp:taxon-name>Arenivaga erratica</tp:taxon-name></italic> (Rehn) det. AH Barnum 3/1999 (1, MLBM); NV, Clark Co., Warm Springs, 7/19/1990, RW Baumann, <italic><tp:taxon-name>Arenivaga erratica</tp:taxon-name></italic> (Rehn) det. AH Barnum 2010 (5, MLBM); NV, Mercury NTS, 7/25/1960, MLBM-AEC code 1BF25e (1, MLBM); OK, Woodward Co., Woodward, 9/14/1966, DC Arnold, in building (1, OSEC); OK, Stephens Co., Comanche, 5/7/1974, DC Arnold, at light (1, OSEC); OK, Lugert, 7/7/1937, Standish-Kaiser, (1, OSEC); OK, Beckham Co., Sandy Sanders WMA, 5/?/2010, LJ Vitt &amp; JP Caldwell, Catalog No. OMNH-20889, <italic><tp:taxon-name>Arenivaga</tp:taxon-name></italic> sp. det. K. Menard 2012 (1, OMNH); AZ, Graham Co., Pinaleno Mt. Hwy. 366 milepost 120.6, 6/10/2012, 32 40 10.2 109 47 20.0, 5100 ft., DB Weissman, oaks and shrubs (1, HEH); AZ, Kofa Mtns., 7/2/1969, W. Rosenberg Collection (1, FSAC); AZ, Pima Co., Organ Pipe Cactus NM, 4 mi N Lukeville, 7/21/1974, JB Heppert, at (UV) blacklight (1, FSAC); AZ, Tucson Mts., Gilbert Ray Campground, 7/27/1975, GH Nelson, ultaviolet light (1, FSAC); AZ, Tucson Mts., Gilbert Ray Campground, 7/29/1975, GH Nelson, ultaviolet light (1, FSAC); AZ, Maricopa Co., 10 mi N Scottsdale, 7/?/1962, T. Blaine Moore, <italic><tp:taxon-name>Arenivaga erratica</tp:taxon-name></italic> (Rehn) Det. AH Barnum 2005 (1, MLBM); AZ, Pima Co., Organ Pipe Cactus NM, 6/29/1962, T. Blaine Moore, <italic><tp:taxon-name>Arenivaga erratica</tp:taxon-name></italic> (Rehn) Det. AH Barnum 2005 (3, MLBM); AZ, Pima Co., Organ Pipe Cactus NM Campground, 8/7/1970, T. Blaine Moore, Night Lt., <italic><tp:taxon-name>Arenivaga erratica</tp:taxon-name></italic> (Rehn) Det. AH Barnum 2005 (2, MLBM); AZ, Pima Co., Organ Pipe Cactus NM Campground, 8/7/1970, Andrew H. Barnum, Night Lt. (2, MLBM); AZ, Wickenburg, 8/15/1957, JC Schaffner, (1, MLBM); AZ, Maricopa Co., 19 mi NE Mesa, 7/31/1960, SL Wood, JB Karren, H Shurtleff, at light, <italic><tp:taxon-name>Arenivaga erratica</tp:taxon-name></italic> (Rehn) Det. AH Barnum 2010 (3, MLBM); AZ, Pima Co., Colossal Cave, 8/25/1970, RE Woodruff, blacklight trap (1, FSAC); AZ, Pima Co., nr. Sabino Canyon, 7/21/1958, RH Arnett, Jr., at light 342 (1, FSAC); AZ, Pima Co., nr. Sabino Canyon, 6/30/1959, RH Arnett, Jr., Lot No. 385 (5, FSAC); AZ, Maricopa Co., Painted Rock Petroglyphs, 9/18/2011, 33 01 23.1N 113 02 51.8W, 570’, DB Weissman, (2, HEH); TX, San Antonio, 4/2/1940, KC Emerson, (1, OSEC); TX, Dimmit Co., Chaparral WMA, 6/7-8/1992, AW Hook, (8, MLBM); TX, Zapata Co., Falcon, 5/5/1999, SM Clark, (1, MLBM); TX, Starr Co., Falcon Heights, 10/9/1993, SM Clark, (1, MLBM); TX, Travis Co., Austin, Bull Creek, Spicewood Springs Rd., 4/24/1991, CR Nelson, #5661, Photograph voucher for C. Riley Nelson (1, MLBM); TX, 6-7/?/1962, G Nichols, (1, FSAC); UT, St. George, 9/9/1954, (Goodarzy) (GF Knowlton), (1, ANSP); NV, Esmeralda Co., Clayton Valley 2 mi S of Silver Peak, 8/22/1924, 4350 ft., (R&amp;H), (1, ANSP). MEXICO: Sonora, Desemboque,5 km village in arroyo near well, 8/8-10/1953, B Malkin, (3, CAS); Sonora, 18 mi. E of El Puerto, 8/7/1960, Arnaud Jr.,Ross &amp; Rentz, (3, CAS); Tamaulipas, San Fernando, 8/26/1954, 700 ft., (2, SEMC); Sonora, <italic><tp:taxon-name>Arenivaga erratica</tp:taxon-name></italic> det. Rehn (1, ANSP); Sonora, Poza Coyote, 7/5/1952, P &amp; C Vaurie, (1, AMNH); Sonora, Rocky Point, 10/5/1953, MA Cazier, (1, AMNH); Sonora, Desemboque, 8/1-15/1953, B Malkin, (1, CAS); Sonora, Hermosillo, 7/9-16/1953, B Malkin, (1, CAS); Coahuila, 5 mi. S of Hermanas, 8/1/1959, 1350 ft., T Cohn, #129 (1, UMMZ); Tamaulipas, Nuevo Laredo, 5-6/?/1930, A Dampf, (1, ANSP); Tamaulipas, 8 mi. N of Jimenez, 6/15/1953, UK Mex. Expedition (1, SEMC); Tamaulipas, San Fernando, 8/27/1954, 700 ft., CD Michener &amp; party, (1, SEMC); Tamaulipas, Abasolo, 5/17/1952, Cazier,Gertsch &amp; Schrammel, (1, AMNH); Monterey, 7/12/1991, WF Chamberlain, at light (2, TAMU); BC, 2 mi S of Tijuana, 8/21/1931, ER Tinkham, (1, ANSP); Sonora, 10 mi. E of Sonoita on Hwy. 2, 9/24/1967, C Cushner, (3, EMEC); BC, ? Tanks, 11/15/1936, CF Harbison, (1, SDMC); Tamaulipas, 8 mi. E of Padilla Rancho Sta. Ana, 12/21/1941, Cantrell &amp; Friauf, #27 (2, UMMZ); Sonora, 20 mi. S of Sonoita, 9/22/1867, CF Harbison, (1, SDMC); Sonora, 8 km W of Carbo, 10/5/1960, WW Gibson, at light (1, UAIC). Determiner label <italic><tp:taxon-name>Arenivaga tonkawa</tp:taxon-name></italic> Hopkins 2011” [white label with black border].</p></tp:treatment-sec><tp:treatment-sec sec-type="Distribution"><title>Distribution.</title><p>This species has a disjunct distribution comprising Texas, western Oklahoma and northeastern Mexico in one part, and Arizona, far southern California, southern Nevada, southern Utah, western Colorado and northwestern Mexico in the other part. See <xref ref-type="fig" rid="F149">Fig. 149</xref>.</p></tp:treatment-sec><tp:treatment-sec sec-type="Diagnosis"><title>Diagnosis.</title><p><italic><tp:taxon-name>Arenivaga tonkawa</tp:taxon-name></italic> varies widely phenotypically but may be diagnosed by always having two adjacent spines on the posterior end of the medial margin of the right dorsal phallomere combined with a small central sclerite with folded over anterior edge. See <xref ref-type="fig" rid="F148">Fig. 148</xref>.</p></tp:treatment-sec><tp:treatment-sec sec-type="Description"><title>Description.</title><p><bold>Male.</bold> <italic>Measurements</italic>. Holotype stand-in TL = 20.2 mm, GW = 8.9 mm, PW = 5.92 mm, PL = 4.28 mm, TL/GW = 2.27, PL/PW = 0.72. EW = 0.15 mm; OW = 0.40 mm. Among paratypes range of TL 15.7–25.5 mm; range of GW 7.3–12.5 mm; range of PW 5.02–8.55 mm; range of PL 3.83–5.25 mm.</p><p><italic>Head</italic>. Two ocelli very large, ovoid and protruding (0.50 × 0.40 mm); vertex dark brown, with small ridges between apices of eyes extending on to ocellar tubercles; interocellar space concave, dark brown grading to medium brown medially; two oval indentations laterally at base of interocellar space. Frons light brown, concave; bound on either side by ridges extending from inner apex of ocelli outwards to lateral edges of clypeus; scattered long setae on ridges. Anterior portion of frons light brown, bulbous; clypeal suture demarcates light brown anteclypeus. See <xref ref-type="fig" rid="F147">Fig. 147d</xref>.</p><!--PageBreak--><p><italic>Pronotum</italic>. Pronotum translucent waxy beige; variable length orange-brown setae along anterior margin; dorsal surface of pronotum covered with short orange-brown setae that are denser and longer anteriorly and laterally; pronotal pattern medium orange-brown “panther face”, with little detail and no aura; within the species pronotal pattern runs from light brown through every shade to dark brown, some with considerable discernible detail, but always with no aura. See <xref ref-type="fig" rid="F147">Fig. 147c</xref>.</p><p><italic>Body</italic>. Wing brace present. Legs and body medium orange-brown; subgenital plate asymmetrical with posterior edge emarginated, rounded apices. See <xref ref-type="fig" rid="F147">Fig. 147b</xref>.</p><p><italic>Forewings</italic>. Wings extended beyond abdominal apex (up to ~35% of total wing length); light orange-brown with darker blotches; within the species color variable from light orange-brown, to dark orange-brown, always blotchy; surface opaque and matte. See <xref ref-type="fig" rid="F147">Fig. 147a</xref>.</p><p><italic>Genitalia</italic>. Right dorsal phallomere composed of bulbous lightly sclerotized lobe, articulated with right ventral phallomere on lateral side; central field lightly sclerotized; medial margin sclerotized, smooth, with two adjacent spines at posterior end; spines may vary in size and exact placement from specimen to specimen. Small central sclerite smooth, concave, with punctate, posteriorly pointing lip at anterior end. Right ventral phallomere extends from articulation into smooth lobe, punctate towards point of articulation; narrows anteriorly in punctate corrugations; after narrow gap, broad, punctate, posteriorly curving arm extending to depth of rest of phallomere. Genital hook with narrow pointed head and short hook; arm short with distinct bend. See <xref ref-type="fig" rid="F148">Fig. 148</xref>.</p><fig id="F147" position="float" orientation="portrait"><label>Figure 147.</label><caption><p><italic><tp:taxon-name>Arenivaga tonkawa</tp:taxon-name></italic> <bold>a</bold> dorsal habitus <bold>b</bold> ventral habitus <bold>c</bold> pronotum <bold>d</bold> head.</p></caption><graphic xmlns:xlink="http://www.w3.org/1999/xlink" xlink:href="ZooKeys-384-001-g147.jpg" position="float" orientation="portrait" xlink:type="simple"/></fig><fig id="F148" position="float" orientation="portrait"><label>Figure 148.</label><caption><p><italic><tp:taxon-name>Arenivaga tonkawa</tp:taxon-name></italic>, genitalia: a) right dorsal phallomere <bold>b</bold> right ventral phallomere <bold>c</bold> small central sclerite <bold>d</bold> genital hook. Arrow(s) indicate diagnostic characters (see text).</p></caption><graphic xmlns:xlink="http://www.w3.org/1999/xlink" xlink:href="ZooKeys-384-001-g148.jpg" position="float" orientation="portrait" xlink:type="simple"/></fig><fig id="F149" position="float" orientation="portrait"><label>Figure 149.</label><caption><p><italic><tp:taxon-name>Arenivaga tonkawa</tp:taxon-name></italic>, distribution.</p></caption><graphic xmlns:xlink="http://www.w3.org/1999/xlink" xlink:href="ZooKeys-384-001-g149.jpg" position="float" orientation="portrait" xlink:type="simple"/></fig></tp:treatment-sec><tp:treatment-sec sec-type="Habitat and natural history"><title>Habitat and natural history.</title><p>All life history elements remain unobserved.</p></tp:treatment-sec></tp:taxon-treatment>
