# Supplementary material for: A revision of the genus Arenivaga (Rehn) (Blattodea, Corydiidae), with descriptions of new species and key to the males of the genus
Source: Zookeys. 2014 Feb 26;(384):1–256. doi: 10.3897/zookeys.384.6197 (PMC3950428; doi:10.3897/zookeys.384.6197)
Supplement: XML Treatment for Arenivaga trypheros [file zookeys.384.6197-treatment48.xml]

<!DOCTYPE tp:taxon-treatment
  PUBLIC "-//TaxonX//DTD Taxonomic Treatment Publishing DTD v0 20100105//EN" "tax-treatment-NSO.dtd">
<tp:taxon-treatment xmlns:tp="http://www.plazi.org/taxpub"><tp:treatment-meta><mixed-citation publication-type="journal"><person-group><name><surname>Hopkins</surname><given-names>Heidi</given-names></name></person-group><article-title>A revision of the genus <italic>Arenivaga</italic> (Rehn) (Blattodea, Corydiidae), with descriptions of new species and key to the males of the genus</article-title><source>Zookeys</source><day>26</day><month>2</month><year>2014</year><volume>2014</volume><issue>384</issue><fpage>1</fpage><lpage>256</lpage><pub-id pub-id-type="doi">10.3897/zookeys.384.6197</pub-id></mixed-citation></tp:treatment-meta><tp:nomenclature><tp:taxon-name>
                            <tp:taxon-name-part taxon-name-part-type="genus">Arenivaga</tp:taxon-name-part>
                            <tp:taxon-name-part taxon-name-part-type="species">trypheros</tp:taxon-name-part>
                            <object-id xmlns:xlink="http://www.w3.org/1999/xlink" content-type="zoobank" xlink:type="simple">http://zoobank.org/66C1C0DB-931A-4E11-8D21-EB09F5F6A7E7</object-id>
                            <object-id xmlns:xlink="http://www.w3.org/1999/xlink" xlink:type="simple">http://species-id.net/wiki/Arenivaga_trypheros</object-id>
                        </tp:taxon-name><tp:taxon-status xmlns:xlink="http://www.w3.org/1999/xlink" xlink:type="simple">sp. n.</tp:taxon-status><xref ref-type="fig" rid="F37">Figures 37</xref><xref ref-type="fig" rid="F150">, 150</xref><xref ref-type="fig" rid="F151">–151</xref></tp:nomenclature><tp:treatment-sec sec-type="Type locality"><title>Type locality.</title><p>USA, California, Imperial County, 1 mi. S of Glamis.</p></tp:treatment-sec><tp:treatment-sec sec-type="Material examined"><title>Material examined.</title><p>Holotype: ♂ in EMEC labeled “CAL: Imperial Co., 1 mi. S Glamis, 31-III-1978, J. Powell, coll., in pitfall trap”  “HOLOTYPE <italic><tp:taxon-name>Arenivaga trypheros</tp:taxon-name></italic> Hopkins, 2012” [red label with black border].</p><p>Paratypes (18): USA: CA, Imperial Co., 17 mi. NW of Glamis, 6/27/1978, D &amp; J Powell, blacklight trap (6, EMEC); CA, Imperial Co., 3 mi. SW of Glamis, 7/12/1974, J Doyen, blacklight trap (2, EMEC); CA, Imperial Co., 2 mi. W of Glamis, 6/2/1971, AJ Gilbert, pit trap,71F7-28 (1, CSCA); AZ, Yuma Co., Goldwater Military Range, San Cristoball Dunes, 3/4/1997, CA Olson, Pitfall traps (2, UAIC); AZ, Yuma Co., Yuma desert 9 mi. E of San Luis, 3/16/1980, Werner,Olson,Metz &amp; MacLachlan (1, UAIC); AZ, Yuma Co., Large sand dunes SE of Yuma, 4/16/1994, <named-content xmlns:xlink="http://www.w3.org/1999/xlink" content-type="dwc:verbatimCoordinates" xlink:type="simple">32.27N, 114.25W</named-content>, WB Warner (1, WB Warner). MEXICO: BC, 10 mi. S of San Felipe, 3/25/1961, EL Sleeper (2, CAS); BC, Sierra Pinta Dunes, 6.5 mi. S of Mexicali, 4/?/1953, ER Tinkham, died 8/15/1953 (1, USNM); BC, San Felipe, 3/25/1963, GI Stage (1, HEH); BC, 3 <!--PageBreak-->mi. N of La Puerta, 4/20/1973, Chandler &amp; Levin (1, UAIC). All paratypes labeled “Paratype <italic><tp:taxon-name>Arenivaga trypheros</tp:taxon-name></italic> Hopkins 2012” [blue label with black border].</p></tp:treatment-sec><tp:treatment-sec sec-type="Etymology"><title>Etymology.</title><p>The name is an adjective in the nominative singular. This species is named <italic>trypheros</italic>, Greek for “delicate, dainty, soft” because it is very delicate and dainty in its morphology.</p><!--PageBreak--></tp:treatment-sec><tp:treatment-sec sec-type="Distribution"><title>Distribution.</title><p>This species is found in far southwestern Arizona, far southeastern California, northeastern Baja California, Mexico and a short distance down the western coast of the Sea of Cortez. See <xref ref-type="fig" rid="F151">Fig. 151</xref>.</p></tp:treatment-sec><tp:treatment-sec sec-type="Diagnosis"><title>Diagnosis.</title><p><italic><tp:taxon-name>Arenivaga trypheros</tp:taxon-name></italic> sp. n. is characterized by its long, narrow iridescent wings that extend a long distance beyond the end of the abdomen. The genitalia are indistinguishable from that of <italic><tp:taxon-name>Arenivaga darwini</tp:taxon-name></italic>, a sympatric species that is otherwise phenotypically quite different. See <xref ref-type="fig" rid="F37">Fig. 37</xref>.</p></tp:treatment-sec><tp:treatment-sec sec-type="Description"><title>Description.</title><p><bold>Male.</bold> <italic>Measurements</italic>. Holotype TL = 20.9 mm, GW = 7.4 mm, PW = 4.87 mm, PL = 3.57 mm, TL/GW = 2.82, PL/PW = 0.73. One of the longest and narrowest species of <italic><tp:taxon-name>Arenivaga</tp:taxon-name></italic>. EW = 0.35 mm; OW = 0.3 mm. The only notable difference in measurements among paratypes was in total length; the holotype total length is equal to the longest observed, the shortest TL = 16.7 mm.</p><p><italic>Head</italic>. Two ocelli large, ovoid and strongly protruding (0.45 × 0.30 mm); vertex brown with small ridges in rays around upper apices of eyes and extending onto ocellar tubercles; interocellar space deeply concave, brown anteriorly fading to lighter brown towards frons. Posterior frons deeply concave, light brown; anterior frons bulbous and light brown; anteclypeus broad, flat, light brown. See <xref ref-type="fig" rid="F150">Fig. 150d</xref>.</p><!--PageBreak--><p><italic>Pronotum</italic>. Pronotum pale, waxy beige-gold; anterior half of dorsal surface of pronotum covered in fine pale setae with scattering of thicker golden setae throughout; pronotal pattern ranges in color from same waxy beige-gold of background, to orange-brown, brown and very dark brown depending on specimen, “panther face” pattern, not well-defined or detailed in its presentation; no aura. See <xref ref-type="fig" rid="F150">Fig. 150c</xref>.</p><p><italic>Body</italic>. Wing brace present. Two tarsal claws present. Legs and body light waxy beige-gold, subgenital plate dramatically asymmetrical with strongly emarginated posterior edge and pointed apices. See <xref ref-type="fig" rid="F140">Fig. 140b</xref>.</p><p><italic>Forewings</italic>. Wings extended well beyond abdominal apex (&gt; 50% of wing length); color varies from pale iridescent gold to iridescent grey-brown. See <xref ref-type="fig" rid="F150">Fig. 150a</xref>.</p><p><italic>Genitalia</italic>. Right dorsal phallomere composed of large bulbous lightly sclerotized hook-shaped lobe, articulated with right ventral phallomere on lateral side; unmodified. Small central sclerite consists solely of thin half circle of sclerotized material beginning near front of right ventral phallomere and sweeping around to rear of same phallomere; right ventral phallomere extends from articulation to form structure rounded at posterior apex and expanding to shagreened and more sclerotized area dorsally; attached anteriorly is U-shaped shagreened lobe bordered by rolled shagreened lip. Left phallomere unmodified. Genital hook with long extension to pointed head and short hook; arm with shallow curve. See <xref ref-type="fig" rid="F37">Fig. 37</xref>.</p><fig id="F150" position="float" orientation="portrait"><label>Figure 150.</label><caption><p><italic><tp:taxon-name>Arenivaga trypheros</tp:taxon-name></italic> <bold>a</bold> dorsal habitus <bold>b</bold> ventral habitus <bold>c</bold> pronotum <bold>d</bold> head.</p></caption><graphic xmlns:xlink="http://www.w3.org/1999/xlink" xlink:href="ZooKeys-384-001-g150.jpg" position="float" orientation="portrait" xlink:type="simple"/></fig><fig id="F151" position="float" orientation="portrait"><label>Figure 151.</label><caption><p><italic><tp:taxon-name>Arenivaga trypheros</tp:taxon-name></italic>, distribution.</p></caption><graphic xmlns:xlink="http://www.w3.org/1999/xlink" xlink:href="ZooKeys-384-001-g151.jpg" position="float" orientation="portrait" xlink:type="simple"/></fig></tp:treatment-sec><tp:treatment-sec sec-type="Habitat and natural history"><title>Habitat and natural history.</title><p>This species occurs in sparsely vegetated sand dunes that are extremely dry and hot. All other life history elements remain unobserved.</p></tp:treatment-sec><tp:treatment-sec><!--Section generated to contain objects referenced in tp:taxon-treatment.--><fig id="F37" position="float" orientation="portrait"><label>Figure 37.</label><caption><p><italic><tp:taxon-name>Arenivaga darwini</tp:taxon-name></italic>, genitalia: <bold>a</bold> right dorsal phallomere <bold>b</bold> right ventral phallomere <bold>c</bold> small central sclerite <bold>d</bold> genital hook. Arrow(s) indicate diagnostic characters (see text).</p></caption><graphic xmlns:xlink="http://www.w3.org/1999/xlink" xlink:href="ZooKeys-384-001-g037.jpg" position="float" orientation="portrait" xlink:type="simple"/></fig><fig id="F140" position="float" orientation="portrait"><label>Figure 140.</label><caption><p><italic><tp:taxon-name>Arenivaga rothi</tp:taxon-name></italic>, distribution.</p></caption><graphic xmlns:xlink="http://www.w3.org/1999/xlink" xlink:href="ZooKeys-384-001-g140.jpg" position="float" orientation="portrait" xlink:type="simple"/></fig></tp:treatment-sec></tp:taxon-treatment>
