# Supplementary material for: A revision of the genus Arenivaga (Rehn) (Blattodea, Corydiidae), with descriptions of new species and key to the males of the genus
Source: Zookeys. 2014 Feb 26;(384):1–256. doi: 10.3897/zookeys.384.6197 (PMC3950428; doi:10.3897/zookeys.384.6197)
Supplement: XML Treatment for Arenivaga umbratilis [file zookeys.384.6197-treatment49.xml]

<!DOCTYPE tp:taxon-treatment
  PUBLIC "-//TaxonX//DTD Taxonomic Treatment Publishing DTD v0 20100105//EN" "tax-treatment-NSO.dtd">
<tp:taxon-treatment xmlns:tp="http://www.plazi.org/taxpub"><tp:treatment-meta><mixed-citation publication-type="journal"><person-group><name><surname>Hopkins</surname><given-names>Heidi</given-names></name></person-group><article-title>A revision of the genus <italic>Arenivaga</italic> (Rehn) (Blattodea, Corydiidae), with descriptions of new species and key to the males of the genus</article-title><source>Zookeys</source><day>26</day><month>2</month><year>2014</year><volume>2014</volume><issue>384</issue><fpage>1</fpage><lpage>256</lpage><pub-id pub-id-type="doi">10.3897/zookeys.384.6197</pub-id></mixed-citation></tp:treatment-meta><tp:nomenclature><tp:taxon-name>
                            <tp:taxon-name-part taxon-name-part-type="genus">Arenivaga</tp:taxon-name-part>
                            <tp:taxon-name-part taxon-name-part-type="species">umbratilis</tp:taxon-name-part>
                            <object-id xmlns:xlink="http://www.w3.org/1999/xlink" content-type="zoobank" xlink:type="simple">http://zoobank.org/E6D74644-4076-423E-9379-737C8B4C71F7</object-id>
                            <object-id xmlns:xlink="http://www.w3.org/1999/xlink" xlink:type="simple">http://species-id.net/wiki/Arenivaga_umbratilis</object-id>
                        </tp:taxon-name><tp:taxon-status xmlns:xlink="http://www.w3.org/1999/xlink" xlink:type="simple">sp. n.</tp:taxon-status><xref ref-type="fig" rid="F152">Figures 152</xref><xref ref-type="fig" rid="F153">–</xref><xref ref-type="fig" rid="F154">154</xref></tp:nomenclature><tp:treatment-sec sec-type="Type locality"><title>Type locality.</title><p>USA, Arizona, Maricopa County, Phoenix.</p></tp:treatment-sec><tp:treatment-sec sec-type="Material examined"><title>Material examined.</title><p>Holotype: ♂ in ANSP labeled “Phoenix, X.9.03, Ariz. Kunze, Hebard Collection” “HOLOTYPE <italic><tp:taxon-name>Arenivaga umbratilis</tp:taxon-name></italic> Hopkins, 2012” [red label with black border].</p><p>Paratypes: None at this time.</p></tp:treatment-sec><tp:treatment-sec sec-type="Etymology"><title>Etymology.</title><p>This species is named from the Latin phrase meaning “in retirement”, as there is only one specimen of this species and it was collected in 1903. I strongly suspect this is either a hybrid, or an extinct species.</p></tp:treatment-sec><tp:treatment-sec sec-type="Distribution"><title>Distribution.</title><p>This species is known only from the type locality. See <xref ref-type="fig" rid="F154">Fig. 154</xref>.</p></tp:treatment-sec><tp:treatment-sec sec-type="Diagnosis"><title>Diagnosis.</title><p><italic><tp:taxon-name>Arenivaga umbratilis</tp:taxon-name></italic> has the external appearance of <italic><tp:taxon-name>Arenivaga tonkawa</tp:taxon-name></italic> but the genitalia of <italic><tp:taxon-name>Arenivaga pratchetti</tp:taxon-name></italic>. This species will be known when, upon genitalic dissection, a specimen has the genitalia of <italic><tp:taxon-name>Arenivaga pratchetti</tp:taxon-name></italic> but a subgenital plate with rounded apices. <italic><tp:taxon-name>Arenivaga pratchetti</tp:taxon-name></italic> has pointed apices on its subgenital plate (See <xref ref-type="fig" rid="F7">Fig. 7</xref>). See <xref ref-type="fig" rid="F153">Figs 153</xref> and <xref ref-type="fig" rid="F127">127</xref>.</p></tp:treatment-sec><tp:treatment-sec sec-type="Description"><title>Description.</title><p><bold>Male.</bold> <italic>Measurements</italic>. Holotype TL = 21.0 mm, GW = 10.0 mm, PW = 6.27 mm, PL = 4.58 mm, TL/GW = 2.10, PL/PW = 0.73. EW = 0.20 mm; OW = 0.50 mm.</p><!--PageBreak--><p><italic>Head</italic>. Two ocelli very large, ovoid and protruding (0.40 × 0.30 mm); vertex medium brown with small ridges in rays around upper apices of eyes and extending onto ocellar tubercles; interocellar space concave, smooth, medium brown, paler medially with two triangular shaped indentations. Frons very light brown fading to waxy white; posterior frons mildly concave, bound on either side by ridges extending from inner apex of ocelli outwards to lateral edges of clypeus; ridges with occasional long setae. Anterior portion of frons bulbous; clypeal suture demarcates waxy white smooth anteclypeus; no setae apparent. See <xref ref-type="fig" rid="F152">Fig. 152d</xref>.</p><!--PageBreak--><!--PageBreak--><p><italic>Pronotum</italic>. Pronotum translucent, waxy beige; variable length orange-brown setae along anterior margin; dorsal surface of pronotum thickly encrusted with sand and specimen too fragile to clean so surface setae undetectable; pronotal pattern light orange-brown to yellow “panther face” with no detail or aura. See <xref ref-type="fig" rid="F152">Fig. 152c</xref>.</p><p><italic>Body</italic>. Wing brace present. Legs and body light orange-brown. Subgenital plate dissected and cleared; asymmetrical with concave posterior edge and rounded apices. See <xref ref-type="fig" rid="F152">Fig. 152b</xref>.</p><p><italic>Forewings</italic>. Wings extended well beyond abdominal apex; light orange-brown with light brown blotches; surface matte and opaque. See <xref ref-type="fig" rid="F152">Fig. 152a</xref>.</p><p><italic>Genitalia</italic>. Right dorsal phallomere composed of bulbous lightly sclerotized hook-shaped lobe, articulated with right ventral phallomere on lateral side; central field lightly sclerotized; medial margin more heavily sclerotized, shagreened with toothed edge and slight thickening centrally creating small bulge along rim. Small central sclerite concave, nondescript in shape, finely punctate with an irregular shagreened projection on internal ventral surface; right ventral phallomere extends from articulation to form smooth rounded structure becoming punctate and narrower anteriorly; attached anteriorly is slightly dorsally projecting flanged concave punctate arm that extends to depth of phallomere; shagreened edge. Folded anterior portion of left phallomere of moderate width, setose, otherwise unmodified. Genital hook with moderate extension to pointed head with short hook. See <xref ref-type="fig" rid="F153">Fig. 153</xref>.</p><fig id="F152" position="float" orientation="portrait"><label>Figure 152.</label><caption><p><italic><tp:taxon-name>Arenivaga umbratilis</tp:taxon-name></italic> <bold>a</bold> dorsal habitus <bold>b</bold> ventral habitus <bold>c</bold> pronotum <bold>d</bold> head.</p></caption><graphic xmlns:xlink="http://www.w3.org/1999/xlink" xlink:href="ZooKeys-384-001-g152.jpg" position="float" orientation="portrait" xlink:type="simple"/></fig><fig id="F153" position="float" orientation="portrait"><label>Figure 153.</label><caption><p><italic><tp:taxon-name>Arenivaga umbratilis</tp:taxon-name></italic>, genitalia: a) right dorsal phallomere <bold>b</bold> right ventral phallomere <bold>c</bold> small central sclerite <bold>d</bold> genital hook.</p></caption><graphic xmlns:xlink="http://www.w3.org/1999/xlink" xlink:href="ZooKeys-384-001-g153.jpg" position="float" orientation="portrait" xlink:type="simple"/></fig><fig id="F154" position="float" orientation="portrait"><label>Figure 154.</label><caption><p><italic><tp:taxon-name>Arenivaga umbratilis</tp:taxon-name></italic>, distribution.</p></caption><graphic xmlns:xlink="http://www.w3.org/1999/xlink" xlink:href="ZooKeys-384-001-g154.jpg" position="float" orientation="portrait" xlink:type="simple"/></fig></tp:treatment-sec><tp:treatment-sec sec-type="Habitat and natural history"><title>Habitat and natural history.</title><p>All life history elements remain unobserved.</p></tp:treatment-sec><tp:treatment-sec><!--Section generated to contain objects referenced in tp:taxon-treatment.--><fig id="F7" position="float" orientation="portrait"><label>Figure 7.</label><caption><p>Labeled genitalia of <italic><tp:taxon-name>Arenivaga</tp:taxon-name></italic>.</p></caption><graphic xmlns:xlink="http://www.w3.org/1999/xlink" xlink:href="ZooKeys-384-001-g007.jpg" position="float" orientation="portrait" xlink:type="simple"/></fig><fig id="F127" position="float" orientation="portrait"><label>Figure 127.</label><caption><p><italic><tp:taxon-name>Arenivaga pratchetti</tp:taxon-name></italic>, genitalia: a) right dorsal phallomere <bold>b</bold> right ventral phallomere <bold>c</bold> small central sclerite <bold>d</bold> genital hook.</p></caption><graphic xmlns:xlink="http://www.w3.org/1999/xlink" xlink:href="ZooKeys-384-001-g127.jpg" position="float" orientation="portrait" xlink:type="simple"/></fig></tp:treatment-sec></tp:taxon-treatment>
